# Supplementary material for: Characterization of novel regulators for heat stress tolerance in tomato from Indian sub‐continent
Source: Plant Biotechnol J. 2020 Sep 1;18(10):2118–32. doi: 10.1111/pbi.13371 (PMC7540533; doi:10.1111/pbi.13371)
Supplement: Supplementary file 3 — Table S2 The list and expression level (RPKM and fold change) of all the genes in the study. [file PBI-18-2118-s003.xlsx]

## Sheet: Sheet1
Table S2: The list and expression level (RPKM and fold change) of all the genes in the study. The expression level (RPKM) and fold change of all the genes (35,768) annotated in ITAG version 3.2 in CLN and CA4 under control and heat stress conditions.
Gene ID	Description	CA4 HS regulated Fold change	CA4 FDR p-value correction	CLN HS regulated Fold change	CLN FDR p-value correction	CA-C - RPKM (Mean)	CA-H - RPKM (Mean)	CLN-C - RPKM (Mean)	CLN-H - RPKM (Mean)	HS response in CA4-leaf up/dwn	HS response in CLN-leaf up/dwn	Comparative HS response CLN vs. CA4
Solyc00g005000.3.1	Eukaryotic aspartyl protease family protein (AHRD V3.3 *** AT3G20015.1)	-1.68022	1	-1.24322	1	0.0905918	0	0.0324204	0
Solyc00g005040.3.1	Potassium channel (AHRD V3.3 *-* D0EM91_9ROSI)	1.59734	1	1.05664	1	0.59046	0.905887	1.05942	0.97702
Solyc00g005050.3.1	UPF0664 stress-induced protein C29B12.11c (AHRD V3.3 *** A0A151ST26_CAJCA)	-1.60416	0.0136434	-1.82595	0.0004312	39.3758	21.6976	45.7094	21.65
Solyc00g005060.1.1	LOW QUALITY:Cyclin/Brf1-like TBP-binding protein (AHRD V3.3 --* AT2G01280.3)	1	1	1	1	0	0	0	0
Solyc00g005080.2.1	LOW QUALITY:Protein Ycf2 (AHRD V3.3 *-* YCF2_SOLLC)	-2.0817	1	1	1	0.144061	0	0	0
Solyc00g005084.1.1	UDP-Glycosyltransferase superfamily protein (AHRD V3.3 --* AT5G17040.1)	1	1	1	1	0	0	0	0
Solyc00g005090.1.1	LOW QUALITY:DYNAMIN-like 1B (AHRD V3.3 --* AT3G61760.3)	1	1	1	1	0	0	0	0
Solyc00g005092.1.1	Serine/threonine phosphatase-like protein (AHRD V3.3 --* D5K8R0_9ASTR)	1	1	1	1	0	0	0	0
Solyc00g005094.1.1	Glucose-6-phosphate 1-dehydrogenase 3, chloroplastic (AHRD V3.3 --* G6PD3_ARATH)	1	1	-3.73692	1	0	0	0.364817	0
Solyc00g005096.1.1	RWP-RK domain-containing protein (AHRD V3.3 *-* AT1G18790.1)	1	1	1	1	0	0	0	0
Solyc00g005280.1.1	LOW QUALITY:Retrotransposon protein, putative, unclassified (AHRD V3.3 --* Q2RAW3_ORYSJ)	1	1	1	1	0	0	0	0
Solyc00g005283.1.1	Phytoene desaturase (AHRD V3.3 --* I0AXU6_NARTA)	1	1	1	1	0	0	0	0
Solyc00g005285.1.1	O-methyltransferase (AHRD V3.3 *-* F6M2M1_VITPS)	1	1	1	1	0	0	0	0
Solyc00g005287.1.1	3-oxoacyl-[acyl-carrier-protein] synthase (AHRD V3.3 *-* W9S6R3_9ROSA)	1	1	1	1	0	0	0	0
Solyc00g005430.1.1	UBX domain-containing protein (AHRD V3.3 --* AT1G14570.4)	1	1	1	1	0	0	0	0
Solyc00g005440.2.1	40S ribosomal protein S9, putative (AHRD V3.3 *** Q60CZ2_SOLDE)	1	1	1	1	0	0	0	0
Solyc00g005445.1.1	Cyclopropane-fatty-acyl-phospholipid synthase (AHRD V3.3 --* AT3G23470.3)	1	1	1	1	0	0	0	0
Solyc00g005450.1.1	LOW QUALITY:Cysteine-rich repeat secretory protein 38 (AHRD V3.3 --* CRR38_ARATH)	1	1	1	1	0	0	0	0
Solyc00g005460.2.1	40S ribosomal protein S9, putative (AHRD V3.3 *-* Q60CZ2_SOLDE)	1	1	1	1	0	0	0	0
Solyc00g005470.2.1	40S ribosomal protein S9, putative (AHRD V3.3 *-* Q60CZ2_SOLDE)	1	1	1	1	0	0	0	0
Solyc00g005480.1.1	LOW QUALITY:SUMO-conjugating enzyme SCE1 (AHRD V3.3 *-* A0A1D1XHL9_9ARAE)	1	1	1	1	0	0	0	0
Solyc00g005840.3.1	Thioredoxin, putative (AHRD V3.3 *** B9RK57_RICCO)	-2.08752	6.83e-08	-1.83949	4.063e-05	67.9387	28.7659	56.413	26.5343	down		Down in CA4 only (strict)
Solyc00g005850.2.1	LOW QUALITY:Protein TIC 214 (AHRD V3.3 --* TI214_EPIVI)	1	1	1	1	0	0	0	0
Solyc00g005890.3.1	Leucine-rich repeat (LRR) family protein (AHRD V3.3 --* AT3G19020.2)	-1.50179	1	1.7738	1	0.0668289	0	0.0359155	0.14465
Solyc00g005900.2.1	Oxygen-evolving enhancer protein 1 (AHRD V3.3 *-* A0A0A0KI32_CUCSA)	1	1	1	1	0	0	0	0
Solyc00g005903.1.1	G2484-1 protein (AHRD V3.3 --* AT4G17330.3)	1	1	1	1	0	0	0	0
Solyc00g005907.1.1	50S ribosomal protein L16 (AHRD V3.3 --* AT2G28815.1)	1	1	1	1	0	0	0	0
Solyc00g006020.1.1	LOW QUALITY:Zinc knuckle (CCHC-type) family protein (AHRD V3.3 --* AT2G07760.1)	1	1	1	1	0	0	0	0
Solyc00g006090.1.1	LOW QUALITY:DUF4283 domain protein (AHRD V3.3 *-* A0A072V5W6_MEDTR)	1	1	1	1	0	0	0	0
Solyc00g006170.1.1	LOW QUALITY:DUF4283 domain protein (AHRD V3.3 --* A0A072TZU8_MEDTR)	1	1	1	1	0	0	0	0
Solyc00g006480.1.1	Glycosyltransferase (AHRD V3.3 *** A0A061FMN2_THECC)	1	1	1	1	0	0	0	0
Solyc00g006483.1.1	BED zinc finger,hAT family dimerization domain, putative (AHRD V3.3 *-* A0A061FD65_THECC)	1	1	1	1	0	0	0	0
Solyc00g006487.1.1	BED zinc finger,hAT family dimerization domain, putative (AHRD V3.3 *-* A0A061FD65_THECC)	1	1	1	1	0	0	0	0
Solyc00g006490.3.1	SIT4 phosphatase-associated family protein (AHRD V3.3 *** B9HQ89_POPTR)	1.68157	0.0251792	1.79358	0.095761	17.0068	25.4116	8.78029	13.7444
Solyc00g006500.1.1	LOW QUALITY:HEAT repeat-containing protein (AHRD V3.3 --* AT1G67140.3)	1	1	1	1	0	0	0	0
Solyc00g006510.1.1	LOW QUALITY:myb domain protein 65 (AHRD V3.3 --* AT3G11440.2)	1	1	1	1	0	0	0	0
Solyc00g006520.1.1	LOW QUALITY:RING/U-box superfamily protein (AHRD V3.3 --* AT5G15790.5)	1	1	1	1	0	0	0	0
Solyc00g006530.1.1	LOW QUALITY:Calmodulin-binding protein (AHRD V3.3 --* AT4G31000.1)	1	1	1	1	0	0	0	0
Solyc00g006540.1.1	LOW QUALITY:DNA ligase (AHRD V3.3 --* K4CCL3_SOLLC)	1	1	1	1	0	0	0	0
Solyc00g006550.1.1	LOW QUALITY:Glycosyltransferase (AHRD V3.3 *-* K4BCT5_SOLLC)	1	1	1	1	0	0	0	0
Solyc00g006560.1.1	Glycosyltransferase (AHRD V3.3 *** M1AQK5_SOLTU)	1	1	1	1	0	0	0	0
Solyc00g006590.2.1	Pre-mRNA-splicing factor 3 (AHRD V3.3 --* AT1G28060.3)	1	1	1	1	0	0	0	0
Solyc00g006650.1.1	NAD(P)H-quinone oxidoreductase subunit H, chloroplastic (AHRD V3.3 --* A0A0S2GKA4_WOOUN)	1	1	1	1	0	0	0	0
Solyc00g006655.1.1	ABC transporter A family member 7 (AHRD V3.3 --* N1R5R8_AEGTA)	1	1	1	1	0	0	0	0
Solyc00g006660.1.1	SAUR-like auxin-responsive protein family (AHRD V3.3 --* AT4G09530.1)	1	1	1	1	0	0	0	0
Solyc00g006680.2.1	LOW QUALITY:Senescence-associated protein (AHRD V3.3 *-* A0A072THV8_MEDTR)	2.02457	0.006371	1.90399	0.0113149	11.2899	20.3669	12.4367	20.633	up		Up CA4 only (strict)
Solyc00g006683.1.1	Tubulin alpha chain (AHRD V3.3 --* TBA_DAUCA)	1	1	1	1	0	0	0	0
Solyc00g006800.3.1	transaldolase	-2.21568	3.607e-05	-2.48396	1.836e-05	37.538	14.9419	32.786	11.3738	down	down	universal Down
Solyc00g006805.1.1	AMP-dependent synthetase and ligase family protein (AHRD V3.3 --* AT4G05160.1)	-1.77286	1	-1.89871	1	0.259889	0.0784202	0.119793	0
Solyc00g006810.3.1	FKBP-like peptidyl-prolyl cis-trans isomerase family protein (AHRD V3.3 *** AT5G13410.1)	-1.24701	0.583802	-1.10516	1	31.6388	22.4499	33.0484	25.9137
Solyc00g006820.3.1	Major facilitator superfamily protein (AHRD V3.3 *** A0A097PNX1_SOLLC)	-8.38348	9.384e-12	-5.68172	4.515e-07	24.9089	2.52788	18.5558	2.73611	down	down	universal Down
Solyc00g006830.3.1	no exine formation 1 (AHRD V3.3 *** AT5G13390.1)	1.91181	0.0456104	2.05297	0.0453756	8.84033	15.0779	6.87816	12.3635		up	Up CLN only (strict)
Solyc00g006840.3.1	LOW QUALITY:Heat shock protein 70 (Hsp 70) family protein (AHRD V3.3 --* AT1G79920.4)	7.47062	1	1	1	0	0.763318	0	0
Solyc00g006850.2.1	LOW QUALITY:Chalcone synthase 1 (AHRD V3.3 --* CHS1_TRISU)	1	1	1	1	0	0	0	0
Solyc00g006860.2.1	LOW QUALITY:Transcription initiation factor IIB (AHRD V3.3 --* A0A0B2S5L0_GLYSO)	1	1	1	1	0	0	0	0
Solyc00g006867.1.1	DNA repair (Rad51) family protein (AHRD V3.3 --* AT2G28560.6)	5.55538	0.743247	2.67899	1	0.0688053	0.875957	0.0758423	0.370167
Solyc00g006870.1.1	LOW QUALITY:histone acetyltransferase of the GNAT family 2 (AHRD V3.3 --* AT5G56740.2)	1	1	1	1	0	0	0	0
Solyc00g006880.1.1	LOW QUALITY:Defective in meristem silencing protein (AHRD V3.3 --* A0A072VBA8_MEDTR)	1	1	1	1	0	0	0	0
Solyc00g006890.1.1	LOW QUALITY:defective in meristem silencing 3 (AHRD V3.3 *-* AT3G49250.1)	1	1	1	1	0	0	0	0
Solyc00g006900.1.1	LOW QUALITY:Phosphate transporter PHO1 like 3 (AHRD V3.3 --* A0A0B2RL68_GLYSO)	2.5254	1	1	1	0	0.179946	0	0
Solyc00g006903.1.1	Photosystem I P700 chlorophyll a apoprotein A2 (AHRD V3.3 --* PSAB_CHAVU)	1	1	1	1	0	0	0	0
Solyc00g006907.1.1	DNA-BINDING TRANSCRIPTION FACTOR 2 (AHRD V3.3 --* AT3G18380.2)	1	1	1	1	0	0	0	0
Solyc00g007010.3.1	Phosphoinositide phosphatase family protein (AHRD V3.3 *** AT5G66020.1)	-1.56331	0.814088	-1.52213	0.869643	6.86768	3.84868	7.5843	4.28007
Solyc00g007020.1.1	LOW QUALITY:Tetratricopeptide repeat 5 (AHRD V3.3 *-* A0A0B0NMW4_GOSAR)	1	1	1	1	0	0	0	0
Solyc00g007030.2.1	Glutathione S-transferase (AHRD V3.3 *** A0A096XCA4_BETPN)	1	1	1	1	0	0	0	0
Solyc00g007040.2.1	Glutathione S-transferase family protein (AHRD V3.3 *** AT5G02790.1)	1	1	1	1	0	0	0	0
Solyc00g007050.1.1	LOW QUALITY:no exine formation 1 (AHRD V3.3 --* AT5G13390.2)	1	1	1	1	0	0	0	0
Solyc00g007060.3.1	Kinase family protein (AHRD V3.3 *** U5GGQ9_POPTR)	-1.84772	0.124143	-1.09603	1	13.741	6.53306	10.2575	8.10338
Solyc00g007070.3.1	Heterogeneous nuclear ribonucleoprotein, putative (AHRD V3.3 *** B9S6U9_RICCO)	1.41852	0.0393628	1.22424	0.519021	36.1281	45.4435	35.3665	37.562
Solyc00g007080.3.1	tail-anchored protein insertion receptor WRB-like protein (AHRD V3.3 *** AT4G16444.1)	1.29746	1	-1.01341	1	0.962418	1.14114	1.56681	1.33882
Solyc00g007090.3.1	GPI-GlcNAc transferase complex, PIG-H component (AHRD V3.3 *** A2Q4W7_MEDTR)	1.25348	1	-1.79121	0.414012	7.2072	8.03196	9.23603	4.41916
Solyc00g007100.3.1	Kinase family protein (AHRD V3.3 *** B9H679_POPTR)	1.47518	0.782432	2.55478	0.008266	5.78291	7.61236	5.69978	12.8038		up	Up CLN only
Solyc00g007110.3.1	Calcium-binding EF-hand (AHRD V3.3 *-* A0A103XCL1_CYNCS)	-1.24004	1	1.11478	1	2.04876	1.4406	1.93076	1.87924
Solyc00g007120.3.1	Calcium-binding EF-hand (AHRD V3.3 *** A0A103XCL1_CYNCS)	-1.05656	1	1.24291	1	6.27319	5.25279	6.18758	6.69538
Solyc00g007130.3.1	Amino acid transporter, putative (AHRD V3.3 *** B9S6V9_RICCO)	2.45307	1	5.12669	0.27025	0.557627	1.38305	0.41769	2.33331
Solyc00g007150.3.1	LOW QUALITY:WAT1-related protein (AHRD V3.3 --* R0HAL8_9BRAS)	1.49009	1	1.68851	1	3.14962	4.21488	1.83016	2.75862
Solyc00g007160.2.1	Retrovirus-related Pol polyprotein from transposon TNT 1-94 (AHRD V3.3 *-* A0A151SHE2_CAJCA)	1.18834	1	1	1	0.191545	0.223837	0	0
Solyc00g007170.1.1	Leucine-rich receptor-like protein kinase family protein (AHRD V3.3 --* AT5G46330.2)	1	1	1	1	0	0	0	0
Solyc00g007180.1.1	Gibberellin 3-beta-hydroxylase 2 (AHRD V3.3 *** Q941N2_SOLTU)	1	1	1	1	0	0	0	0
Solyc00g007190.3.1	Phosphatase 2C family protein (AHRD V3.3 *-* U5G7W2_POPTR)	-1.2287	1	1.04489	1	0.118064	0.0631549	0.0651466	0.0642017
Solyc00g007195.1.1	Protein phosphatase 2C family protein (AHRD V3.3 *** AT3G51470.2)	-1.85593	1	-2.39362	1	0.202673	0.0423233	0.425391	0.0867908
Solyc00g007200.3.1	MLO-like protein (AHRD V3.3 *** A0A0V0IJD9_SOLCH)	1.40829	1	1.37218	1	4.32821	5.44722	5.73832	6.8693
Solyc00g007220.3.1	RING/U-box superfamily protein (AHRD V3.3 *** AT1G20823.1)	1.05546	1	1.1596	1	1.12373	1.05711	1.48855	1.51489
Solyc00g007225.1.1	LOW QUALITY:BED zinc finger,hAT family dimerization domain, putative (AHRD V3.3 *-* A0A061FD65_THECC)	1	1	1	1	0	0	0	0
Solyc00g007260.3.1	Ulp1 protease family protein, putative (AHRD V3.3 *-* Q6L4B6_SOLDE)	-1.70594	0.464529	-2.32837	0.109997	10.0375	5.16288	8.54909	3.11722
Solyc00g007270.3.1	Eukaryotic translation initiation factor 6 (AHRD V3.3 *** M1C4H3_SOLTU)	2.42929	8.305e-73	2.41699	8.422e-73	179.541	386.499	181.257	379.969	up	up	universal Up
Solyc00g007300.3.1	Leucine-rich repeat-containing protein, putative (AHRD V3.3 *** B9T2K7_RICCO)	-1.71032	0.292348	-1.06394	1	11.9903	6.16071	8.98046	7.31071
Solyc00g007305.1.1	Ubiquitin-like-specific protease ESD4-like protein (AHRD V3.3 *-* A0A072V5F5_MEDTR)	1	1	1	1	0	0	0	0
Solyc00g007320.1.1	LOW QUALITY:Methyl-CpG-binding domain-containing protein 8 (AHRD V3.3 --* A0A199UGF7_ANACO)	1	1	1	1	0	0	0	0
Solyc00g007330.2.1	LOW QUALITY:Zinc finger transcription factor 1	1	1	1	1	0	0	0	0
Solyc00g007340.2.1	LOW QUALITY:Ubiquitin-conjugating enzyme E2-23 kDa (AHRD V3.3 --* UBC4_WHEAT)	1	1	1	1	0	0	0	0
Solyc00g007450.1.1	LOW QUALITY:Zinc finger transcription factor 2	1	1	1	1	0	0	0	0
Solyc00g007550.1.1	LOW QUALITY:formin-like protein (DUF1421) (AHRD V3.3 --* AT4G28300.1)	1	1	1	1	0	0	0	0
Solyc00g007555.1.1	Serine/threonine protein phosphatase 7 long form isogeny (AHRD V3.3 *** A0A151RA30_CAJCA)	1	1	1	1	0	0	0	0
Solyc00g007560.2.1	Serine/threonine protein phosphatase 7 long form isogeny (AHRD V3.3 *** A0A151S6S1_CAJCA)	-1.33323	1	1.4158	1	0.0443792	0	0	0.0480486
Solyc00g007570.2.1	LOW QUALITY:Pectin lyase-like superfamily protein (AHRD V3.3 *-* AT1G02460.1)	1	1	1	1	0	0	0	0
Solyc00g007600.2.1	Meiotic recombination protein DMC1-like protein (AHRD V3.3 *-* W9RXM4_9ROSA)	1.7825	1	-2.06334	1	0	0.0923084	0.141737	0
Solyc00g007910.1.1	LOW QUALITY:Disease resistance protein (TIR-NBS-LRR class) family (AHRD V3.3 --* AT5G41750.2)	1	1	1	1	0	0	0	0
Solyc00g007920.1.1	organic cation/carnitine transporter 3 (AHRD V3.3 --* AT1G16390.1)	1	1	1	1	0	0	0	0
Solyc00g007925.1.1	VEFS-Box of polycomb protein (AHRD V3.3 --* AT5G51230.1)	1	1	1	1	0	0	0	0
Solyc00g007930.1.1	NADH-ubiquinone oxidoreductase chain 5 (AHRD V3.3 --* NU5M_ARATH)	1	1	1	1	0	0	0	0
Solyc00g007950.1.1	minichromosome instability 12 (mis12)-like protein (AHRD V3.3 --* AT5G35520.1)	1	1	1	1	0	0	0	0
Solyc00g007960.1.1	SET domain-containing protein (AHRD V3.3 --* AT3G55080.1)	1	1	1	1	0	0	0	0
Solyc00g007970.1.1	DNA replication licensing factor MCM3 homolog 1 (AHRD V3.3 --* MCM31_MAIZE)	1	1	1	1	0	0	0	0
Solyc00g007980.1.1	sigma factor A (AHRD V3.3 --* AT1G64860.1)	1	1	1	1	0	0	0	0
Solyc00g007990.1.1	LOW QUALITY:Trans-resveratrol di-O-methyltransferase (AHRD V3.3 --* ROMT_VITVI)	1	1	1	1	0	0	0	0
Solyc00g008000.1.1	LOW QUALITY:NIMA-related serine/threonine kinase 1 (AHRD V3.3 --* AT1G54510.4)	1	1	1	1	0	0	0	0
Solyc00g008010.1.1	LOW QUALITY:calcium-dependent protein kinase 23 (AHRD V3.3 --* AT4G04740.7)	1	1	1	1	0	0	0	0
Solyc00g008020.1.1	LOW QUALITY:50S ribosomal protein L22, chloroplastic (AHRD V3.3 --* RK22_CYCTA)	1	1	1	1	0	0	0	0
Solyc00g008030.1.1	LOW QUALITY:SWIM zinc finger family protein / mitogen-activated protein kinase kinase kinase (MAPKKK)-like protein (AHRD V3.3 --* AT5G11620.2)	1	1	1	1	0	0	0	0
Solyc00g008040.1.1	LOW QUALITY:alpha/beta-Hydrolases superfamily protein (AHRD V3.3 --* AT4G25770.2)	1	1	1	1	0	0	0	0
Solyc00g008050.1.1	LOW QUALITY:HEAT repeat-containing protein (AHRD V3.3 --* AT5G16210.1)	1	1	1	1	0	0	0	0
Solyc00g008055.1.1	syntaxin of plants 112 (AHRD V3.3 --* AT2G18260.2)	1	1	1	1	0	0	0	0
Solyc00g008060.1.1	LOW QUALITY:C2H2 type zinc finger transcription factor family (AHRD V3.3 --* AT1G49900.1)	1	1	1	1	0	0	0	0
Solyc00g008070.2.1	LOW QUALITY:Concanavalin A-like lectin protein kinase family protein (AHRD V3.3 --* AT2G43700.5)	1	1	1	1	0	0	0	0
Solyc00g008080.1.1	LOW QUALITY:nitrate transmembrane transporter (AHRD V3.3 --* AT5G50200.3)	1	1	1	1	0	0	0	0
Solyc00g008090.2.1	DNA (cytosine-5)-methyltransferase 1A (AHRD V3.3 --* DNM1A_ORYSJ)	1	1	1	1	0	0	0	0
Solyc00g008100.1.1	spectrin beta chain%2C brain (AHRD V3.3 --* AT5G22450.3)	1	1	1	1	0	0	0	0
Solyc00g008110.1.1	spectrin beta chain, brain (AHRD V3.3 --* AT5G22450.3)	1	1	1	1	0	0	0	0
Solyc00g008120.1.1	Transducin/WD40 repeat-like superfamily protein (AHRD V3.3 --* AT3G50390.1)	1	1	1	1	0	0	0	0
Solyc00g008130.1.1	LOW QUALITY:Fibronectin type III domain-containing protein (AHRD V3.3 --* AT3G24440.2)	1	1	1	1	0	0	0	0
Solyc00g008140.1.1	LOW QUALITY:Serine/threonine-protein kinase PBS1 (AHRD V3.3 --* A0A061DWS7_THECC)	1	1	1	1	0	0	0	0
Solyc00g008150.1.1	LOW QUALITY:Leucine-rich repeat protein kinase family protein isoform 1 (AHRD V3.3 --* A0A061GB47_THECC)	1	1	1	1	0	0	0	0
Solyc00g008160.1.1	LOW QUALITY:Ubiquitin carboxyl-terminal hydrolase-related protein (AHRD V3.3 --* AT5G61950.1)	1	1	1	1	0	0	0	0
Solyc00g008165.1.1	Membrane bound O-acyl transferase, MBOAT (AHRD V3.3 --* A0A090LYA1_OSTTA)	1	1	1	1	0	0	0	0
Solyc00g008260.2.1	LOW QUALITY:Unknown protein (AHRD V3.3 )	1	1	1	1	0	0	0	0
Solyc00g008265.1.1	4'-phosphopantetheinyl transferase superfamily (AHRD V3.3 --* AT3G11470.8)	1	1	1	1	0	0	0	0
Solyc00g008270.1.1	LOW QUALITY:Regulator of chromosome condensation (RCC1) family with FYVE zinc finger domain-containing protein (AHRD V3.3 --* AT5G19420.2)	1	1	1	1	0	0	0	0
Solyc00g008570.2.1	SPA1-related 2 (AHRD V3.3 --* AT4G11110.1)	1	1	1	1	0	0	0	0
Solyc00g008580.1.1	UDP-glucosyl transferase 73B5 (AHRD V3.3 --* AT2G15480.2)	9.93067	0.743247	-2.51577	1	0	1.05352	0.202044	0
Solyc00g008680.3.1	Calcium-binding EF hand family protein (AHRD V3.3 *** AT5G08580.2)	1.01012	1	1.15607	0.517106	63.486	56.8038	69.1795	69.3526
Solyc00g008800.2.1	LOW QUALITY:B-box type zinc finger protein with CCT domain-containing protein (AHRD V3.3 --* AT5G48250.1)	1	1	1	1	0	0	0	0
Solyc00g008910.1.1	Ubiquitin fusion degradation UFD1 family protein (AHRD V3.3 --* AT4G38930.4)	1	1	1	1	0	0	0	0
Solyc00g008915.1.1	ADP,ATP carrier protein 3, mitochondrial (AHRD V3.3 --* ADT3_ARATH)	1	1	1	1	0	0	0	0
Solyc00g009020.3.1	MALE GAMETOPHYTE DEFECTIVE 1 (AHRD V3.3 *** AT2G21870.1)	2.01238	2.412e-59	1.80897	1.442e-21	278.77	497.024	148.548	233.056	up		Up CA4 only (strict)
Solyc00g009030.2.1	Sugar transporter protein 8	-1.48691	1	1.60731	1	0.0648465	0	0	0.0701794
Solyc00g009040.3.1	Polyadenylate-binding protein (AHRD V3.3 *** M1CCI5_SOLTU)	-1.53253	1	1.34929	1	0.141919	0.0410347	0.0130006	0.0555715
Solyc00g009050.2.1	UPF0544 protein C5orf45 isogeny (AHRD V3.3 *** A0A151T4T7_CAJCA)	-1.3238	1	-2.67525	1	1.82954	1.1953	0.737188	0.16653
Solyc00g009060.3.1	Hypoxanthine-guanine phosphoribosyltransferase (AHRD V3.3 *** AT1G71750.1)	-1.40778	0.372125	-2.11757	0.0880818	22.4189	14.0717	11.474	4.63653
Solyc00g009070.1.1	LOW QUALITY:Transmembrane protein, putative (AHRD V3.3 *** G7ZYN0_MEDTR)	1	1	1	1	0	0	0	0
Solyc00g009080.3.1	Late embryogenesis abundant protein, putative (AHRD V3.3 *** A0A072VQC9_MEDTR)	-1.61769	0.001393	1.07636	1	58.164	31.8026	25.2	23.524
Solyc00g009090.3.1	LRR receptor-like kinase (AHRD V3.3 *** A0A072VNN3_MEDTR)	-1.1723	1	2.55149	0.996657	2.45791	1.83981	0.463861	1.20534
Solyc00g009100.3.1	30S ribosomal protein S1 (AHRD V3.3 *** A0A072VPA0_MEDTR)	1.27712	0.323972	-1.10852	1	33.1593	37.5433	20.8562	16.2997
Solyc00g009110.3.1	inositol-1,4,5-triphosphate-5-phosphatase 2	-2.17566	3.155e-06	-1.30844	0.625943	46.7857	18.9838	20.4287	13.5083	down		Down in CA4 only
Solyc00g009120.3.1	Short-chain dehydrogenase/reductase family protein (AHRD V3.3 *** D7LXC9_ARALL)	-1.62969	0.702519	1.07405	1	7.57214	4.07001	3.81793	3.56358
Solyc00g009140.3.1	NAD(P)-binding Rossmann-fold superfamily protein (AHRD V3.3 *** AT4G09750.1)	-1.10158	1	1.01427	1	9.94727	7.98754	5.70467	5.01782
Solyc00g009141.1.1	Microsomal signal peptidase 25 kDa subunit (AHRD V3.3 *-* G7KBX4_MEDTR)	-1.07673	1	1.94412	0.102548	13.66	11.2289	6.70195	11.4048
Solyc00g009142.1.1	zein-binding protein (Protein of unknown function, DUF593) (AHRD V3.3 --* AT3G54740.8)	1	1	1	1	0	0	0	0
Solyc00g009143.1.1	Glycosyltransferase (AHRD V3.3 --* D8TBD0_SELML)	1	1	1	1	0	0	0	0
Solyc00g009144.1.1	Glutamate receptor (AHRD V3.3 --* D7LTV3_ARALL)	1	1	1	1	0	0	0	0
Solyc00g009145.1.1	4'-phosphopantetheinyl transferase superfamily (AHRD V3.3 -** AT3G11470.9)	1	1	1	1	0	0	0	0
Solyc00g009146.1.1	Protein phosphatase 2C family protein (AHRD V3.3 --* AT2G46920.4)	1	1	1	1	0	0	0	0
Solyc00g009148.1.1	O-glucosyltransferase rumi-like protein (DUF821) (AHRD V3.3 --* AT1G07220.1)	1	1	1	1	0	0	0	0
Solyc00g009540.1.1	PIF1 helicase (AHRD V3.3 *** G7J5Q6_MEDTR)	1	1	1	1	0	0	0	0
Solyc00g009650.1.1	LOW QUALITY:SGNH hydrolase-type esterase superfamily protein (AHRD V3.3 --* AT3G11210.1)	1	1	1	1	0	0	0	0
Solyc00g009760.2.1	LOW QUALITY:Senescence-associated protein (AHRD V3.3 *-* A0A072THZ1_MEDTR)	1.77224	3.929e-14	2.15966	3.223e-27	103.362	162.348	102.175	191.436		up	Up CLN only (strict)
Solyc00g009765.1.1	Acetolactate synthase (AHRD V3.3 --* A0A0D6A5Q0_ECHCG)	1	1	1	1	0	0	0	0
Solyc00g010410.1.1	LOW QUALITY:SNARE-like superfamily protein (AHRD V3.3 --* AT4G10170.2)	1	1	1	1	0	0	0	0
Solyc00g010420.1.1	LOW QUALITY:Serinc-domain containing serine and sphingolipid biosynthesis protein (AHRD V3.3 --* AT2G33205.6)	1	1	1	1	0	0	0	0
Solyc00g010520.1.1	LOW QUALITY:Calmodulin binding protein-like protein (AHRD V3.3 --* AT5G62570.4)	1	1	1	1	0	0	0	0
Solyc00g010525.1.1	Tetratricopeptide repeat (TPR)-like superfamily protein (AHRD V3.3 --* AT5G46400.3)	-1.21816	1	2.08481	1	0.0290543	0	0	0.125359
Solyc00g010530.1.1	protein FLOWERING locus D-like protein (AHRD V3.3 --* AT3G10390.4)	1	1	1	1	0	0	0	0
Solyc00g010750.2.1	Guanylate-binding family protein (AHRD V3.3 *-* AT5G46070.1)	1	1	1	1	0	0	0	0
Solyc00g010755.1.1	D-alanine-D-alanine ligase (AHRD V3.3 *-* G7KW01_MEDTR)	1	1	1	1	0	0	0	0
Solyc00g010760.1.1	LOW QUALITY:DNA helicase homolog, putative (AHRD V3.3 *-* Q1EPC6_MUSAC)	1	1	1	1	0	0	0	0
Solyc00g010780.1.1	LOW QUALITY:F-box and associated interaction domains-containing protein (AHRD V3.3 --* AT2G18780.1)	1	1	1	1	0	0	0	0
Solyc00g010930.1.1	LOW QUALITY:Peroxidase superfamily protein (AHRD V3.3 --* AT4G36430.1)	1	1	1	1	0	0	0	0
Solyc00g011150.1.1	LOW QUALITY:photosystem II stability/assembly factor, chloroplast (HCF136) (AHRD V3.3 --* AT5G23120.2)	2.79048	1	1.93734	1	0.601062	1.69686	0.83542	1.51145
Solyc00g011160.2.1	Glucan endo-1,3-beta-glucosidase, basic vacuolar isoform (AHRD V3.3 --* E13B_HEVBR)	1.96293	8.525e-21	2.20999	1.37e-27	105.674	183.848	96.849	185.695		up	Up CLN only (strict)
Solyc00g011170.1.1	LOW QUALITY:Senescence-associated protein, putative (AHRD V3.3 *-* A0A072TJH8_MEDTR)	4.3551	1	2.77144	1	0	0.39579	0	0.204704
Solyc00g011175.1.1	thiazole biosynthetic enzyme, chloroplast (ARA6) (THI1) (THI4) (AHRD V3.3 --* AT5G54770.1)	1	1	1	1	0	0	0	0
Solyc00g011670.1.1	LOW QUALITY:NAC-like, activated by AP3/PI (AHRD V3.3 --* AT1G69490.1)	1	1	1	1	0	0	0	0
Solyc00g011673.1.1	ABC transporter G family member 5 (AHRD V3.3 --* AB5G_ORYSJ)	1	1	1	1	0	0	0	0
Solyc00g011677.1.1	histone-lysine N-methyltransferase SUVR5 (AHRD V3.3 --* AT2G23740.6)	1	1	1	1	0	0	0	0
Solyc00g011870.1.1	LOW QUALITY:Protein phosphatase 2C family protein (AHRD V3.3 *-* AT4G31860.1)	1	1	1	1	0	0	0	0
Solyc00g011880.3.1	Protein AIG2-like protein (AHRD V3.3 *** A0A0B0P003_GOSAR)	1.11911	1	-3.06037	0.390745	7.40923	7.35858	2.84394	0.727832
Solyc00g011890.3.1	L-arabinokinase (AHRD V3.3 *** ARAK_ARATH)	2.24036	0.0004838	2.32178	0.0001803	12.198	24.3524	12.3247	24.9606	up	up	universal Up
Solyc00g011895.1.1	Lectin-B (AHRD V3.3 --* LECB_PHYAM)	1	1	1	1	0	0	0	0
Solyc00g012430.1.1	LOW QUALITY:alpha/beta-Hydrolases superfamily protein (AHRD V3.3 --* AT5G27320.1)	2.16524	1	1.94586	1	0.704774	1.48914	0.236289	0.507909
Solyc00g012435.1.1	spectrin beta chain, brain (AHRD V3.3 --* AT5G22450.3)	1	1	1	1	0	0	0	0
Solyc00g012440.1.1	Senescence-associated protein (AHRD V3.3 *-* A0A072THH1_MEDTR)	1.61401	0.605356	2.15062	0.23092	5.01089	7.23618	3.83157	7.27676
Solyc00g012540.1.1	LOW QUALITY:Zinc finger transcription factor 3	1	1	1	1	0	0	0	0
Solyc00g012640.1.1	LOW QUALITY:DNA (Cytosine-5)-methyltransferase DRM1/2 (AHRD V3.3 *** G7IVR5_MEDTR)	1	1	1	1	0	0	0	0
Solyc00g012650.1.1	LOW QUALITY:5-methyltetrahydropteroyltriglutamate--homocysteine methyltransferase 2 (AHRD V3.3 --* METE2_ARATH)	1	1	1	1	0	0	0	0
Solyc00g012660.1.1	LOW QUALITY:F-box protein (AHRD V3.3 *** G7IVR9_MEDTR)	1	1	1	1	0	0	0	0
Solyc00g012670.2.1	LOW QUALITY:5'adenylylphosphosulfate reductase 2 (AHRD V3.3 --* AT1G62180.2)	1	1	1	1	0	0	0	0
Solyc00g012680.1.1	LOW QUALITY:D111/G-patch Zinc finger, C2H2-type (AHRD V3.3 *-* Q2HRQ8_MEDTR)	1	1	1	1	0	0	0	0
Solyc00g012690.1.1	LOW QUALITY:Ovarian tumour, otubain (AHRD V3.3 *** Q1SL15_MEDTR)	1	1	1	1	0	0	0	0
Solyc00g012700.2.1	LOW QUALITY:FAR1 DNA-binding domain protein (AHRD V3.3 *** G7JKD1_MEDTR)	1	1	1	1	0	0	0	0
Solyc00g012702.1.1	S-acyltransferase (AHRD V3.3 --* A0A0Q3JEE4_BRADI)	1	1	1	1	0	0	0	0
Solyc00g012704.1.1	Pex2/Pex12 N-terminal domain-containing protein / zinc finger (C3HC4-type RING finger) family protein (AHRD V3.3 --* AT1G79810.2)	1	1	1	1	0	0	0	0
Solyc00g012706.1.1	mediator of RNA polymerase II transcription subunit (AHRD V3.3 --* AT1G23230.3)	1	1	1	1	0	0	0	0
Solyc00g012708.1.1	RNA polymerase beta chain (AHRD V3.3 --* A1XKF3_9MAGN)	1	1	1	1	0	0	0	0
Solyc00g013110.1.1	LOW QUALITY:Glutathione S-transferase U4 (AHRD V3.3 --* GSTU4_ARATH)	2.40758	1	1	1	0	0.166048	0	0
Solyc00g013120.3.1	LOW protein: NADH-ubiquinone oxidoreductase chain-like protein (AHRD V3.3 *-* ATMG01330.1)	2.00378	1	1	1	0	0.118413	0	0
Solyc00g013130.3.1	NADH dehydrogenase subunit 2 (AHRD V3.3 *-* A0A1B4ZAZ9_IPONI)	1	1	1	1	0	0	0	0
Solyc00g013133.1.1	Caffeoyl-CoA O-methyltransferase (AHRD V3.3 --* CAMT_MESCR)	1	1	1	1	0	0	0	0
Solyc00g013137.1.1	NADH dehydrogenase subunit 2 (AHRD V3.3 *-* D5I397_CITLA)	2.18994	1	2.45447	1	0.200433	0.529165	0.328765	0.867647
Solyc00g013140.2.1	NADH-ubiquinone oxidoreductase chain 5 (AHRD V3.3 *** NU5M_WHEAT)	12.6625	0.000108	8.56058	0.003693	0.481284	6.77386	0.537951	4.8661	up	up	universal Up
Solyc00g013150.1.1	LOW QUALITY:U-box domain-containing protein kinase family protein (AHRD V3.3 --* AT5G61550.4)	4.97304	0.104608	10.6734	0.041503	0.705908	3.57817	0.142255	2.43416		up	Up CLN only
Solyc00g013155.1.1	Cytochrome c oxidase subunit 2 (AHRD V3.3 *-* F8K8N5_BRANA)	4.91213	0.166655	12.1703	0.041503	0.624942	3.18061	0.111887	2.47133		up	Up CLN only
Solyc00g013160.2.1	NADH dehydrogenase subunit 4 (AHRD V3.3 *-* A0A142D7X4_ORYMI)	9.81134	0.100821	3.56816	0.429492	0.221633	2.96555	0.548756	1.99429
Solyc00g013170.1.1	LOW QUALITY:myosin family protein with Dil (AHRD V3.3 --* AT5G20490.2)	16.9528	0.138938	2.48523	1	0	1.88189	0.217776	0.640839
Solyc00g013180.1.1	NADH-ubiquinone oxidoreductase chain 4 (AHRD V3.3 *-* A0A142I0Y7_NICSY)	6.54849	0.0352775	3.21013	0.824038	0.469497	3.37781	0.574634	1.8546	up		Up-ca4 only
Solyc00g013181.1.1	S-adenosyl-L-methionine-dependent methyltransferases superfamily protein (AHRD V3.3 --* AT1G08125.3)	1	1	1	1	0	0	0	0
Solyc00g013183.1.1	50S ribosomal protein L5, chloroplastic (AHRD V3.3 --* RK5_ZYGCR)	1	1	1	1	0	0	0	0
Solyc00g013184.1.1	ubiquinone biosynthesis COQ9-like protein (AHRD V3.3 --* AT1G19140.1)	1	1	1	1	0	0	0	0
Solyc00g013185.1.1	EXS (ERD1/XPR1/SYG1) family protein (AHRD V3.3 --* AT2G32295.2)	1	1	1	1	0	0	0	0
Solyc00g013186.1.1	Homogentisate phytyltransferase 1, chloroplastic (AHRD V3.3 --* HPT1_ARATH)	1	1	1	1	0	0	0	0
Solyc00g013188.1.1	Disease resistance protein (TIR-NBS-LRR class) family (AHRD V3.3 --* AT3G44400.5)	1	1	1	1	0	0	0	0
Solyc00g014170.1.1	LOW QUALITY:D111/G-patch domain-containing protein (AHRD V3.3 --* AT4G34140.9)	1	1	1	1	0	0	0	0
Solyc00g014180.1.1	Unknown protein (AHRD V3.3 )	1	1	1	1	0	0	0	0
Solyc00g014190.1.1	Phospholipase D alpha 1 (AHRD V3.3 --* PLDA1_CYNCA)	1	1	1	1	0	0	0	0
Solyc00g014290.1.1	LOW QUALITY:Disease resistance protein (TIR-NBS-LRR class) family (AHRD V3.3 --* AT5G49140.1)	1	1	1	1	0	0	0	0
Solyc00g014390.1.1	LOW QUALITY:F-box family protein (AHRD V3.3 *-* AT3G06240.1)	-2.16677	1	1	1	0.155392	0	0	0
Solyc00g014395.1.1	Pentatricopeptide repeat (PPR) superfamily protein (AHRD V3.3 --* AT3G14730.1)	1	1	1	1	0	0	0	0
Solyc00g014790.2.1	LOW QUALITY:P-loop nucleoside triphosphate hydrolase superfamily protein (AHRD V3.3 --* AT5G37165.1)	9.79359	0.743247	4.20569	1	0	1.03735	0	0.370444
Solyc00g014800.1.1	Zinc finger family protein (AHRD V3.3 *-* B9GFF8_POPTR)	12.3132	0.434474	5.74787	1	0	1.33458	0	0.548656
Solyc00g014810.1.1	LOW QUALITY:hypoxia-responsive family protein / zinc finger (C3HC4-type RING finger) family protein (AHRD V3.3 --* AT3G48030.2)	1	1	3.35118	1	0	0	0	0.271698
Solyc00g014820.2.1	LOW QUALITY:Pentatricopeptide repeat (PPR) superfamily protein (AHRD V3.3 --* AT5G65560.3)	4.71205	1	3.75645	1	0	0.437897	0	0.31853
Solyc00g014830.3.1	NADH dehydrogenase subunit 7 (AHRD V3.3 *** A0A0C5B9X5_9SOLA)	3.18323	1	2.35213	1	0.374189	1.31261	0.213732	0.592084
Solyc00g014840.1.1	LOW QUALITY:Basic-leucine zipper (bZIP) transcription factor family protein (AHRD V3.3 --* AT2G31370.7)	14.7343	0.0124373	6.16895	0.429492	0.121315	3.20349	0.133722	1.31247	up		Up-ca4 only
Solyc00g014850.1.1	LOW QUALITY:Transcription factor jumonji (jmj) family protein / zinc finger (C5HC2 type) family protein (AHRD V3.3 --* AT1G08620.4)	8.5391	0.003766	8.75365	0.136595	0.532489	4.91691	0.14658	2.00838	up		Up-ca4 only
Solyc00g014860.1.1	LOW QUALITY:Pectin lyase-like superfamily protein (AHRD V3.3 --* AT3G61490.5)	1	1	1	1	0	0	0	0
Solyc00g014960.1.1	LOW QUALITY:F-box and associated interaction domain protein (AHRD V3.3 *** G8A1M6_MEDTR)	1	1	1	1	0	0	0	0
Solyc00g014970.1.1	LOW QUALITY:PIF1-like helicase (AHRD V3.3 *** G7JXT1_MEDTR)	1	1	1	1	0	0	0	0
Solyc00g014980.1.1	LOW QUALITY:F-box protein interaction domain protein (AHRD V3.3 *** G7IVR2_MEDTR)	1	1	1	1	0	0	0	0
Solyc00g014990.2.1	LOW QUALITY:cyclic nucleotide-gated channel 16 (AHRD V3.3 --* AT3G48010.1)	1	1	1	1	0	0	0	0
Solyc00g014995.1.1	LOW QUALITY:UPF0496 plant-like protein (AHRD V3.3 *** G8A1M2_MEDTR)	1	1	1	1	0	0	0	0
Solyc00g015000.1.1	LOW QUALITY:DNA (Cytosine-5-)-methyltransferase (AHRD V3.3 *-* A0A0K9NUB4_ZOSMR)	1	1	1	1	0	0	0	0
Solyc00g015600.1.1	LOW QUALITY:Ethylene receptor 3 (AHRD V3.3 --* ETR3_ORYSJ)	1	1	1.15791	1	0	0	0.268097	0.287373
Solyc00g015720.1.1	LOW QUALITY:transferring glycosyl group transferase (DUF604) (AHRD V3.3 *** AT5G41460.1)	1	1	1	1	0	0	0	0
Solyc00g015730.2.1	LOW QUALITY:Zinc finger family protein (AHRD V3.3 *-* D7LKF9_ARALL)	1	1	1	1	0	0	0	0
Solyc00g015733.1.1	Aldo/keto reductase family protein (AHRD V3.3 *** D7LKP7_ARALL)	1	1	1	1	0	0	0	0
Solyc00g015735.1.1	Bifunctional dihydrofolate reductase-thymidylate synthase (AHRD V3.3 --* DRTS_SOYBN)	1	1	1	1	0	0	0	0
Solyc00g015737.1.1	serine/threonine-protein kinase NEK5 (AHRD V3.3 --* AT3G44200.2)	1	1	1	1	0	0	0	0
Solyc00g016470.1.1	LOW QUALITY:Transmembrane protein, putative (AHRD V3.3 *-* G7IIE5_MEDTR)	1	1	1	1	0	0	0	0
Solyc00g016480.1.1	LOW QUALITY:Zinc finger MYM-type protein 1 (AHRD V3.3 *-* A0A0B2QVQ7_GLYSO)	1	1	1	1	0	0	0	0
Solyc00g016490.1.1	LOW QUALITY:F-box protein interaction domain protein (AHRD V3.3 *-* G7IVQ0_MEDTR)	1	1	1	1	0	0	0	0
Solyc00g016590.2.1	LOW QUALITY:alpha/beta-Hydrolases superfamily protein (AHRD V3.3 --* AT3G61680.3)	1	1	1	1	0	0	0	0
Solyc00g016790.1.1	LOW QUALITY:xylose isomerase family protein (AHRD V3.3 --* AT5G57655.2)	1	1	1	1	0	0	0	0
Solyc00g016900.1.1	LOW QUALITY:Peptidase family C54 protein (AHRD V3.3 --* AT3G59950.5)	1	1	1	1	0	0	0	0
Solyc00g016910.1.1	LOW QUALITY:DNA damage-inducible protein 1 (AHRD V3.3 --* F4JC86_ARATH)	1	1	1	1	0	0	0	0
Solyc00g016915.1.1	ABC transporter C family member 5 (AHRD V3.3 --* AB5C_ARATH)	1	1	1	1	0	0	0	0
Solyc00g017210.2.1	Actin (AHRD V3.3 *** ACT_GOSHI)	1.64794	1	1	1	0	0.0764357	0	0
Solyc00g017220.2.1	Phantastica-like MYB protein (AHRD V3.3 *** Q84NB7_ESCCA)	1	1	1	1	0	0	0	0
Solyc00g017230.1.1	Expansin (AHRD V3.3 *** A4GWU6_LITCN)	1	1	1	1	0	0	0	0
Solyc00g017235.1.1	Maturase K (AHRD V3.3 --* MATK_PICEN)	1	1	1	1	0	0	0	0
Solyc00g017540.2.1	Signal recognition particle subunit SRP72 (AHRD V3.3 *-* K4D938_SOLLC)	1	1	1	1	0	0	0	0
Solyc00g017550.2.1	Signal recognition particle subunit SRP72 (AHRD V3.3 *-* K4D938_SOLLC)	1	1	1	1	0	0	0	0
Solyc00g017760.1.1	LOW QUALITY:Chalcone synthase B (AHRD V3.3 --* CHSB_IPOTR)	1	1	1	1	0	0	0	0
Solyc00g017860.1.1	LOW QUALITY:FAD/NAD(P)-binding oxidoreductase family protein (AHRD V3.3 *-* AT5G39940.1)	1	1	1	1	0	0	0	0
Solyc00g017870.1.1	LOW QUALITY:translocon at the outer envelope membrane of chloroplasts 159 (AHRD V3.3 --* AT4G02510.4)	1	1	1	1	0	0	0	0
Solyc00g017880.1.1	LOW QUALITY:DNA mismatch repair protein (AHRD V3.3 *-* Q6DQL7_PETHY)	1	1	1	1	0	0	0	0
Solyc00g017890.1.1	LOW QUALITY:Bestrophin/UPF0187 (AHRD V3.3 *** Q014B6_OSTTA)	1	1	1	1	0	0	0	0
Solyc00g017900.1.1	LOW QUALITY:TRNA/rRNA methyltransferase family protein (AHRD V3.3 *-* A0A061EEZ7_THECC)	1	1	1	1	0	0	0	0
Solyc00g017910.1.1	LOW QUALITY:NAD kinase (AHRD V3.3 *-* F2Z9R4_NICBE)	1	1	1	1	0	0	0	0
Solyc00g017920.1.1	LOW QUALITY:Fructose-bisphosphate aldolase, class II (AHRD V3.3 *** C1EA20_MICCC)	1	1	1	1	0	0	0	0
Solyc00g017930.1.1	LOW QUALITY:Acetyl-coenzyme A carboxylase carboxyl transferase subunit beta, chloroplastic (AHRD V3.3 *-* A0A097KLR9_9CHLO)	1	1	1	1	0	0	0	0
Solyc00g017933.1.1	Concanavalin A-like lectin protein kinase family protein (AHRD V3.3 --* AT3G45430.3)	1	1	1	1	0	0	0	0
Solyc00g017937.1.1	cytochrome P450, family 705, subfamily A, polypeptide 23 (AHRD V3.3 --* AT3G20140.1)	1	1	1	1	0	0	0	0
Solyc00g018760.1.1	LOW QUALITY:Eukaryotic translation initiation factor 4B1 (AHRD V3.3 --* IF4B1_WHEAT)	1	1	1	1	0	0	0	0
Solyc00g018770.1.1	LOW QUALITY:F-box and associated interaction domain protein (AHRD V3.3 *** G7IVQ3_MEDTR)	1	1	1	1	0	0	0	0
Solyc00g018970.1.1	LOW QUALITY:CYCLIN B2-4 (AHRD V3.3 --* AT1G76310.4)	1	1	3.54913	1	0	0	0	0.294573
Solyc00g019610.1.1	LOW QUALITY:cellulose synthase A2 (AHRD V3.3 --* AT4G39350.1)	1	1	1	1	0	0	0	0
Solyc00g019620.2.1	LOW QUALITY:Carboxyl-terminal-processing protease (AHRD V3.3 --* A0A0B2PB29_GLYSO)	1	1	1	1	0	0	0	0
Solyc00g019630.2.1	LOW QUALITY:F-box/RNI-like superfamily protein (AHRD V3.3 --* AT1G13570.3)	1	1	1	1	0	0	0	0
Solyc00g019730.2.1	Cytochrome c oxidase subunit 3 (AHRD V3.3 *** COX3_HELAN)	4.09186	0.154141	3.91809	0.163631	0.953968	3.82232	0.809089	3.08549
Solyc00g019740.1.1	ATPase subunit 8 (AHRD V3.3 *** A0A0K1ZF72_SOLCA)	5.93044	0.002126	5.66667	0.0348604	1.1467	6.60521	0.567341	3.32643	up	up	universal Up
Solyc00g019750.1.1	LOW QUALITY:transmembrane protein, putative (DUF247) (AHRD V3.3 --* AT2G28580.6)	4.71862	0.274468	1.54558	1	0.395563	2.09196	0.430361	0.639699
Solyc00g019950.1.1	NADH dehydrogenase subunit 9 (AHRD V3.3 *** ATMG00070.1)	10.9497	0.0601464	8.24094	0.0200616	0.21762	3.28439	0.397163	3.67425		up	Up CLN only
Solyc00g019970.2.1	LOW QUALITY:protein kinase family protein (AHRD V3.3 --* AT4G12020.9)	12.2805	0.003766	7.12648	0.0591867	0.319094	4.80172	0.386338	3.09485	up		Up-ca4 only
Solyc00g019980.2.1	LOW QUALITY:FAM91 carboxy-terminus protein (AHRD V3.3 --* AT1G35220.5)	18.9878	0.0767268	11.8569	0.136595	0	2.12196	0.0481278	1.74932
Solyc00g019990.1.1	LOW QUALITY:Leucine-rich repeat receptor-like protein kinase family protein (AHRD V3.3 --* AT2G33170.2)	3.23339	1	4.58591	1	0.192081	0.81359	0	0.414382
Solyc00g020000.1.1	LOW QUALITY:Mitogen-activated protein kinase (AHRD V3.3 --* A0A0E0HQW2_ORYNI)	3.1114	1	9.92252	0.73962	0	0.249075	0	1.03107
Solyc00g020010.1.1	LOW QUALITY:Kinesin-like calmodulin-binding protein (AHRD V3.3 --* A0A199VU23_ANACO)	35.1447	0.001901	31.5532	0.006523	0	4.02793	0	3.53068	up	up	universal Up
Solyc00g020020.2.1	LOW QUALITY:DEAD-box ATP-dependent RNA helicase 49 (AHRD V3.3 --* RH49_ARATH)	7.59545	0.434474	11.3646	0.429492	0.0964857	1.42718	0	1.19772
Solyc00g020030.1.1	LOW QUALITY:TBP-associated factor 2 (AHRD V3.3 --* AT1G73960.3)	4.65556	1	6.80052	1	0	0.431234	0	0.670299
Solyc00g020040.1.1	Cytochrome c biogenesis B (AHRD V3.3 *** A0A0C5ARM5_HYONI)	3.67629	1	-1.08479	1	0.334421	1.40469	0.281984	0.216323
Solyc00g020440.1.1	LOW QUALITY:NAC 014 (AHRD V3.3 --* AT1G33060.1)	1	1	1	1	0	0	0	0
Solyc00g020540.2.1	Aminotransferase-like protein (AHRD V3.3 *-* Q6EQM2_ORYSJ)	-1.55772	1	-1.07795	1	0.126289	0.0295752	0.0292411	0.0151607
Solyc00g020545.1.1	Ferric reductase oxidase (AHRD V3.3 *-* V9HYU8_MANES)	1.16397	1	2.12868	1	4.83629	5.00559	0.0324808	0.19037
Solyc00g020940.1.1	LOW QUALITY:Cyclin T1 (AHRD V3.3 --* G7ITD0_MEDTR)	1	1	1	1	0	0	0	0
Solyc00g020960.1.1	LOW QUALITY:like SEX4 1 (AHRD V3.3 --* AT3G01510.3)	1	1	1	1	0	0	0	0
Solyc00g020970.1.1	LOW QUALITY:RING/U-box superfamily protein (AHRD V3.3 *-* AT5G45290.2)	1	1	1	1	0	0	0	0
Solyc00g020980.1.1	LOW QUALITY:Sec14p-like phosphatidylinositol transfer family protein (AHRD V3.3 --* AT1G55840.2)	1	1	1	1	0	0	0	0
Solyc00g020990.2.1	LOW QUALITY:ADP-ribosylation factor (AHRD V3.3 *-* A0A0A7MAM0_9SPER)	1	1	1	1	0	0	0	0
Solyc00g021490.2.1	LOW QUALITY:Delta toxin fusion protein (AHRD V3.3 --* B2RFI1_MAIZE)	1	1	1	1	0	0	0	0
Solyc00g021500.2.1	LOW QUALITY:Terpene cyclase/mutase family member (AHRD V3.3 --* D7SRW0_VITVI)	1	1	1	1	0	0	0	0
Solyc00g021510.2.1	LOW QUALITY:Sodium/hydrogen exchanger, putative, expressed (AHRD V3.3 *-* D8L9T1_WHEAT)	1	1	1	1	0	0	0	0
Solyc00g021520.1.1	LOW QUALITY:GTP-binding protein, HflX (AHRD V3.3 *** AT5G57960.1)	1	1	1	1	0	0	0	0
Solyc00g021530.2.1	LOW QUALITY:manganese-dependent ADP-ribose/CDP-alcohol diphosphatase-like protein (AHRD V3.3 --* AT4G24730.2)	1	1	1	1	0	0	0	0
Solyc00g021630.1.1	NADH-ubiquinone oxidoreductase chain 6 (AHRD V3.3 *** A0A075VXD0_CAPAN)	3.49839	0.677836	3.05607	0.824038	0.444848	1.6732	0.608084	1.84867
Solyc00g021640.3.1	Ribosomal protein S4 (AHRD V3.3 *** A0A142I0Z6_NICSY)	12.0658	0.0205403	16.9989	0.0001044	0.242152	3.89337	0.323987	6.62339	up	up	universal Up
Solyc00g021650.1.1	LOW QUALITY:Tetratricopeptide repeat (TPR)-like superfamily protein (AHRD V3.3 --* AT5G09950.3)	7.42663	1	14.4475	0.24669	0	0.758128	0	1.55397
Solyc00g021655.1.1	glycine-tRNA ligase (AHRD V3.3 --* AT3G48110.1)	1	1	1	1	0	0	0	0
Solyc00g022070.1.1	beta glucosidase 8 (AHRD V3.3 --* AT3G62750.4)	1	1	1	1	0	0	0	0
Solyc00g022080.1.1	30S ribosomal protein S4, chloroplastic (AHRD V3.3 --* RR4_EQUHY)	6.24492	1	1	1	0	0.618725	0	0
Solyc00g022090.2.1	Formyltetrahydrofolate deformylase 1, mitochondrial (AHRD V3.3 --* PURU1_ARATH)	4.53375	1	3.11345	1	0	0.416864	0	0.244226
Solyc00g022100.1.1	Ribosomal protein L10 (AHRD V3.3 *** E0D3E6_SOLLC)	1.95161	0.854848	2.80169	0.692033	1.73139	3.10525	0.99009	2.61303
Solyc00g022103.1.1	Transducin family protein / WD-40 repeat family protein (AHRD V3.3 --* AT5G43930.4)	10.3381	0.743247	3.25855	1	0	1.10159	0.226506	0.900866
Solyc00g022107.1.1	Ribosomal protein L2 (AHRD V3.3 *** A0A142I0Z9_NICSY)	6.16784	0.0007478	6.37826	0.005041	1.25841	7.48465	0.858736	5.36995	up	up	universal Up
Solyc00g022920.2.1	LOW QUALITY:Phosphoribosylaminoimidazole carboxylase like protein (AHRD V3.3 *-* Q84TI2_ARATH)	1	1	1	1	0	0	0	0
Solyc00g023020.2.1	LOW QUALITY:Phosphoribosylaminoimidazole carboxylase like protein (AHRD V3.3 *-* Q84TI2_ARATH)	1	1	1	1	0	0	0	0
Solyc00g023030.1.1	Fatty acid hydroxylase superfamily (AHRD V3.3 *-* AT2G37700.4)	1	1	1	1	0	0	0	0
Solyc00g023040.1.1	Fatty acid hydroxylase superfamily (AHRD V3.3 *** AT2G37700.2)	1	1	1	1	0	0	0	0
Solyc00g023050.2.1	Fatty acid hydroxylase superfamily (AHRD V3.3 *-* AT2G37700.2)	1	1	1	1	0	0	0	0
Solyc00g023250.2.1	NAD(P)-binding Rossmann-fold superfamily protein (AHRD V3.3 *** AT2G37540.1)	1	1	1	1	0	0	0	0
Solyc00g023260.1.1	ADP-ribosylation factor GTPase-activating protein AGD7 (AHRD V3.3 *** AGD7_ARATH)	1	1	1	1	0	0	0	0
Solyc00g023270.2.1	LOW QUALITY:Origin recognition complex subunit 2 (AHRD V3.3 *-* F4IQY6_ARATH)	1	1	1	1	0	0	0	0
Solyc00g023470.1.1	Pectinesterase (AHRD V3.3 *** M1DCA6_SOLTU)	1	1	1	1	0	0	0	0
Solyc00g023570.1.1	GDSL-like Lipase/Acylhydrolase superfamily protein (AHRD V3.3 --* AT1G75920.2)	10.0185	0.743247	4.52273	1	0	1.06389	0	0.407081
Solyc00g023580.1.1	Thioredoxin superfamily protein (AHRD V3.3 --* AT1G07700.4)	2.42397	1	2.51169	1	0	0.167981	0	0.174688
Solyc00g023590.2.1	LOW QUALITY:Pectin lyase-like superfamily protein (AHRD V3.3 --* AT1G78400.1)	7.29607	1	2.47062	1	0	0.742727	0	0.169943
Solyc00g023600.2.1	LOW QUALITY:SERINE CARBOXYPEPTIDASE-LIKE 49 (AHRD V3.3 --* AT3G10410.1)	8.0632	0.743247	3.96765	1	0	0.833222	0	0.342937
Solyc00g023700.2.1	Transcription elongation factor SPT5 (AHRD V3.3 --* M4C8W3_BRARP)	1	1	1	1	0	0	0	0
Solyc00g023710.1.1	LOW QUALITY:Maturase K (AHRD V3.3 --* MATK_OPUQU)	6.78015	1	3.21156	1	0	0.681864	0	0.255565
Solyc00g024010.1.1	LOW QUALITY:ATP binding protein (AHRD V3.3 --* AT3G24430.1)	1	1	1	1	0	0	0	0
Solyc00g024020.1.1	LOW QUALITY:Hydroxymethylglutaryl-CoA lyase (AHRD V3.3 *** A0A061RBW9_9CHLO)	1	1	1	1	0	0	0	0
Solyc00g024030.1.1	LOW QUALITY:2-oxoglutarate (2OG) and Fe(II)-dependent oxygenase superfamily protein (AHRD V3.3 --* AT1G52790.1)	1	1	1	1	0	0	0	0
Solyc00g024040.1.1	LOW QUALITY:P-loop containing nucleoside triphosphate hydrolases superfamily protein (AHRD V3.3 --* AT1G04730.1)	1	1	1	1	0	0	0	0
Solyc00g024050.1.1	LOW QUALITY:Oxidoreductase, putative (AHRD V3.3 *-* B9RUK8_RICCO)	1	1	1	1	0	0	0	0
Solyc00g024150.3.1	Transcriptional coactivator/pterin dehydratase (AHRD V3.3 *** AT5G51110.1)	-1.0008	1	-1.38313	5.041e-09	316.192	279.848	322.672	202.218
Solyc00g024160.2.1	LOW QUALITY:SBP (S-ribonuclease binding protein) family protein (AHRD V3.3 *** AT4G17680.1)	7.75079	0.743247	3.34131	1	0	0.796368	0	0.270558
Solyc00g024370.1.1	LOW QUALITY:P-loop containing nucleoside triphosphate hydrolases superfamily protein (AHRD V3.3 --* AT1G33960.1)	1	1	1	1	0	0	0	0
Solyc00g024570.2.1	LOW QUALITY:F-box protein, putative (AHRD V3.3 *-* A2Q1T0_MEDTR)	1.22572	1	1	1	0	0.0266275	0	0
Solyc00g024670.1.1	Core-2/I-branching beta-1,6-N-acetylglucosaminyltransferase family protein (AHRD V3.3 *** AT2G37585.1)	1	1	1	1	0	0	0	0
Solyc00g024680.2.1	Dof zinc finger protein (AHRD V3.3 *-* W9S882_9ROSA)	1	1	1	1	0	0	0	0
Solyc00g024690.1.1	Dof zinc finger protein DOF2.4 (AHRD V3.3 *-* DOF24_ARATH)	1	1	1	1	0	0	0	0
Solyc00g025290.1.1	Alpha-1,4 glucan phosphorylase L-2 isozyme (AHRD V3.3 *-* W9S278_9ROSA)	46.1739	2.519e-28	23.381	4.385e-16	0.683139	33.2688	0.899856	20.8263	up	up	universal Up
Solyc00g025300.1.1	LOW QUALITY:transmembrane protein (AHRD V3.3 *-* AT2G07674.2)	1	1	1	1	0	0	0	0
Solyc00g025400.2.1	LOW QUALITY:basic helix-loop-helix (bHLH) DNA-binding superfamily protein (AHRD V3.3 --* AT2G42280.3)	6.80808	0.743247	4.75044	1	0.0574766	1.03176	0	0.433395
Solyc00g025500.2.1	LOW QUALITY:Pyruvate dehydrogenase, putative (AHRD V3.3 *-* B9TCQ9_RICCO)	1	1	1	1	0	0	0	0
Solyc00g025510.1.1	LOW QUALITY:D-3-phosphoglycerate dehydrogenase (AHRD V3.3 --* A0A059Q0F4_9POAL)	1	1	1	1	0	0	0	0
Solyc00g025520.1.1	LOW QUALITY:U-box domain-containing protein 39 (AHRD V3.3 --* PUB39_ARATH)	1	1	1	1	0	0	0	0
Solyc00g025530.1.1	LOW QUALITY:Class II aldolase/adducin family protein (AHRD V3.3 *** K8F961_9CHLO)	1	1	1	1	0	0	0	0
Solyc00g025540.2.1	LOW QUALITY:HTH-type transcriptional regulator trpI, putative (AHRD V3.3 *** B9TFN5_RICCO)	1	1	1	1	0	0	0	0
Solyc00g025650.2.1	LOW QUALITY:Retrovirus-related Pol polyprotein from transposon TNT 1-94 (AHRD V3.3 *-* A0A151UET3_CAJCA)	1	1	1	1	0	0	0	0
Solyc00g025660.1.1	LOW QUALITY:Isoflavone 4'-O-methyltransferase (AHRD V3.3 --* I4OMT_GLYEC)	1	1	1	1	0	0	0	0
Solyc00g026160.3.1	Ferric reductase oxidase (AHRD V3.3 *** V9HYU8_MANES)	1.5108	2.003e-20	1.93032	7.07e-13	315.861	422.75	68.6729	115.03
Solyc00g026165.1.1	exocyst complex component sec3A (AHRD V3.3 --* AT1G47550.2)	1	1	1	1	0	0	0	0
Solyc00g026860.1.1	LOW QUALITY:Delta 1-pyrroline-5-carboxylate synthetase (AHRD V3.3 *-* E1APE9_TOBAC)	1	1	1	1	0	0	0	0
Solyc00g026870.1.1	50S ribosomal protein L27 (AHRD V3.3 *-* K7W1Y2_MAIZE)	1	1	1	1	0	0	0	0
Solyc00g026875.1.1	LOW QUALITY:50S ribosomal protein L21, chloroplastic (AHRD V3.3 *** RK21_CHAGL)	1	1	1	1	0	0	0	0
Solyc00g026890.1.1	LOW QUALITY:nitrilase 3 (AHRD V3.3 --* AT3G44320.1)	1	1	1	1	0	0	0	0
Solyc00g026900.1.1	LOW QUALITY:zinc finger (C3HC4-type RING finger) family protein (AHRD V3.3 --* AT1G18660.4)	1	1	1	1	0	0	0	0
Solyc00g026903.1.1	LOW QUALITY:Reverse transcriptase/HNH endonuclease (AHRD V3.3 *** Q6EI10_9CHLO)	1	1	1	1	0	0	0	0
Solyc00g026905.1.1	Ulp1 protease family, C-terminal catalytic domain containing protein (AHRD V3.3 *-* Q60D46_SOLDE)	1	1	-1.51819	1	0	0	0.069072	0
Solyc00g026907.1.1	Ulp1 protease family, C-terminal catalytic domain containing protein (AHRD V3.3 *-* Q60D46_SOLDE)	1	1	1	1	0	0	0	0
Solyc00g027640.1.1	LOW QUALITY:glucose-induced degradation-like protein (AHRD V3.3 *** AT2G37680.2)	1	1	1	1	0	0	0	0
Solyc00g027650.1.1	LOW QUALITY:far-red elongated hypocotyl 1 (AHRD V3.3 *** AT2G37678.1)	1	1	1	1	0	0	0	0
Solyc00g027660.2.1	LOW QUALITY:Transducin/WD40 repeat-like superfamily protein (AHRD V3.3 *-* AT2G37670.2)	1	1	1	1	0	0	0	0
Solyc00g027670.2.1	LOW QUALITY:WD-40 repeat family protein (AHRD V3.3 *-* D7LKF0_ARALL)	1	1	1	1	0	0	0	0
Solyc00g027770.3.1	Pectinesterase (AHRD V3.3 *** A0A0V0I597_SOLCH)	-1.22603	1	1.02138	1	18.5951	13.4125	19.1782	16.9843
Solyc00g027970.1.1	LOW QUALITY:alpha/beta-Hydrolases superfamily protein (AHRD V3.3 *** AT1G32190.1)	1	1	1	1	0	0	0	0
Solyc00g027980.1.1	LOW QUALITY:alpha/beta-Hydrolases superfamily protein (AHRD V3.3 *** AT1G32190.1)	1	1	1	1	0	0	0	0
Solyc00g027990.1.1	LOW QUALITY:cellulose synthase-like D6 (AHRD V3.3 *-* AT1G32180.2)	1	1	1	1	0	0	0	0
Solyc00g028090.2.1	LOW QUALITY:F-box/RNI-like/FBD-like domains-containing protein (AHRD V3.3 --* AT5G38590.3)	1	1	1	1	0	0	0	0
Solyc00g028100.1.1	LOW QUALITY:Transducin family protein / WD-40 repeat family protein (AHRD V3.3 --* AT3G26480.2)	1	1	1	1	0	0	0	0
Solyc00g028110.2.1	LOW QUALITY:Type VI secretion system Vgr family protein (AHRD V3.3 *-* A0A072TEL1_MEDTR),Pfam:PF05954	1	1	1	1	0	0	0	0
Solyc00g028120.1.1	LOW QUALITY:Sterile alpha motif (SAM) domain-containing protein (AHRD V3.3 --* AT3G11890.5)	1	1	1	1	0	0	0	0
Solyc00g028420.1.1	LOW QUALITY:Uracil-DNA glycosylase (AHRD V3.3 --* D8TEC9_SELML)	1	1	1	1	0	0	0	0
Solyc00g028520.2.1	LOW QUALITY:Furostanol glycoside 26-O-beta-glucosidase (AHRD V3.3 --* F26G_CHESP)	1	1	1	1	0	0	0	0
Solyc00g028530.2.1	LOW QUALITY:recA DNA recombination family protein (AHRD V3.3 --* AT2G19490.1)	1	1	1	1	0	0	0	0
Solyc00g028540.2.1	LOW QUALITY:4-coumarate--CoA ligase (AHRD V3.3 *** 4CL_PINTA)	1	1	1	1	0	0	0	0
Solyc00g028550.2.1	LOW QUALITY:transcription factor jumonji (jmjC) domain-containing protein (AHRD V3.3 --* AT1G63490.4)	1	1	1	1	0	0	0	0
Solyc00g028560.1.1	LOW QUALITY:Protein bugT, putative (AHRD V3.3 *** B9TJE0_RICCO)	1	1	1	1	0	0	0	0
Solyc00g028760.1.1	LOW QUALITY:Leucine-rich repeat (LRR) family protein (AHRD V3.3 --* AT4G29240.2)	2.23184	1	1	1	0	0.145316	0	0
Solyc00g028960.1.1	Glutaredoxin family protein (AHRD V3.3 *** D7LTB3_ARALL)	1.04756	1	1.07728	1	4.52457	4.20393	5.52082	5.16504
Solyc00g029060.1.1	LOW QUALITY:Pectin lyase-like superfamily protein (AHRD V3.3 --* AT4G20050.7)	1	1	1	1	0	0	0	0
Solyc00g029070.2.1	LOW QUALITY:multidrug resistance-associated protein 6 (AHRD V3.3 --* AT3G21250.6)	1	1	1	1	0	0	0	0
Solyc00g029080.1.1	LOW QUALITY:DNA replication helicase (AHRD V3.3 *** AT1G08840.2)	1	1	1	1	0	0	0	0
Solyc00g029090.1.1	LOW QUALITY:Adenylyl-sulfate kinase 3 (AHRD V3.3 --* APK3_ARATH)	1	1	1	1	0	0	0	0
Solyc00g029190.3.1	S-adenosyl-L-methionine-dependent methyltransferases superfamily protein, putative (AHRD V3.3 *** A0A061E9R4_THECC)	-1.58866	1	-1.19039	1	0.125987	0.0265333	0.0253781	0
Solyc00g029290.1.1	LOW QUALITY:High mobility group protein (AHRD V3.3 *-* A8HXE1_CHLRE)	1	1	1	1	0	0	0	0
Solyc00g029300.2.1	LOW QUALITY:vacuolar sorting-associated protein (DUF946) (AHRD V3.3 *-* AT3G01880.1)	1	1	1	1	0	0	0	0
Solyc00g029500.1.1	1,2-dihydroxy-3-keto-5-methylthiopentene dioxygenase 1 (AHRD V3.3 --* MTND1_ORYSI)	1	1	1	1	0	0	0	0
Solyc00g030000.1.1	LOW QUALITY:Cellulose synthase (AHRD V3.3 *** A0A118J5T2_CYNCS)	1	1	1	1	0	0	0	0
Solyc00g030100.1.1	LOW QUALITY:Mitogen activated protein kinase kinase kinase-like protein (AHRD V3.3 --* AT2G42640.4)	3.15991	1	2.61947	1	0	0.254797	0.256569	0.76979
Solyc00g030105.1.1	LOW QUALITY:Outer membrane porin protein 32, putative (AHRD V3.3 *** B9T9V6_RICCO)	1	1	1	1	0	0	0	0
Solyc00g030110.2.1	LOW QUALITY:Integrase-type DNA-binding superfamily protein (AHRD V3.3 --* AT4G18450.1)	1	1	1	1	0	0	0	0
Solyc00g030210.2.1	LOW QUALITY:Peptidoglycan synthase ftsI homolog (AHRD V3.3 *** FTSI_MESVI)	1	1	1	1	0	0	0	0
Solyc00g030215.1.1	Two-component response regulator ARR17 (AHRD V3.3 --* ARR17_ARATH)	1	1	1	1	0	0	0	0
Solyc00g030510.3.1	Pectin lyase-like superfamily protein (AHRD V3.3 *** AT3G07820.1)	1	1	1	1	0	0	0	0
Solyc00g030520.3.1	Endoplasmic reticulum vesicle transporter protein (AHRD V3.3 *-* AT3G22290.2)	1.52879	1	1.78421	0.655735	2.62082	3.61136	3.03333	4.7826
Solyc00g030820.1.1	LOW QUALITY:Maturase K (AHRD V3.3 --* U5YV62_9POAL)	5.07498	0.743247	7.87238	0.73962	0.122796	1.03271	0	0.794161
Solyc00g031020.2.1	LOW QUALITY:Translation elongation factor EF1A/initiation factor IF2gamma family protein (AHRD V3.3 --* AT5G10630.4)	1	1	1	1	0	0	0	0
Solyc00g031030.1.1	LOW QUALITY:2-oxoglutarate (2OG) and Fe(II)-dependent oxygenase superfamily protein (AHRD V3.3 *** AT3G46490.1)	1	1	1	1	0	0	0	0
Solyc00g031040.1.1	LOW QUALITY:Adenosine deaminase (AHRD V3.3 *** I0YU69_COCSC)	1	1	1	1	0	0	0	0
Solyc00g031050.1.1	LOW QUALITY:Major facilitator superfamily protein (AHRD V3.3 *** A5YMH6_MAIZE)	1	1	1	1	0	0	0	0
Solyc00g031060.2.1	LOW QUALITY:Glucose-6-phosphate isomerase 1, chloroplastic (AHRD V3.3 --* A0A199W8U0_ANACO)	1	1	1	1	0	0	0	0
Solyc00g031360.2.1	LOW QUALITY:methylenetetrahydrofolate reductase 1 (AHRD V3.3 --* AT3G59970.3)	1	1	1	1	0	0	0	0
Solyc00g031370.2.1	LOW QUALITY:HTH-type transcriptional regulator trpI, putative (AHRD V3.3 *** B9TFN5_RICCO)	1	1	1	1	0	0	0	0
Solyc00g031380.2.1	LOW QUALITY:ATP synthase subunit beta, chloroplastic (AHRD V3.3 --* ATPB_PEA)	1	1	1	1	0	0	0	0
Solyc00g031383.1.1	LOW QUALITY:Protein bugT, putative (AHRD V3.3 *** B9TJE0_RICCO)	1	1	1	1	0	0	0	0
Solyc00g031387.1.1	LOW QUALITY:HAT helix, U3 small nucleolar RNA-associated protein 6 (AHRD V3.3 --* A0A061GH63_THECC)	1	1	1	1	0	0	0	0
Solyc00g031390.1.1	LOW QUALITY:Retrovirus-related Pol polyprotein from transposon 17.6 (AHRD V3.3 --* A0A151UGJ7_CAJCA)	1	1	1	1	0	0	0	0
Solyc00g031490.1.1	LOW QUALITY:MEI2-like protein 5 (AHRD V3.3 --* AT1G29400.3)	1	1	1	1	0	0	0	0
Solyc00g031500.1.1	LOW QUALITY:plant intracellular ras group-related LRR 4 (AHRD V3.3 --* AT4G35470.1)	1	1	1	1	0	0	0	0
Solyc00g031700.2.1	NAD(P)-linked oxidoreductase superfamily protein (AHRD V3.3 *** AT1G60710.1)	1	1	1	1	0	0	0	0
Solyc00g031710.2.1	LOW QUALITY:serine carboxypeptidase-like 31 (AHRD V3.3 --* AT1G11080.2)	1	1	1	1	0	0	0	0
Solyc00g031720.2.1	LOW QUALITY:Kinesin-like protein KIN-5C (AHRD V3.3 --* KN5C_ARATH)	1	1	1	1	0	0	0	0
Solyc00g031730.1.1	LOW QUALITY:Copper-transporting atpase p-type, putative (AHRD V3.3 *** B9TAV9_RICCO)	1	1	1	1	0	0	0	0
Solyc00g032030.2.1	LOW QUALITY:E3 ubiquitin-protein ligase (AHRD V3.3 *-* K4BFX6_SOLLC)	1	1	1	1	0	0	0	0
Solyc00g032035.1.1	UBQ, helicase-c and DEAD-like helicase domain-containing protein (AHRD V3.3 --* AT5G08110.3)	1	1	1.9439	1	0	0	0	0.109076
Solyc00g032940.1.1	Ubiquitin-like-specific protease ESD4 (AHRD V3.3 --* ESD4_ARATH)	1	1	1	1	0	0	0	0
Solyc00g032943.1.1	glutamate receptor 3.6 (AHRD V3.3 --* AT3G51480.4)	1	1	1	1	0	0	0	0
Solyc00g032947.1.1	Salicylic acid carboxyl methyltransferase (AHRD V3.3 *-* A0A125QZJ1_9ROSI)	1	1	1	1	0	0	0	0
Solyc00g033860.2.1	LOW QUALITY:pfkB-like carbohydrate kinase family protein (AHRD V3.3 --* AT5G43910.3)	1	1	1	1	0	0	0	0
Solyc00g033870.2.1	LOW QUALITY:Mannose-binding lectin superfamily protein (AHRD V3.3 --* AT1G52000.2)	1	1	1	1	0	0	0	0
Solyc00g033880.1.1	LOW QUALITY:Sulfotransferase (AHRD V3.3 --* A0A178UG65_ARATH)	1	1	1	1	0	0	0	0
Solyc00g033885.1.1	LOW QUALITY:alpha/beta-Hydrolases superfamily protein (AHRD V3.3 *** AT2G39400.1)	1	1	1	1	0	0	0	0
Solyc00g033890.1.1	LOW QUALITY:vacuolar sorting receptor 4 (AHRD V3.3 --* AT2G14720.2)	1	1	1	1	0	0	0	0
Solyc00g033990.2.1	LOW QUALITY:Acyl-CoA N-acyltransferases (NAT) superfamily protein (AHRD V3.3 --* AT2G23060.1)	1	1	1	1	0	0	0	0
Solyc00g034000.2.1	LOW QUALITY:MFS general substrate transporter (AHRD V3.3 *** I0YU29_COCSC)	1	1	1	1	0	0	0	0
Solyc00g034010.2.1	LOW QUALITY:ATP synthase subunit a, chloroplastic (AHRD V3.3 --* ATPI_CICAR)	1	1	1	1	0	0	0	0
Solyc00g034810.2.1	Calcineurin B-like protein (AHRD V3.3 *** V5R720_9ROSA)	1	1	1	1	0	0	0	0
Solyc00g035010.1.1	LOW QUALITY:30S ribosomal protein S4, chloroplastic (AHRD V3.3 --* RR4_OSTTA)	1	1	1	1	0	0	0	0
Solyc00g035020.1.1	LOW QUALITY:Leucine-rich repeat protein kinase family protein (AHRD V3.3 --* AT1G14390.1)	1	1	1	1	0	0	0	0
Solyc00g036320.2.1	ARID/BRIGHT DNA-binding domain-containing protein (AHRD V3.3 *-* AT1G76510.4)	1.5069	1	1	1	0.0780426	0.163966	0	0
Solyc00g036520.1.1	LOW QUALITY:RNA-binding (RRM/RBD/RNP motifs) family protein (AHRD V3.3 --* AT3G10845.1)	4.06498	1	3.78229	1	0.0746016	0.630177	0	0.321517
Solyc00g036530.1.1	LOW QUALITY:P-loop containing nucleoside triphosphate hydrolases superfamily protein (AHRD V3.3 --* AT2G28290.6)	5.73113	1	1	1	0	0.558115	0	0
Solyc00g036740.1.1	LOW QUALITY:Cytochrome b559 subunit alpha (AHRD V3.3 --* PSBE_CHLVU)	1	1	1	1	0	0	0	0
Solyc00g036750.1.1	LOW QUALITY:1-phosphatidylinositol-4-phosphate 5-kinase 3 (AHRD V3.3 --* AT2G26420.3)	1	1	1	1	0	0	0	0
Solyc00g036760.2.1	LOW QUALITY:SITE-1 protease (AHRD V3.3 --* AT5G19660.3)	1	1	1	1	0	0	0	0
Solyc00g036960.1.1	LOW QUALITY:high mobility group A (AHRD V3.3 --* AT1G14900.1)	1	1	1	1	0	0	0	0
Solyc00g036962.1.1	kinase with adenine nucleotide alpha hydrolases-like domain-containing protein (AHRD V3.3 --* AT1G16760.2)	1	1	1	1	0	0	0	0
Solyc00g036964.1.1	Alpha crystallin/Hsp20 domain-containing protein (AHRD V3.3 --* A0A124SDU1_CYNCS)	1	1	1	1	0	0	0	0
Solyc00g036968.1.1	PLATZ transcription factor family protein (AHRD V3.3 *** A0A061EE86_THECC)	1	1	1	1	0	0	0	0
Solyc00g039290.2.1	PLATZ transcription factor family protein (AHRD V3.3 *** A0A061EE86_THECC)	1	1	1	1	0	0	0	0
Solyc00g039990.2.1	LOW QUALITY:CCA tRNA nucleotidyltransferase (AHRD V3.3 *-* W9SEV9_9ROSA)	1.45091	1	-1.60913	1	0.0640504	0.135508	0.337967	0.138341
Solyc00g040290.2.1	HXXXD-type acyl-transferase family protein (AHRD V3.3 *** AT1G32910.1)	1	1	1	1	0	0	0	0
Solyc00g040390.2.1	HXXXD-type acyl-transferase family protein (AHRD V3.3 *** AT1G32910.1)	1	1	1	1	0	0	0	0
Solyc00g040490.1.1	LOW QUALITY:Serine/Threonine-kinase (AHRD V3.3 --* AT1G64340.2)	1	1	1	1	0	0	0	0
Solyc00g041090.2.1	LOW QUALITY:Vacuolar-processing enzyme (AHRD V3.3 *-* VPE_SOYBN)	1	1	1	1	0	0	0	0
Solyc00g041190.1.1	Acyl carrier protein (AHRD V3.3 *** A0A0B2Q441_GLYSO)	1	1	1	1	0	0	0	0
Solyc00g041200.2.1	LOW QUALITY:MATE efflux family protein (AHRD V3.3 --* AT1G15160.1)	1	1	1	1	0	0	0	0
Solyc00g041210.2.1	LOW QUALITY:Disease resistance protein (TIR-NBS-LRR class) family (AHRD V3.3 --* AT1G63750.3)	1	1	1	1	0	0	0	0
Solyc00g041215.1.1	LOW QUALITY:non-intrinsic ABC protein 9 (AHRD V3.3 --* AT5G02270.1)	1	1	1	1	0	0	0	0
Solyc00g041220.2.1	LOW QUALITY:P-loop containing nucleoside triphosphate hydrolases superfamily protein (AHRD V3.3 --* AT1G73860.2)	1	1	1	1	0	0	0	0
Solyc00g042120.2.1	LOW QUALITY:alpha/beta-Hydrolases superfamily protein (AHRD V3.3 --* AT4G34310.9)	1	1	1	1	0	0	0	0
Solyc00g042130.2.1	ATP synthase subunit alpha (AHRD V3.3 *** A0A076E9A2_CHLSO)	1	1	1	1	0	0	0	0
Solyc00g042140.1.1	ATP synthase subunit beta, chloroplastic (AHRD V3.3 *-* ATPB_ACUOB)	1	1	1	1	0	0	0	0
Solyc00g042640.1.1	LOW QUALITY:Helicase-like protein (AHRD V3.3 *-* Q9AYF0_ORYSJ)	1.04488	1	-1.29078	1	0.0366893	0.0392517	0.0387587	0
Solyc00g042840.1.1	LOW QUALITY:F-box family protein (AHRD V3.3 *** B9H429_POPTR)	1.97353	1	1.10695	1	1.38766	2.54059	1.50503	1.45667
Solyc00g042850.2.1	GDSL esterase/lipase family (AHRD V3.3 *-* A0A151SCS9_CAJCA)	1	1	1	1	0	0	0	0
Solyc00g042854.1.1	Cytochrome P450 family protein (AHRD V3.3 *** B9HFW5_POPTR)	1	1	1	1	0	0	0	0
Solyc00g042858.1.1	Glycosyltransferase (AHRD V3.3 *-* B6EWX4_LYCBA)	1	1	1	1	0	0	0	0
Solyc00g044350.3.1	EPIDERMAL PATTERNING FACTOR-like protein (AHRD V3.3 *** AT5G10310.2),Pfam:PF17181	-3.36281	4.737e-06	-5.00417	1.204e-13	24.1674	6.28279	38.9747	6.65965	down	down	universal Down
Solyc00g044550.1.1	LOW QUALITY:Ankyrin repeat family protein / BTB/POZ domain-containing protein (AHRD V3.3 --* AT4G26120.1)	1	1	1	1	0	0	0	0
Solyc00g044750.2.1	RNA-binding family protein (AHRD V3.3 *-* B9GTK9_POPTR)	1	1	1	1	0	0	0	0
Solyc00g044755.1.1	Serine/threonine protein phosphatase 7 long form isogeny (AHRD V3.3 *** A0A151RHE4_CAJCA)	1	1	1	1	0	0	0	0
Solyc00g046580.1.1	Serine/threonine protein phosphatase 7 long form isogeny (AHRD V3.3 *** A0A151RHE4_CAJCA)	1	1	1	1	0	0	0	0
Solyc00g047180.1.1	LOW QUALITY:sucrose synthase 3 (AHRD V3.3 --* AT4G02280.1)	1	1	1	1	0	0	0	0
Solyc00g047190.1.1	LOW QUALITY:Light-independent protochlorophyllide reductase subunit B (AHRD V3.3 --* A0A0G2UFA3_SELUN)	1	1	1	1	0	0	0	0
Solyc00g047200.1.1	LOW QUALITY:cytochrome b (AHRD V3.3 *-* AT2G07727.1)	5.76017	1	-3.86256	1	0	0.561541	0.381563	0
Solyc00g047700.3.1	Nuclear RNA binding protein-like (AHRD V3.3 *** Q38M48_SOLTU)	-2.35471	1.206e-31	-2.4288	6.008e-26	218.4	82.0867	171.866	61.2782	down	down	universal Down
Solyc00g048510.3.1	Phloem protein 2 (AHRD V3.3 *** D0R6I7_MALDO)	-11.4922	0.0205403	1.89966	1	4.33937	0.226755	0.111569	0.287705	down		Down in CA4 only
Solyc00g048515.1.1	TBP-ASSOCIATED FACTOR 6B (AHRD V3.3 --* AT1G54360.4)	1	1	1	1	0	0	0	0
Solyc00g049210.1.1	Cytochrome c biogenesis FN (AHRD V3.3 *** A0A0C5ART5_HYONI)	6.00075	0.743247	5.65068	0.73962	0.0703717	0.963965	0.0762818	0.911115
Solyc00g049220.1.1	LOW QUALITY:amino acid permease 7 (AHRD V3.3 --* AT5G23810.5)	1	1	1	1	0	0	0	0
Solyc00g049520.2.1	LOW QUALITY:NAC domain protein 13 (AHRD V3.3 --* AT1G32870.2)	-2.74676	4.892e-09	-5.42752	2.717e-18	46.3646	14.8764	50.1956	7.9235	down	down	universal Down
Solyc00g049920.2.1	NAD(P)-binding Rossmann-fold superfamily protein (AHRD V3.3 *** AT1G24360.1),Pfam:PF13561	1	1	1	1	0	0	0	0
Solyc00g050020.2.1	LOW QUALITY:DIS3-like exonuclease 2 (AHRD V3.3 --* M0ZK05_SOLTU)	1	1	1	1	0	0	0	0
Solyc00g050030.2.1	LOW QUALITY:Shikimate dehydrogenase, 3-dehydroquinate dehydratase (AHRD V3.3 *-* A0A0K9PLS3_ZOSMR)	1	1	1	1	0	0	0	0
Solyc00g050130.1.1	Glycosyltransferase (AHRD V3.3 *** K4C6W0_SOLLC)	1.42802	1	2.70573	0.0546746	2.64158	3.39179	2.98046	7.1884
Solyc00g050430.3.1	bHLH transcription factor 073	4.70703	2.48e-10	2.43515	0.0352246	6.22026	26.3715	4.18376	8.99833	up	up	universal Up
Solyc00g052430.3.1	Cytochrome c biogenesis FC (AHRD V3.3 *** A0A0C5B7H6_9SOLA)	22.2554	0.0124373	6.73867	0.429492	0.0382256	3.26097	0.0829897	1.14798	up		Up-ca4 only
Solyc00g052540.1.1	LOW QUALITY:RING/FYVE/PHD zinc finger superfamily protein (AHRD V3.3 --* AT3G02890.4)	3.31529	1	1	1	0	0.273127	0	0
Solyc00g052545.1.1	Dynein light chain (AHRD V3.3 --* Q4W5W8_VICFA)	1	1	1	1	0	0	0	0
Solyc00g052940.3.1	WAT1-related protein (AHRD V3.3 *** A0A068UX44_COFCA)	-2.43311	0.155736	2.47219	0.0680364	6.92583	2.45183	3.83148	8.38192
Solyc00g053440.3.1	Bax inhibitor (AHRD V3.3 *** A0A0K1ETI6_TECGR)	10.1651	1.108e-96	10.3098	8.414e-98	14.5713	132.28	14.4846	130.539	up	up	universal Up
Solyc00g053740.2.1	ARID/BRIGHT DNA-binding domain-containing protein (AHRD V3.3 *-* AT1G76510.4)	1	1	1	1	0	0	0	0
Solyc00g055940.1.1	LOW QUALITY:PEP1 receptor 1 (AHRD V3.3 --* AT1G73080.1)	1	1	1	1	0	0	0	0
Solyc00g055950.1.1	LOW QUALITY:Pseudo-response regulator (AHRD V3.3 *-* H7CGQ8_9POAL)	1	1	1	1	0	0	0	0
Solyc00g055960.1.1	LOW QUALITY:Ethylene receptor (AHRD V3.3 *-* A0A088SFQ6_DIACA)	1	1	1	1	0	0	0	0
Solyc00g055970.1.1	LOW QUALITY:oxophytodienoate-reductase 3 (AHRD V3.3 --* AT2G06050.3)	1	1	1	1	0	0	0	0
Solyc00g055980.2.1	LOW QUALITY:Strawberry notch protein 1 (AHRD V3.3 --* A0A061SP16_9CHLO)	1	1	1	1	0	0	0	0
Solyc00g055985.1.1	LOW QUALITY:CBS domain protein (DUF21) (AHRD V3.3 *-* AT4G33700.1)	1	1	1	1	0	0	0	0
Solyc00g056180.1.1	LOW QUALITY:beta glucosidase 9 (AHRD V3.3 --* AT4G27820.3)	1	1	1	1	0	0	0	0
Solyc00g056680.1.1	Alpha/beta-Hydrolases superfamily protein (AHRD V3.3 *** A0A061GB30_THECC)	3.06197	0.583802	6.23347	0.0239464	0.720927	2.19853	0.704664	4.41281		up	Up CLN only
Solyc00g057280.1.1	LOW QUALITY:B3 domain-containing protein (AHRD V3.3 *-* W9S5V1_9ROSA)	1	1	1	1	0	0	0	0
Solyc00g057880.3.1	DELLA protein SLR1 (AHRD V3.3 --* SLR1_ORYSI)	1.86222	1	1.25053	1	1.3015	2.24852	1.36137	1.50486
Solyc00g058480.2.1	Paired amphipathic helix protein Sin3 (AHRD V3.3 *-* A0A151TFV5_CAJCA)	1	1	1	1	0	0	0	0
Solyc00g058900.2.1	GDSL esterase/lipase (AHRD V3.3 *** A0A0B2SPC5_GLYSO)	1	1	1	1	0	0	0	0
Solyc00g059100.3.1	Transducin/WD40 repeat protein (AHRD V3.3 *-* G7KD13_MEDTR)	1.68971	0.979489	1.85769	0.655735	2.52192	3.85589	2.89018	4.75376
Solyc00g059500.2.1	aminoalcoholphosphotransferase (AHRD V3.3 *-* AT3G25585.4)	-1.17182	1	1.56139	1	4.17618	3.13943	3.10839	4.27249
Solyc00g059505.1.1	Glycosyltransferase (AHRD V3.3 *-* K4AWL3_SOLLC)	1	1	1	1	0	0	0	0
Solyc00g060700.2.1	LOW QUALITY:kinase superfamily with octicosapeptide/Phox/Bem1p domain-containing protein (AHRD V3.3 --* AT3G46920.2)	1	1	1	1	0	0	0	0
Solyc00g060710.1.1	LOW QUALITY:S-adenosylmethionine decarboxylase proenzyme (AHRD V3.3 --* A0A059D881_EUCGR)	1	1	1	1	0	0	0	0
Solyc00g060810.3.1	Sn-1 protein (AHRD V3.3 *** Q42393_CAPAN)	1	1	1	1	0	0	0	0
Solyc00g063110.3.1	Non-specific lipid-transfer protein (AHRD V3.3 *** A0A1D1ZJR4_9ARAE)	1	1	1	1	0	0	0	0
Solyc00g063510.1.1	LOW QUALITY:transcription factor jumonji (jmjC) domain-containing protein (AHRD V3.3 --* AT1G63490.4)	1	1	1	1	0	0	0	0
Solyc00g065510.2.1	LOW QUALITY:S-acyltransferase (AHRD V3.3 --* A0A078HYW8_BRANA)	1	1	1	1	0	0	0	0
Solyc00g065610.1.1	LOW QUALITY:P-loop containing nucleoside triphosphate hydrolases superfamily protein (AHRD V3.3 --* AT1G18410.4)	1	1	1	1	0	0	0	0
Solyc00g065620.1.1	LOW QUALITY:transcription regulator NOT2/NOT3/NOT5 family protein (AHRD V3.3 --* AT5G18230.4)	1	1	1	1	0	0	0	0
Solyc00g065630.2.1	SNW domain-containing 1 (AHRD V3.3 *** A0A0B0PGB0_GOSAR)	1	1	1	1	0	0	0	0
Solyc00g065930.1.1	LOW QUALITY:Signal transduction histidine kinase, hybrid-type, ethylene sensor (AHRD V3.3 --* AT3G23150.2)	1	1	1	1	0	0	0	0
Solyc00g065940.1.1	LOW QUALITY:Vacuolar iron transporter (VIT) family protein (AHRD V3.3 --* AT3G43660.1)	1	1	1	1	0	0	0	0
Solyc00g066140.1.1	LOW QUALITY:UPF0061 protein (AHRD V3.3 *** A0A199W512_ANACO)	1	1	1	1	0	0	0	0
Solyc00g066150.2.1	LOW QUALITY:Glycosyltransferase family 51 protein (AHRD V3.3 *-* C1MH80_MICPC)	1	1	1	1	0	0	0	0
Solyc00g066155.1.1	Serine/threonine protein phosphatase 7 long form isogeny (AHRD V3.3 *** A0A151R878_CAJCA)	1	1	1	1	0	0	0	0
Solyc00g066350.1.1	Serine/threonine protein phosphatase 7 long form isogeny (AHRD V3.3 *-* A0A151SA73_CAJCA)	1	1	1	1	0	0	0	0
Solyc00g068970.2.1	Senescence-associated protein (AHRD V3.3 *-* A0A072THH1_MEDTR)	1.99303	4.324e-66	2.08098	0.0003379	423.505	747.756	429.427	774.849		up	Up CLN only (strict)
Solyc00g068980.2.1	LOW QUALITY:Superoxide dismutase [Cu-Zn] 1 (AHRD V3.3 --* SODC1_ORYSI)	1.82489	6.446e-14	1.81445	4.812e-15	179.656	290.51	220.692	347.284
Solyc00g068985.1.1	Zinc finger protein, putative (AHRD V3.3 --* A0A061G9A1_THECC)	1	1	1	1	0	0	0	0
Solyc00g069680.2.1	LOW QUALITY:cycling DOF factor 1 (AHRD V3.3 --* AT5G62430.1)	1	1	1	1	0	0	0	0
Solyc00g069880.2.1	LOW QUALITY:SET-domain containing protein lysine methyltransferase family protein (AHRD V3.3 --* AT5G43990.9)	2.34761	1	2.40479	1	0	0.158973	0	0.162336
Solyc00g069883.1.1	senescence-associated family protein (AHRD V3.3 --* AT1G66330.2)	1	1	1	1	0	0	0	0
Solyc00g069887.1.1	LOW QUALITY:Reverse transcriptase-like protein (AHRD V3.3 *-* Q9LSE9_ARATH)	1	1	1	1	0	0	0	0
Solyc00g071180.3.1	multicystatin	51.4479	5.171e-100	-1.58014	1	2.30341	110.919	3.66945	1.97081	up		Up in CA4 only
Solyc00g071580.1.1	LOW QUALITY:G-type lectin S-receptor-like Serine/Threonine-kinase (AHRD V3.3 --* AT4G03230.8)	1	1	1	1	0	0	0	0
Solyc00g071590.1.1	LOW QUALITY:Ypt/Rab-GAP domain of gyp1p superfamily protein (AHRD V3.3 *-* AT3G02460.5)	1	1	1	1	0	0	0	0
Solyc00g071600.1.1	LOW QUALITY:vacuolar protein sorting-associated protein 20.2 (AHRD V3.3 --* AT5G09260.1)	1	1	1	1	0	0	0	0
Solyc00g072100.3.1	Retrovirus-related Pol polyprotein from transposon TNT 1-94 (AHRD V3.3 *-* A0A151S5P0_CAJCA)	2.08817	0.00421	1.60895	0.0274821	10.9569	20.3945	20.2517	28.3187	up		Up CA4 only (strict)
Solyc00g072400.3.1	Peroxidase (AHRD V3.3 *** M1BV77_SOLTU)	1	1	1	1	0	0	0	0
Solyc00g072405.1.1	kinase family with ARM repeat domain-containing protein (AHRD V3.3 --* AT5G18700.1)	1	1	1	1	0	0	0	0
Solyc00g072800.3.1	B-block binding subunit of TFIIIC (AHRD V3.3 --* AT1G17450.3)	6.86056	1	3.4502	1	0	0.69135	0.0706375	0.494427
Solyc00g073900.1.1	LOW QUALITY:DNAJ heat shock N-terminal domain-containing protein (AHRD V3.3 --* AT5G27240.3)	1	1	1	1	0	0	0	0
Solyc00g073910.2.1	LOW QUALITY:Superoxide dismutase [Cu-Zn], chloroplastic (AHRD V3.3 --* SODCP_ZANAE)	1	1	1	1	0	0	0	0
Solyc00g074210.2.1	Mitochondrial import inner membrane translocase subunit tim16 (AHRD V3.3 *** A0A1D1XM35_9ARAE)	3.95853	1	2.25074	1	0	0.349008	0	0.144533
Solyc00g074810.1.1	LOW QUALITY:Protein smf, putative (AHRD V3.3 *** B9TNR1_RICCO)	1	1	1	1	0	0	0	0
Solyc00g074820.1.1	LOW QUALITY:Subtilisin-like serine protease (AHRD V3.3 --* G7KEU3_MEDTR)	1	1	1	1	0	0	0	0
Solyc00g074830.2.1	LOW QUALITY:ATP-binding-cassette transporter family protein (AHRD V3.3 *-* B9H1C6_POPTR)	1	1	1	1	0	0	0	0
Solyc00g075030.3.1	Retrovirus-related Pol polyprotein from transposon TNT 1-94 (AHRD V3.3 *-* A0A151T437_CAJCA)	1	1	1	1	0	0	0	0
Solyc00g075035.1.1	Pollen Ole e 1 allergen/extensin (AHRD V3.3 *-* A0A103YFY3_CYNCS)	-1.63445	1	1.50079	1	2.10063	1.09261	0.695044	0.962188
Solyc00g076250.1.1	LOW QUALITY:E3 ubiquitin-protein ligase SINA-like 10 (AHRD V3.3 *-* A0A151R766_CAJCA)	1	1	1	1	0	0	0	0
Solyc00g080750.3.1	Plastid movement impaired protein (AHRD V3.3 *** A0A072VEV4_MEDTR)	-3.09487	0.344128	-13.3885	0.0115266	3.56925	0.941683	4.48098	0.183227		down	Down-CLN-only
Solyc00g082150.3.1	kinesin light chain I2I isoform	-3.58886	8.33e-13	-1.7627	0.002144	48.5527	11.8982	39.8145	19.5318	down		Down in CA4 only (strict)
Solyc00g084650.2.1	Pentatricopeptide repeat-containing protein (AHRD V3.3 *-* A0A172CPR6_POPTO)	1.31327	1	-1.37865	1	0.0391549	0.0825022	0.0843115	0.0212793
Solyc00g084750.3.1	Pentatricopeptide repeat-containing protein (AHRD V3.3 *-* A0A172CPR6_POPTO)	1.04692	1	1	1	0.0472009	0.0493049	0	0
Solyc00g084760.1.1	Myb/SANT-like domain-containing protein (AHRD V3.3 --* A0A103XDK5_CYNCS)	3.14863	1	-1.56935	1	0	0.253467	0.194016	0.065255
Solyc00g084870.3.1	TCP transcription factor 19 (AHRD V3.3 *** G3BGV9_SOLLC)	1	1	1	1	0	0	0	0
Solyc00g085070.3.1	Squalene monooxygenase (AHRD V3.3 *** ERG1_PANGI)	1.31183	0.688698	1.12339	1	15.0408	17.5138	16.8319	16.4072
Solyc00g085770.1.1	LOW QUALITY:Potassium channel AKT1 (AHRD V3.3 --* AKT1_ORYSI)	1	1	1	1	0	0	0	0
Solyc00g085780.2.1	LOW QUALITY:reticulata-like protein, putative (DUF3411) (AHRD V3.3 --* AT2G37860.2)	1	1	1	1	0	0	0	0
Solyc00g088080.1.1	Adenine phosphoribosyltransferase (AHRD V3.3 *** Q9LW89_HORVU)	1	1	1	1	0	0	0	0
Solyc00g088090.2.1	LOW QUALITY:Tetratricopeptide repeat (TPR)-like superfamily protein (AHRD V3.3 --* AT5G03560.4)	1	1	1	1	0	0	0	0
Solyc00g088190.1.1	LOW QUALITY:Phosphoribosylaminoimidazole carboxylase (AHRD V3.3 *** I0YRQ1_COCSC)	1.4789	1	1	1	0	0.0564947	0	0
Solyc00g088200.1.1	LOW QUALITY:Disease resistance protein (CC-NBS-LRR class) family (AHRD V3.3 --* AT1G63350.4)	1	1	1	1	0	0	0	0
Solyc00g088210.2.1	LOW QUALITY:Phosphate transporter (AHRD V3.3 --* K0J4E5_WHEAT)	1	1	1	1	0	0	0	0
Solyc00g090110.1.1	LOW QUALITY:UDP-3-O-[3-hydroxymyristoyl] N-acetylglucosamine deacetylase (AHRD V3.3 *** A0A1D1XLN1_9ARAE)	1	1	1	1	0	0	0	0
Solyc00g090115.1.1	Organic cation/carnitine transporter 7-like protein (AHRD V3.3 --* A0A0B0P4G4_GOSAR)	1	1	1	1	0	0	0	0
Solyc00g090120.2.1	LOW QUALITY:40S ribosomal protein S14 (AHRD V3.3 --* RS14_TOBAC)	1	1	1	1	0	0	0	0
Solyc00g090130.2.1	LOW QUALITY:Protein translocase subunit SecA (AHRD V3.3 *-* D8TNW2_VOLCA)	1	1	1	1	0	0	0	0
Solyc00g090430.2.1	LOW QUALITY:DUF789 family protein (AHRD V3.3 *-* G7KKC4_MEDTR)	1	1	1	1	0	0	0	0
Solyc00g090630.2.1	LOW QUALITY:Transporter-related family protein (AHRD V3.3 --* A0A061SD71_9CHLO)	1	1	1	1	0	0	0	0
Solyc00g090640.1.1	LOW QUALITY:Organic cation/carnitine transporter-like protein (AHRD V3.3 --* G7JUE8_MEDTR)	1	1	1	1	0	0	0	0
Solyc00g090650.1.1	LOW QUALITY:Phosphate transporter family protein (AHRD V3.3 --* B9H5V9_POPTR)	1	1	1	1	0	0	0	0
Solyc00g090660.1.1	LOW QUALITY:Zein-alpha 19A2 (AHRD V3.3 --* ZEA3_MAIZE)	1	1	1	1	0	0	0	0
Solyc00g090860.2.1	LOW QUALITY:High affinity nitrate transporter protein (AHRD V3.3 *-* Q84MZ8_TOBAC)	1	1	1	1	0	0	0	0
Solyc00g090870.3.1	SNF1-related protein kinase regulatory subunit beta-2 (AHRD V3.3 *** A0A151TNE8_CAJCA)	1.22589	1	1.27416	1	4.50005	4.91301	4.2589	4.73615
Solyc00g091170.3.1	P-loop containing nucleoside triphosphate hydrolases superfamily protein (AHRD V3.3 *** A0A061DYZ4_THECC)	-6.54533	3.784e-13	-9.70675	4.668e-16	31.2158	4.12441	31.7989	2.73641	down	down	universal Down
Solyc00g092870.1.1	LOW QUALITY:Unknown protein (AHRD V3.3 )	1	1	1	1	0	0	0	0
Solyc00g092880.1.1	LOW QUALITY:Adenine nucleotide alpha hydrolases-like superfamily protein (AHRD V3.3 --* AT3G11930.2)	1	1	1	1	0	0	0	0
Solyc00g092890.1.1	LOW QUALITY:F-box and associated interaction domains-containing protein (AHRD V3.3 --* AT1G11270.3)	1	1	1	1	0	0	0	0
Solyc00g092900.2.1	LOW QUALITY:D-3-phosphoglycerate dehydrogenase (AHRD V3.3 --* AT1G17745.1)	1	1	1	1	0	0	0	0
Solyc00g093000.1.1	LOW QUALITY:Basic-leucine zipper (bZIP) transcription factor family protein (AHRD V3.3 --* AT1G58110.2)	1	1	1	1	0	0	0	0
Solyc00g093100.2.1	Protein DETOXIFICATION (AHRD V3.3 *-* A0A178WDK2_ARATH)	1	1	1	1	0	0	0	0
Solyc00g094010.2.1	LOW QUALITY:(+)-neomenthol dehydrogenase (AHRD V3.3 --* A0A151UCN5_CAJCA)	1	1	1	1	0	0	0	0
Solyc00g094020.2.1	LOW QUALITY:V-type proton ATPase catalytic subunit A (AHRD V3.3 --* VATA_ARATH)	1	1	1	1	0	0	0	0
Solyc00g094520.1.1	LOW QUALITY:NADH-ubiquinone oxidoreductase chain 6 (AHRD V3.3 *-* A0A151UEX6_CAJCA)	5.01342	1	11.3666	0.429492	0	0.47345	0	1.19794
Solyc00g094530.1.1	LOW QUALITY:NADH-ubiquinone oxidoreductase chain 1 (AHRD V3.3 *-* NU1M_PETHY)	11.6585	0.0767268	9.95636	0.73962	0.106738	2.3596	0	1.03498
Solyc00g094540.1.1	Bestrophin-like protein (AHRD V3.3 --* AT3G61320.3)	34.6815	0.003571	7.63551	0.165036	0	3.9733	0.253473	2.44466	up		Up-ca4 only
Solyc00g094550.1.1	LOW QUALITY:U-box domain-containing protein 14 (AHRD V3.3 --* PUB14_ARATH)	2.58407	1	4.31576	1	0	0.186867	0	0.383164
Solyc00g095450.1.1	LOW QUALITY:ankyrin repeat family protein (AHRD V3.3 *** AT5G12320.1)	1	1	1	1	0	0	0	0
Solyc00g095460.1.1	LOW QUALITY:Isoflavone reductase, putative (AHRD V3.3 -** B9RH60_RICCO)	1	1	1	1	0	0	0	0
Solyc00g095465.1.1	1-aminocyclopropane-1-carboxylate synthase (AHRD V3.3 *-* Q96580_SOLLC)	-1.13662	1	-1.31258	1	0.0550486	0.0287204	0.0868846	0.0298672
Solyc00g095860.1.1	1-aminocyclopropane-1-carboxylate synthase (AHRD V3.3 *** Q96579_SOLLC)	1.7005	1	4.00237	0.73962	0.247373	0.455239	0.130292	0.799038
Solyc00g096060.2.1	LOW QUALITY:Apyrase (AHRD V3.3 *-* APY_SOLTU)	1	1	1	1	0	0	0	0
Solyc00g096460.2.1	translation initiation factor (AHRD V3.3 *-* AT1G44780.2)	1.47221	0.556933	1.19138	1	9.28391	12.1622	12.5468	12.9812
Solyc00g097260.1.1	LOW QUALITY:RING/U-box superfamily protein (AHRD V3.3 --* AT4G39140.5)	1	1	1	1	0	0	0	0
Solyc00g097960.2.1	Heavy metal transport/detoxification superfamily protein (AHRD V3.3 --* AT4G27590.1)	-2.03382	0.197377	-2.82637	0.0666745	8.88015	3.80749	8.62577	2.57114
Solyc00g098560.3.1	GDSL esterase/lipase (AHRD V3.3 *** A0A199UQJ3_ANACO)	-1.75912	0.826179	-5.52735	0.0155457	4.81977	2.37597	5.92102	0.834035		down	Down-CLN-only
Solyc00g099160.1.1	LOW QUALITY:At3g14060 (AHRD V3.3 -** Q9LVJ2_ARATH)	1	1	-1.95419	1	0	0	0.127188	0
Solyc00g099460.2.1	LOW QUALITY:Zinc finger (C3HC4-type RING finger) family protein (AHRD V3.3 --* AT3G54780.3)	1	1	1	1	0	0	0	0
Solyc00g099470.1.1	LOW QUALITY:O-Glycosyl hydrolases family 17 protein (AHRD V3.3 --* AT1G11820.1)	1	1	1	1	0	0	0	0
Solyc00g099570.2.1	LOW QUALITY:Protein farnesyltransferase/geranylgeranyltransferase type-1 subunit alpha (AHRD V3.3 --* FNTA_SOLLC)	1	1	1	1	0	0	0	0
Solyc00g099580.2.1	Homeobox-leucine zipper family protein (AHRD V3.3 *-* B9GU68_POPTR)	-1.71773	0.605356	-4.23212	0.023451	8.29568	4.22846	6.86888	1.31882		down	Down-CLN-only
Solyc00g099880.2.1	LOW QUALITY:ABC2 homolog 11 (AHRD V3.3 --* AT5G61730.2)	1	1	1	1	0	0	0	0
Solyc00g100880.3.1	LURP-one-like protein (AHRD V3.3 *** AT1G53875.1)	1.31293	1	1	1	0	0.0369149	0	0
Solyc00g101700.1.1	LOW QUALITY:Protein kinase (AHRD V3.3 *-* A0A0K9PWT3_ZOSMR)	1	1	1	1	0	0	0	0
Solyc00g102400.3.1	NBS-LRR resistance protein-like protein	-1.75468	1	1.36945	1	0.389996	0.146134	0.295885	0.393978
Solyc00g104200.2.1	LOW QUALITY:P450 reductase 2 (AHRD V3.3 --* AT4G30210.2)	1	1	1	1	0	0	0	0
Solyc00g104210.1.1	LOW QUALITY:Late embryogenesis abundant 3 (LEA3) family protein (AHRD V3.3 --* AT1G02820.1)	1	1	1	1	0	0	0	0
Solyc00g104310.2.1	LOW QUALITY:Plant invertase/pectin methylesterase inhibitor superfamily protein (AHRD V3.3 --* AT3G62180.1)	1	1	1	1	0	0	0	0
Solyc00g104320.1.1	LOW QUALITY:Concanavalin A-like lectin protein kinase family protein (AHRD V3.3 --* AT2G43700.1)	1	1	1	1	0	0	0	0
Solyc00g104330.2.1	LOW QUALITY:pumilio 6 (AHRD V3.3 --* AT4G25880.5)	1	1	1	1	0	0	0	0
Solyc00g104333.1.1	ARID/BRIGHT DNA-binding domain-containing protein (AHRD V3.3 --* A0A0K9NHT4_ZOSMR)	1	1	1	1	0	0	0	0
Solyc00g104337.1.1	LOW QUALITY:Phenylalanyl-tRNA synthetase alpha chain, putative, expressed (AHRD V3.3 --* Q338I7_ORYSJ)	1	1	1	1	0	0	0	0
Solyc00g104630.2.1	LOW QUALITY:Xylulose kinase (AHRD V3.3 *** A0A087SM47_AUXPR)	1	1	1	1	0	0	0	0
Solyc00g104730.2.1	LOW QUALITY:Pectin lyase superfamily protein (AHRD V3.3 *-* A0A072TMF2_MEDTR)	1	1	1	1	0	0	0	0
Solyc00g104740.2.1	LOW QUALITY:myb-like HTH transcriptional regulator family protein (AHRD V3.3 --* AT3G13040.3)	1	1	1	1	0	0	0	0
Solyc00g104940.1.1	BAX inhibitor 1 (AHRD V3.3 *-* AT5G47120.1)	1	1	1	1	0	0	0	0
Solyc00g106650.2.1	basic-leucine zipper (bZIP) transcription factor family protein (AHRD V3.3 *-* AT4G06598.2)	-3.81591	1	1	1	0.375024	0	0	0
Solyc00g107050.1.1	Nuclear transcription factor Y subunit C-4 (AHRD V3.3 *-* NFYC4_ARATH)	1	1	1	1	0	0	0	0
Solyc00g107055.1.1	Major facilitator superfamily protein (AHRD V3.3 --* AT2G20780.2)	2.29582	0.216363	2.12425	0.388051	2.93612	6.12363	2.78384	5.25664
Solyc00g108550.1.1	LOW QUALITY:Homeodomain-like superfamily protein, putative isoform 1 (AHRD V3.3 *-* A0A061G387_THECC)	5.61184	1	1.05409	1	0	0.544043	0.0941006	0.0922432
Solyc00g108555.1.1	Chaperone protein DNAj, putative (AHRD V3.3 *** B9SSK0_RICCO)	1	1	1	1	0	0	0	0
Solyc00g109450.1.1	LOW QUALITY:NAD(P)H-quinone oxidoreductase subunit I, chloroplastic (AHRD V3.3 --* NDHI_AETGR)	1	1	1	1	0	0	0	0
Solyc00g109850.2.1	LOW QUALITY:Unknown protein (AHRD V3.3 )	1	1	1	1	0	0	0	0
Solyc00g109860.2.1	Amidohydrolase family (AHRD V3.3 --* AT3G55850.6)	1	1	1	1	0	0	0	0
Solyc00g110060.1.1	LOW QUALITY:Alpha-galactosidase (AHRD V3.3 --* AGAL_CYATE)	1	1	1	1	0	0	0	0
Solyc00g110070.2.1	LOW QUALITY:beta-hexosaminidase 2 (AHRD V3.3 --* AT1G05590.3)	1	1	1	1	0	0	0	0
Solyc00g110370.1.1	LOW QUALITY:ZF-HD homeobox protein (AHRD V3.3 --* A0A0B2PG51_GLYSO)	1	1	1	1	0	0	0	0
Solyc00g110870.3.1	Leucine-rich repeat receptor-like protein kinase (AHRD V3.3 *** C0LGR2_ARATH)	-1.51091	0.948088	1.02431	1	6.15013	3.56559	5.27635	4.68827
Solyc00g111170.2.1	LOW QUALITY:Signal recognition particle subunit SRP72 (AHRD V3.3 *-* K4D938_SOLLC)	1	1	1	1	0	0	0	0
Solyc00g111370.2.1	LOW QUALITY:Unknown protein (AHRD V3.3 )	1	1	1	1	0	0	0	0
Solyc00g111770.1.1	LOW QUALITY:Magnesium-chelatase subunit ChlH, chloroplastic (AHRD V3.3 --* CHLH_ORYSI)	1	1	1	1	0	0	0	0
Solyc00g111780.2.1	LOW QUALITY:Cysteine proteinases superfamily protein (AHRD V3.3 --* AT3G57810.4)	1	1	1	1	0	0	0	0
Solyc00g112190.2.1	LOW QUALITY:Longifolia protein (AHRD V3.3 --* A0A072UUU5_MEDTR)	3.7412	1	1.31695	1	0	0.323371	0	0.036626
Solyc00g112490.2.1	LOW QUALITY:Glycine dehydrogenase (decarboxylating), mitochondrial (AHRD V3.3 --* GCSP_SOLTU)	1	1	1	1	0	0	0	0
Solyc00g112500.2.1	LOW QUALITY:phosphatidylinositol phosphate kinase 10 (AHRD V3.3 --* AT4G01190.3)	1	1	1	1	0	0	0	0
Solyc00g112505.1.1	LOW QUALITY:SEC-C motif protein (AHRD V3.3 --* AT3G04950.1)	1	1	1	1	0	0	0	0
Solyc00g112600.1.1	LOW QUALITY:Major facilitator superfamily protein (AHRD V3.3 *-* AT5G61520.1)	1	1	1	1	0	0	0	0
Solyc00g112700.2.1	LOW QUALITY:vacuolar protein sorting-associated protein, putative (DUF1162) (AHRD V3.3 --* AT5G24740.6)	1	1	1	1	0	0	0	0
Solyc00g112710.1.1	LOW QUALITY:serine carboxypeptidase-like 16 (AHRD V3.3 --* AT3G12220.3)	1	1	1	1	0	0	0	0
Solyc00g112810.2.1	LOW QUALITY:Pyrophosphate-energized vacuolar membrane proton pump (AHRD V3.3 *-* AVP_VIGRR)	1	1	1	1	0	0	0	0
Solyc00g112820.1.1	LOW QUALITY:NAC domain-containing protein (AHRD V3.3 --* I6XSF7_9CARY)	1	1	1	1	0	0	0	0
Solyc00g112930.3.1	Alpha-n-acetylglucosaminidase, putative (AHRD V3.3 *-* B9R8Y6_RICCO)	-1.15114	1	1	1	0.0658565	0.0351863	0	0
Solyc00g113730.1.1	LOW QUALITY:mitogen-activated protein kinase 12 (AHRD V3.3 --* AT2G46070.3)	1	1	1	1	0	0	0	0
Solyc00g113740.1.1	LOW QUALITY:C2 calcium/lipid-binding plant phosphoribosyltransferase family protein (AHRD V3.3 --* AT4G00700.2)	1	1	1	1	0	0	0	0
Solyc00g113750.2.1	LOW QUALITY:Homeodomain-like superfamily protein (AHRD V3.3 --* AT4G39160.3)	1	1	1	1	0	0	0	0
Solyc00g114550.1.1	UV-B-induced protein, chloroplastic (AHRD V3.3 *** A0A199W567_ANACO)	1	1	1	1	0	0	0	0
Solyc00g117450.2.1	Lateral root primordium protein-related, putative (AHRD V3.3 *-* A0A061DFV6_THECC)	1.43465	1	-1.19402	1	1.33636	1.74946	0.876854	0.617878
Solyc00g117650.1.1	LOW QUALITY:TBC1 domain family member 9 (AHRD V3.3 *-* A0A151R564_CAJCA)	1	1	1	1	0	0	0	0
Solyc00g117653.1.1	Glucose-6-phosphate isomerase, cytosolic 1 (AHRD V3.3 --* G6PI1_CLARO)	7.35127	0.434474	5.86958	1	0.104419	1.42916	0	0.562721
Solyc00g117655.1.1	NADH-ubiquinone oxidoreductase chain 1 (AHRD V3.3 *-* NU1M_PETHY)	21.6972	0.0419894	2.67063	1	0	2.44158	0.241525	0.752252	up		Up-ca4 only
Solyc00g117657.1.1	glutamate receptor 3.6 (AHRD V3.3 --* AT3G51480.4)	1	1	1	1	0	0	0	0
Solyc00g118680.2.1	LOW QUALITY:pentatricopeptide (PPR) repeat-containing protein (AHRD V3.3 --* AT1G68930.2)	2.45565	1	1.84279	1	0.176551	0.55574	0.177971	0.381716
Solyc00g118690.1.1	NADH-ubiquinone oxidoreductase chain 1 (AHRD V3.3 *-* Q5MA12_TOBAC)	-2.1936	1	1	1	0.158964	0	0	0
Solyc00g120120.1.1	LOW QUALITY:DNA-directed RNA polymerase subunit beta (AHRD V3.3 --* RPOB_WHEAT)	1	1	1	1	0	0	0	0
Solyc00g120820.1.1	LOW QUALITY:PQ-loop repeat family protein / transmembrane family protein (AHRD V3.3 --* AT2G41050.5)	1	1	1	1	0	0	0	0
Solyc00g120830.1.1	LOW QUALITY:Xylose isomerase domain-containing protein (AHRD V3.3 *** I0Z1M9_COCSC)	1	1	1	1	0	0	0	0
Solyc00g120930.2.1	Calcium-binding EF-hand family protein (AHRD V3.3 *** AT1G32250.1)	1	1	1	1	0	0	0	0
Solyc00g121230.2.1	LOW QUALITY:SIN3-like 4 (AHRD V3.3 --* AT1G70060.2)	1	1	1	1	0	0	0	0
Solyc00g121235.1.1	LOW QUALITY:serine/threonine protein phosphatase 2A (AHRD V3.3 --* AT1G69960.1)	1	1	1	1	0	0	0	0
Solyc00g122530.1.1	LOW QUALITY:Vacuolar cation/proton exchanger 1a, putative (AHRD V3.3 --* A0A0A8YSL9_ARUDO)	1	1	1	1	0	0	0	0
Solyc00g123030.1.1	LOW QUALITY:phosphate transporter 4-1 (AHRD V3.3 --* AT2G29650.4)	1	1	1	1	0	0	0	0
Solyc00g123040.2.1	LOW QUALITY:GDSL-like Lipase/Acylhydrolase superfamily protein (AHRD V3.3 --* AT3G62280.2)	1	1	1	1	0	0	0	0
Solyc00g123240.1.1	Cellulose synthase (AHRD V3.3 --* A0A0B2R2Z8_GLYSO)	1	1	1	1	0	0	0	0
Solyc00g124840.2.1	LOW QUALITY:XH/XS domain-containing protein (AHRD V3.3 --* AT5G59390.5)	1	1	1	1	0	0	0	0
Solyc00g124850.1.1	LOW QUALITY:basic helix-loop-helix (bHLH) DNA-binding superfamily protein (AHRD V3.3 --* AT3G23210.2)	1	1	1	1	0	0	0	0
Solyc00g124860.2.1	LOW QUALITY:ATP-citrate lyase A-1 (AHRD V3.3 --* AT1G10670.4)	1	1	1	1	0	0	0	0
Solyc00g125260.2.1	LOW QUALITY:alpha/beta-Hydrolases superfamily protein (AHRD V3.3 *-* AT5G38520.2)	1	1	1	1	0	0	0	0
Solyc00g125270.2.1	LOW QUALITY:Class I glutamine amidotransferase-like superfamily protein (AHRD V3.3 --* AT3G02720.1)	1	1	1	1	0	0	0	0
Solyc00g125275.1.1	Ulp1 protease family, C-terminal catalytic domain containing protein (AHRD V3.3 *-* Q60D46_SOLDE)	1	1	1	1	0	0	0	0
Solyc00g125980.1.1	NADH-ubiquinone oxidoreductase chain 2 (AHRD V3.3 *-* NU2M_BETVU)	1	1	-2.68185	1	0	0	0.224181	0
Solyc00g125990.2.1	NADH dehydrogenase subunit 2 (AHRD V3.3 *-* A0A1C9I9Q6_9ROSI)	10.7035	0.0767268	2.35153	1	0.124732	2.32724	0.450149	1.07387
Solyc00g126000.1.1	NADH-ubiquinone oxidoreductase chain 2 (AHRD V3.3 *-* NU2M_BETVU)	1	1	1	1	0	0	0	0
Solyc00g126010.1.1	LOW protein: NADH-ubiquinone oxidoreductase chain-like protein (AHRD V3.3 *-* ATMG01330.1)	1	1	-4.89665	1	0	0	0.519401	0
Solyc00g126420.2.1	LOW QUALITY:pentatricopeptide (PPR) domain protein 40 (AHRD V3.3 --* AT3G16890.2)	1	1	1	1	0	0	0	0
Solyc00g126430.1.1	LOW QUALITY:Xanthosine phosphorylase, putative (AHRD V3.3 *** B9TC98_RICCO)	1	1	1	1	0	0	0	0
Solyc00g126440.2.1	LOW QUALITY:Protein prenylyltransferase superfamily protein (AHRD V3.3 --* AT5G28220.1)	1	1	1	1	0	0	0	0
Solyc00g127540.2.1	LOW QUALITY:Unknown protein (AHRD V3.3 )	1	1	1	1	0	0	0	0
Solyc00g127545.1.1	plasma membrane intrinsic protein 2-4 (AHRD V3.3 --* AT5G60660.1)	1	1	1	1	0	0	0	0
Solyc00g127550.1.1	Ribonucleoside-diphosphate reductase (AHRD V3.3 *-* S8DVR8_9LAMI)	1	1	1	1	0	0	0	0
Solyc00g127560.2.1	Ribonucleoside-diphosphate reductase (AHRD V3.3 *** A0A0K9R3S5_SPIOL)	1	1	1	1	0	0	0	0
Solyc00g127660.3.1	cytochrome P450, family 71, subfamily B, polypeptide 20 (AHRD V3.3 --* AT3G26180.1)	-1.17705	1	-1.01881	1	11.0139	8.27051	11.7588	10.0039
Solyc00g127670.2.1	membrane protein (AHRD V3.3 *** AT1G26180.1)	-1.33299	1	-2.29204	1	1.66625	1.07775	1.85593	0.636847
Solyc00g127870.3.1	Phosphatidylinositol N-acetylglucosaminyltransferase subunit P (AHRD V3.3 *** A0A0B2SS56_GLYSO)	-1.94803	0.0577998	1.05033	1	14.8257	6.6838	12.0754	11.0013
Solyc00g128870.3.1	NUDIX hydrolase (AHRD V3.3 *** A0A118K334_CYNCS)	2.02685	0.002457	1.88153	0.001091	12.7628	23.0344	19.1656	31.3643	up		Up CA4 only (strict)
Solyc00g128875.1.1	LOW QUALITY:sodium hydrogen exchanger 4 (AHRD V3.3 --* AT3G06370.1)	1.79038	1	-1.18194	1	0	0.0932382	0.087956	0.0467265
Solyc00g129670.2.1	LOW QUALITY:phosphoglucomutase, putative / glucose phosphomutase (AHRD V3.3 --* AT1G70820.2)	1	1	1	1	0	0	0	0
Solyc00g129680.2.1	LOW QUALITY:BnaC06g11600D protein (AHRD V3.3 --* A0A078F0T4_BRANA)	1	1	1	1	0	0	0	0
Solyc00g129685.1.1	LOW QUALITY:basic region/leucine zipper motif 27 (AHRD V3.3 --* AT2G17770.2)	1	1	1	1	0	0	0	0
Solyc00g129880.2.1	LOW QUALITY:Calcium-binding EF hand family protein (AHRD V3.3 --* AT1G21630.4)	1	1	1	1	0	0	0	0
Solyc00g129980.1.1	LOW QUALITY:Chalcone synthase (AHRD V3.3 --* CHSY_PUEML)	1	1	1	1	0	0	0	0
Solyc00g130180.2.1	LOW QUALITY:Photosystem I assembly protein Ycf3 (AHRD V3.3 --* YCF3_CUSGR)	1	1	1	1	0	0	0	0
Solyc00g130190.1.1	LOW QUALITY:nicotinate phosphoribosyltransferase 2 (AHRD V3.3 --* AT2G23420.2)	1	1	1	1	0	0	0	0
Solyc00g130290.1.1	LOW QUALITY:G-type lectin S-receptor-like serine/threonine-protein kinase LECRK4 (AHRD V3.3 --* LERK4_ORYSI)	1	1	1	1	0	0	0	0
Solyc00g130690.1.1	LOW QUALITY:Very-long-chain (3R)-3-hydroxyacyl-CoA dehydratase (AHRD V3.3 --* A0A0B0NJ37_GOSAR)	1	1	1	1	0	0	0	0
Solyc00g130700.2.1	LOW QUALITY:phospholipase D alpha 1 (AHRD V3.3 --* AT3G15730.1)	1	1	1	1	0	0	0	0
Solyc00g130800.2.1	LOW QUALITY:Metacaspase-2 (AHRD V3.3 --* A0A1D1YS62_9ARAE),Pfam:PF00656	1	1	1	1	0	0	0	0
Solyc00g130810.1.1	LOW QUALITY:Structural maintenance of chromosomes (SMC) family protein (AHRD V3.3 --* AT2G27170.4)	1	1	1	1	0	0	0	0
Solyc00g131610.2.1	Dirigent protein (AHRD V3.3 *** M1DVK6_SOLTU)	1	1	1	1	0	0	0	0
Solyc00g133110.2.1	Transposon protein, putative, Mutator sub-class (AHRD V3.3 *-* Q7XE42_ORYSJ)	1.02686	1	1.20275	1	0.0218156	0.0230115	0	0.0234297
Solyc00g133710.2.1	LOW QUALITY:calmodulin-binding transcription activator (AHRD V3.3 --* AT3G16940.3)	1	1	1	1	0	0	0	0
Solyc00g133720.2.1	Lon protease homolog, mitochondrial (AHRD V3.3 --* LONM_ORYSI)	1	1	1	1	0	0	0	0
Solyc00g134620.2.1	LOW QUALITY:HXXXD-type acyl-transferase family protein, putative (AHRD V3.3 *-* A0A061G9X2_THECC)	1	1	1	1	0	0	0	0
Solyc00g134820.1.1	LOW QUALITY:ZIP metal ion transporter family (AHRD V3.3 --* AT3G08650.1)	1	1	1	1	0	0	0	0
Solyc00g134830.1.1	LOW QUALITY:Dephospho-CoA kinase, putative (AHRD V3.3 *-* B9TDH0_RICCO)	1	1	1	1	0	0	0	0
Solyc00g134840.1.1	LOW QUALITY:Delta 1-pyrroline-5-carboxylate synthase (AHRD V3.3 --* W8TLX0_CALPC)	1	1	1	1	0	0	0	0
Solyc00g135040.2.1	LOW QUALITY:alpha-1,3-mannosyl-glycoprotein beta-1,2-N-acetylglucosaminyltransferase (AHRD V3.3 --* AT4G38240.2)	1	1	1	1	0	0	0	0
Solyc00g135050.2.1	LOW QUALITY:HTH-type transcriptional regulator ptxR, putative (AHRD V3.3 *** B9TER2_RICCO)	1	1	1	1	0	0	0	0
Solyc00g135060.1.1	LOW QUALITY:Quinone-oxidoreductase-like protein (AHRD V3.3 *** A0A072U099_MEDTR)	1	1	1	1	0	0	0	0
Solyc00g135260.2.1	LOW QUALITY:HXXXD-type acyl-transferase family protein (AHRD V3.3 *** AT1G32910.1)	1	1	1	1	0	0	0	0
Solyc00g136260.1.1	RING/U-box superfamily protein (AHRD V3.3 *** A0A061FKT7_THECC)	3.20287	0.0001367	1.06251	1	5.76235	16.6075	7.44711	6.867	up		Up in CA4 only
Solyc00g136560.3.1	Alkyl transferase (AHRD V3.3 *** K7X479_SOLLC)	-1.1422	1	-1.40203	0.0744247	29.6457	22.9753	45.6442	28.1909
Solyc00g136565.1.1	2-oxoglutarate-dependent dioxygenase-related family protein (AHRD V3.3 *** B9GL08_POPTR)	1.26835	1	-1.38272	0.778776	1.24332	1.42847	13.4954	8.42938
Solyc00g139760.2.1	LOW QUALITY:phospholipid:diacylglycerol acyltransferase (AHRD V3.3 --* AT5G13640.1)	1	1	1	1	0	0	0	0
Solyc00g140060.3.1	Tripeptidyl-peptidase 2 (AHRD V3.3 *-* W9SA17_9ROSA)	1.23749	0.682574	1.22043	0.788259	24.0037	26.339	22.4057	23.7317
Solyc00g141360.1.1	LOW QUALITY:Disease resistance protein (AHRD V3.3 *-* Q9SBC3_SOLLC)	1.53244	1	2.68779	1	0	0.0628102	0	0.195038
Solyc00g141560.2.1	Replication protein A 70 kDa DNA-binding subunit (AHRD V3.3 --* A0A151SPC9_CAJCA)	1	1	1	1	0	0	0	0
Solyc00g142160.1.1	Mitovirus RNA-dependent RNA polymerase (AHRD V3.3 --* ATMG01110.1)	-1.98291	1	2.21995	1	0.130905	0	0	0.140975
Solyc00g142170.3.1	Mitovirus RNA-dependent RNA polymerase (AHRD V3.3 *** ATMG01110.1)	6.90784	1	2.68972	1	0	0.696928	0	0.195261
Solyc00g143770.2.1	ABC transporter family protein (AHRD V3.3 --* AT1G54350.1)	-5.02564	0.0402173	-1.85709	0.601799	4.64348	0.723915	4.84275	2.2074	down		Down in CA4 only
Solyc00g143777.1.1	serine/threonine-protein phosphatase 7 long form-like protein (AHRD V3.3 *-* AT1G48120.1)	1	1	1	1	0	0	0	0
Solyc00g144470.1.1	Serine/threonine protein phosphatase 7 long form isogeny (AHRD V3.3 *-* A0A151SE46_CAJCA)	1	1	1	1	0	0	0	0
Solyc00g145170.2.1	Proteinase inhibitor II (AHRD V3.3 *** Q3S493_SOLTU)	6.71292	1	2.49667	1	0	0.673934	0	0.172953
Solyc00g147570.3.1	villin 2 (AHRD V3.3 *-* AT2G41740.2)	1	1	1	1	0	0	0	0
Solyc00g147577.1.1	Phosphate transporter PHO1-like protein (AHRD V3.3 *-* A0A0B0PBG6_GOSAR)	-1.80996	1	1.31383	1	0.233541	0.0615005	0.244757	0.315045
Solyc00g153680.1.1	Protein kinase (AHRD V3.3 *-* Q9FDV6_FAGSY)	1	1	1	1	0	0	0	0
Solyc00g153980.1.1	LOW QUALITY:jacalin-related lectin 22 (AHRD V3.3 --* AT2G39310.4)	5.44343	1	1	1	0	0.524176	0	0
Solyc00g154480.2.1	Terpene synthase (AHRD V3.3 *** G5CV48_SOLLC)	-1.34273	1	1	1	0.0456444	0	0	0
Solyc00g154980.1.1	Ethylene insensitive 3 family protein (AHRD V3.3 *** AT5G10120.1),Pfam:PF04873	1	1	1.87081	1	0	0	0	0.100629
Solyc00g156980.3.1	Glucose-methanol-choline (GMC) oxidoreductase family protein (AHRD V3.3 *-* AT1G72970.2)	-6.53868	1.251e-38	-7.54291	1.673e-37	84.8214	11.3904	78.0555	8.87103	down	down	universal Down
Solyc00g157080.2.1	F-box and associated interaction domains-containing protein (AHRD V3.3 --* AT5G38810.2)	-1.44676	1	-2.21071	1	0.194557	0.082687	0.376062	0.0841882
Solyc00g157083.1.1	Protein kinase family protein (AHRD V3.3 *-* F4KI00_ARATH)	-2.70093	1	-1.25878	1	0.226531	0	0.123296	0.0611599
Solyc00g157087.1.1	Proteinase inhibitor II (AHRD V3.3 *-* B3F0C1_TOBAC)	1	1	1.97862	1	0	0	0.0877071	0.263537
Solyc00g160780.2.1	LOW QUALITY:BnaA03g08910D protein (AHRD V3.3 --* A0A078DNF4_BRANA)	-1.03779	1	-1.46175	1	3.86571	3.29513	3.04179	1.76753
Solyc00g160785.1.1	PLAC8 family protein (AHRD V3.3 --* AT2G17780.9)	1	1	1	1	0	0	0	0
Solyc00g164580.1.1	LOW QUALITY:phospholipase-like protein (PEARLI 4) family protein (AHRD V3.3 --* AT2G20950.9)	1	1	1	1	0	0	0	0
Solyc00g164680.2.1	ABC transporter G family member (AHRD V3.3 *-* A0A0K9NWI5_ZOSMR)	1.60106	0.605356	2.10673	0.12279	4.98025	7.13371	4.66702	8.65177
Solyc00g165190.1.1	LOW QUALITY:Pre-mRNA-processing-splicing factor (AHRD V3.3 --* AT1G80070.1)	1	1	1	1	0	0	0	0
Solyc00g165195.1.1	UDP-glucose pyrophosphorylase 2 (AHRD V3.3 --* AT5G17310.6)	-1.25789	1	1	1	0.0343457	0	0	0
Solyc00g167290.1.1	LOW QUALITY:Single-stranded-DNA-specific exonuclease recJ, putative (AHRD V3.3 *** B9TGS8_RICCO)	1	1	1	1	0	0	0	0
Solyc00g167300.2.1	LOW QUALITY:Auxin-responsive GH3 family protein (AHRD V3.3 *** AT4G37390.1)	1	1	1	1	0	0	0	0
Solyc00g167800.1.1	LOW QUALITY:NADPH-dependent codeinone reductase 1-1 (AHRD V3.3 --* COR11_PAPSO)	1	1	1	1	0	0	0	0
Solyc00g170200.1.1	LOW QUALITY:Sigma factor sigB regulation protein rsbQ (AHRD V3.3 *** A0A0B2Q4V2_GLYSO)	-8.57773	2.979e-09	-2.33822	0.005258	18.7114	1.82798	18.7304	6.87854	down	down	universal Down
Solyc00g170210.3.1	SGNH hydrolase-type esterase superfamily protein (AHRD V3.3 --* AT5G37690.2)	1.74932	1	-1.55846	1	0.274347	0.513493	1.25711	0.657897
Solyc00g170510.2.1	Pectinesterase (AHRD V3.3 *** K4BAQ1_SOLLC)	1	1	1	1	0	0	0	0
Solyc00g171710.2.1	F-box family protein (AHRD V3.3 *** B9GK04_POPTR)	1	1	1	1	0	0	0	0
Solyc00g171810.3.1	ATP synthase subunit a (AHRD V3.3 *** A0A075VV97_CAPAN)	5.17422	0.003571	3.3047	0.20068	1.31495	6.51902	1.31745	4.0408	up		Up-ca4 only
Solyc00g172410.2.1	Nucleic acid-binding, OB-fold (AHRD V3.3 *** A0A103XXH6_CYNCS)	1	1	1	1	0	0	0	0
Solyc00g173430.2.1	LOW QUALITY:Poly(RC)-binding protein, putative (AHRD V3.3 *-* B9SPR0_RICCO)	1	1	1	1	0	0	0	0
Solyc00g174330.3.1	Pathogenesis-related protein 1 (AHRD V3.3 *-* Q75QH2_CAPCH)	-2.38689	1	-1.82321	0.004113	1.83047	0.610735	32.7709	15.5305
Solyc00g174340.2.1	Pathogenesis-related protein 1 (AHRD V3.3 *** Q75QH2_CAPCH)	1.09915	0.167927	-1.09371	4.841e-07	347.808	338.633	5078.23	4025.17
Solyc00g174345.1.1	Soluble starch synthase 1, chloroplastic/amyloplastic (AHRD V3.3 --* SSY1_ORYSJ)	1	1	1	1	0	0	0	0
Solyc00g178340.2.1	SlBCAT5	1.38246	1	1.46781	1	0.050642	0.107131	0	0.0540595
Solyc00g179240.2.1	MADS-box transcription factor (AHRD V3.3 *-* Q1EMR8_PLAMJ)	5.16938	6.22e-25	1.46301	0.18005	12.8725	59.4332	18.8985	24.0233	up		Up in CA4 only
Solyc00g180440.2.1	50S ribosomal protein L20, chloroplastic (AHRD V3.3 *** A0A0A1IRS6_9LAMI)	1	1	-1.91759	1	0	0	0.122309	0
Solyc00g180840.2.1	Transposon Ty3-I Gag-Pol polyprotein (AHRD V3.3 *-* A0A151SX41_CAJCA)	1	1	1	1	0	0	0	0
Solyc00g181240.1.1	LOW QUALITY:Polygalacturonase inhibitor 1 (AHRD V3.3 --* PGIP1_ARATH)	5.1472	1	3.16676	1	0	0.489231	0	0.250387
Solyc00g181250.2.1	LOW QUALITY:P-loop containing nucleoside triphosphate hydrolases superfamily protein (AHRD V3.3 --* AT4G09940.2)	3.34953	1	1	1	0	0.277166	0	0
Solyc00g183050.2.1	Vacuolar sorting-associated protein 27 (AHRD V3.3 *-* A0A0B0NUH7_GOSAR)	1.13527	1	-1.57446	1	0.355792	0.373734	0.772443	0.383164
Solyc00g183055.1.1	LOW QUALITY:Unknown protein (AHRD V3.3 )	1	1	1	1	0	0	0	0
Solyc00g183550.2.1	LOW QUALITY:Heat shock protein DnaJ with tetratricopeptide repeat-containing protein (AHRD V3.3 --* AT2G41520.2)	1	1	1	1	0	0	0	0
Solyc00g183555.1.1	LOW QUALITY:DNA-directed RNA polymerase subunit beta'' (AHRD V3.3 --* RPOC2_ORYNI)	1	1	1	1	0	0	0	0
Solyc00g184350.3.1	nuclear pore complex protein-like protein (AHRD V3.3 *-* AT5G05680.1)	1.44345	1	1.94749	0.551586	3.90535	5.04553	3.1442	5.41804
Solyc00g184357.1.1	histone-lysine N-methyltransferase SUVR5 (AHRD V3.3 --* AT2G23740.6)	1	1	1	1	0	0	0	0
Solyc00g185750.1.1	Dual specificity protein phosphatase, putative (AHRD V3.3 *** B9S842_RICCO)	1	1	1	1	0	0	0	0
Solyc00g185850.1.1	LOW QUALITY:Histone-lysine N-methyltransferase, H3 lysine-9 specific SUVH6 (AHRD V3.3 *-* A0A0B2S7H0_GLYSO)	1	1	1	1	0	0	0	0
Solyc00g187050.3.1	leucine aminopeptidase 2	-1.11237	1	-1.74808	1	0.627672	0.487888	0.932814	0.413167
Solyc00g188750.1.1	LOW QUALITY:ternary complex factor MIP1 leucine-zipper protein (Protein of unknown function, DUF547) (AHRD V3.3 --* AT2G39690.8)	1	1	1	1	0	0	0	0
Solyc00g188850.3.1	Protein O-glucosyltransferase 1 (AHRD V3.3 *** A0A0B2R562_GLYSO)	-1.13763	1	-6.87923	1	0.199293	0.140899	0.783668	0
Solyc00g188853.1.1	Plant neutral invertase family protein (AHRD V3.3 --* AT3G06500.1)	1	1	1	1	0	0	0	0
Solyc00g188855.1.1	DNA-directed RNA polymerase subunit beta (AHRD V3.3 --* RPOB_CRUWA)	1	1	1	1	0	0	0	0
Solyc00g188857.1.1	Auxin response factor (AHRD V3.3 *-* E0AD21_SOLLC)	-1.53042	0.080281	-1.16918	1	29.5195	17.0442	16.689	12.3581
Solyc00g195350.2.1	Serine/threonine protein phosphatase 7 long form isogeny (AHRD V3.3 *-* A0A151UID4_CAJCA)	1	1	1	1	0	0	0	0
Solyc00g195360.1.1	serine/threonine-protein phosphatase 7 long form-like protein (AHRD V3.3 *-* AT1G48120.1)	1	1	-2.21632	1	0	0	0.162129	0
Solyc00g198360.1.1	LOW QUALITY:Zinc finger transcription factor 4	1	1	1	1	0	0	0	0
Solyc00g201060.1.1	LOW QUALITY:NADH-ubiquinone oxidoreductase chain, putative (AHRD V3.3 *-* B9T8W8_RICCO)	1	1	1	1	0	0	0	0
Solyc00g201160.3.1	Serine/threonine-protein kinase (AHRD V3.3 *-* K4BUH3_SOLLC)	1.0711	1	1.06481	1	2.10189	2.00254	4.42279	4.09028
Solyc00g201165.1.1	Ulp1 protease family, C-terminal catalytic domain containing protein (AHRD V3.3 *-* Q60D46_SOLDE)	1	1	1	1	0	0	0	0
Solyc00g202560.2.1	Beta-1,3 glucanase 3 (AHRD V3.3 *** A0A097I4Z9_MUSPR)	1	1	1	1	0	0	0	0
Solyc00g203660.2.1	Ribulose bisphosphate carboxylase large chain (AHRD V3.3 *-* RBL_SOLBU)	1.87999	0.773995	-1.18465	1	2.42051	4.13451	4.07124	2.96138
Solyc00g207960.1.1	LOW QUALITY:ZF-HD homeobox protein (AHRD V3.3 --* A0A0B2PG51_GLYSO)	1	1	1	1	0	0	0	0
Solyc00g209460.2.1	GDSL esterase/lipase (AHRD V3.3 *-* A0A0B2QVH8_GLYSO)	1.67994	1	-1.16813	1	0.131318	0.275615	0.212963	0.14142
Solyc00g210860.1.1	LOW QUALITY:disease resistance protein (TIR class) (AHRD V3.3 --* AT1G61100.1)	2.43994	1	1	1	0	0.169865	0	0
Solyc00g212260.2.1	Auxin-responsive GH3 family protein (AHRD V3.3 *** AT2G46370.4)	1	1	-1.92818	1	0	0	0.123721	0
Solyc00g212265.1.1	cysteine-rich RLK (RECEPTOR-like protein kinase) 13 (AHRD V3.3 --* AT4G23210.1)	1	1	1	1	0	0	0	0
Solyc00g213960.1.1	LOW QUALITY:ATP binding cassette subfamily B4 (AHRD V3.3 --* AT2G47000.6)	1	1	1	1	0	0	0	0
Solyc00g215560.2.1	glycosyl hydrolase family 10 protein / carbohydrate-binding domain-containing protein (AHRD V3.3 --* AT1G10050.3)	1.39892	1	2.81161	0.577975	1.17552	1.50366	0.859415	2.30417
Solyc00g217560.1.1	Transcription factor, TCP (AHRD V3.3 *-* A0A103Y4W6_CYNCS)	1	1	1	1	0	0	0	0
Solyc00g217960.1.1	LOW QUALITY:RING/U-box superfamily protein (AHRD V3.3 *-* AT1G49200.1)	1.40485	1	-3.81596	0.021684	5.42489	6.79832	7.91605	1.71316		down	Down CLN only
Solyc00g218560.1.1	LOW QUALITY:T-box transcription factor, putative (DUF863) (AHRD V3.3 --* AT1G69360.1)	1	1	1	1	0	0	0	0
Solyc00g222060.1.1	LOW QUALITY:U-box domain-containing protein 28 (AHRD V3.3 --* PUB28_ARATH)	1	1	1	1	0	0	0	0
Solyc00g222063.1.1	Tetratricopeptide repeat (TPR)-like superfamily protein (AHRD V3.3 --* AT5G08490.8)	1	1	1	1	0	0	0	0
Solyc00g222067.1.1	MATH domain/coiled-coil protein (AHRD V3.3 --* AT3G58430.1)	1	1	1	1	0	0	0	0
Solyc00g226760.1.1	Sulfotransferase (AHRD V3.3 *** K4D8Q6_SOLLC)	1	1	1	1	0	0	0	0
Solyc00g227860.1.1	UDP-glycosyltransferase (AHRD V3.3 *** A0A165XS50_DAUCA)	-1.1334	1	-1.89213	0.0148598	17.9834	14.0403	24.532	11.1857
Solyc00g227960.1.1	Sulfotransferase (AHRD V3.3 *** K4D8Q6_SOLLC)	1	1	1.41753	1	0	0	0	0.0482485
Solyc00g230060.2.1	LOW QUALITY:Ribonuclease H protein (AHRD V3.3 --* A0A061DZ04_THECC)	4.00342	1	-1.22693	1	0.296789	1.40674	0.937564	0.641103
Solyc00g230070.1.1	LOW QUALITY:Photosystem II CP43 reaction center protein (AHRD V3.3 *-* PSBC_CUSEX)	2.38993	1	14.1911	1.683e-05	0.156972	0.496261	0.496625	7.63426		up	Up CLN only
Solyc00g230080.1.1	LOW QUALITY:Photosystem II D2 protein (AHRD V3.3 *-* PSBD_PLETE)	1.57339	1	13.8936	1.414e-26	2.32596	3.30922	3.08265	38.6202		up	Up CLN only
Solyc00g230280.1.1	LOW QUALITY:Polyprotein (AHRD V3.3 --* A0A151R5E0_CAJCA)	1	1	1	1	0	0	0	0
Solyc00g231680.2.1	(1-4)-beta-mannan endohydrolase	1	1	1	1	0	0	0	0
Solyc00g231780.2.1	NAD(P)H-quinone oxidoreductase subunit I, chloroplastic (AHRD V3.3 *-* NDHI_NANDO)	1.09267	1	-2.01184	1	0.125198	0.132105	0.134873	0
Solyc00g233480.1.1	ABC transporter (AHRD V3.3 *-* H1A8M9_DIOKA)	-8.90206	0.743247	-6.9237	0.002088	1.0524	0	7.27466	0.812018		down	Down-CLN-only
Solyc00g237680.2.1	Caffeic acid 3-O-methyltransferase (AHRD V3.3 --* COMT1_EUCGL)	1	1	-1.25296	1	0	0	0.0337182	0
Solyc00g240580.2.1	LOW QUALITY:P-loop containing nucleoside triphosphate hydrolases superfamily protein (AHRD V3.3 --* AT5G37030.1)	1	1	1	1	0	0	0	0
Solyc00g244280.1.1	LOW QUALITY:PAS domain-containing protein tyrosine kinase family protein (AHRD V3.3 --* AT1G67890.4)	1	1	1	1	0	0	0	0
Solyc00g244290.1.1	LOW QUALITY:NADH dehydrogenase subunit 2 (AHRD V3.3 *-* A0A1C9I9Q6_9ROSI)	6.71782	0.0402173	12.236	0.0121559	0.589901	4.18466	0.177959	3.18619	up	up	universal Up
Solyc00g244300.1.1	LOW QUALITY:2-oxoglutarate (2OG) and Fe(II)-dependent oxygenase superfamily protein (AHRD V3.3 --* AT5G43660.5)	2.45668	1	2.49047	1	0	0.17184	0	0.172236
Solyc00g244305.1.1	F-box protein (AHRD V3.3 *-* A0A0P0CKG2_CITMA)	1	1	1	1	0	0	0	0
Solyc00g245200.2.1	LOW QUALITY:Photosystem I P700 chlorophyll a apoprotein A1 (AHRD V3.3 *-* PSAA_TORCL)	1	1	1	1	0	0	0	0
Solyc00g247300.3.1	Cytochrome P450 family protein (AHRD V3.3 *** B9HFW6_POPTR)	-3.03476	1	-1.62402	1	0.355743	0.0247369	0.178625	0.0509515
Solyc00g247305.1.1	AT hook motif DNA-binding family protein (AHRD V3.3 *-* AT2G33620.4)	2.17563	1	1	1	0	0.138685	0	0
Solyc00g249200.2.1	Ulp1 protease family, C-terminal catalytic domain containing protein (AHRD V3.3 *-* Q60D46_SOLDE)	1	1	1	1	0	0	0	0
Solyc00g249205.1.1	tRNA-splicing endonuclease subunit (AHRD V3.3 --* AT3G02370.4)	1	1	1	1	0	0	0	0
Solyc00g249900.3.1	AP-2 complex subunit alpha-1 (AHRD V3.3 *-* AP2A1_ARATH)	-1.81524	1	-1.00954	1	2.75153	1.28966	1.72661	1.48163
Solyc00g249910.2.1	AP-2 complex subunit alpha (AHRD V3.3 *-* A0A151RV94_CAJCA)	1	1	1	1	0	0	0	0
Solyc00g254110.1.1	LOW QUALITY:Resistance-nodulation-cell division superfamily (AHRD V3.3 --* A0A061RF58_9CHLO)	1	1	1	1	0	0	0	0
Solyc00g254910.1.1	Auxin-responsive GH3 family protein (AHRD V3.3 *-* AT2G46370.4)	1	1	-1.42611	1	0	0	0.0567976	0
Solyc00g255510.1.1	LOW QUALITY:NAC domain-containing protein (AHRD V3.3 *-* A0A059ZXJ2_BOENI)	1	1	1	1	0	0	0	0
Solyc00g256710.2.1	LOW QUALITY:Tetratricopeptide repeat (TPR)-like superfamily protein (AHRD V3.3 --* AT4G10840.2)	-2.81219	0.00293	-2.80101	0.009093	15.5269	4.81454	12.5822	3.82002	down	down	universal Down
Solyc00g257110.3.1	Plasma membrane ATPase (AHRD V3.3 *** M1AUY5_SOLTU)	1.99839	1	1.54952	1	0.0672097	0.236745	0.0246672	0.096638
Solyc00g265110.3.1	RNA-binding Nova-1 (AHRD V3.3 *-* A0A0B0MMT7_GOSAR)	1	1	1.29972	1	0	0	0	0.0346352
Solyc00g265510.2.1	LOW QUALITY:Protein Ycf2 (AHRD V3.3 --* A0A0C5CHC0_ACTCH)	1	1	1	1	0	0	0	0
Solyc00g266110.1.1	LOW QUALITY:Indole-3-acetic acid-amido synthetase GH3.5, putative (AHRD V3.3 *-* B9T6N8_RICCO)	1	1	1	1	0	0	0	0
Solyc00g268310.2.1	LOW QUALITY:MFS general substrate transporter (AHRD V3.3 *-* I0YU29_COCSC)	1	1	1	1	0	0	0	0
Solyc00g269810.2.1	F-box family protein (AHRD V3.3 *-* D7LSF9_ARALL)	1	1	1	1	0	0	0	0
Solyc00g270510.1.1	Transcription factor (AHRD V3.3 *-* A0A0H5LIB4_COFCA)	1	1	1	1	0	0	0	0
Solyc00g272810.1.1	Tyramine N-feruloyltransferase 4/11, putative (AHRD V3.3 *** B9T0B8_RICCO)	1.60666	0.0281728	7.24511	3.611e-22	21.3884	30.5098	6.60229	42.1912		up	Up CLN only (strict)
Solyc00g273110.2.1	DNA ligase 4 (AHRD V3.3 --* H6URY6_NICBE)	2.03565	0.779849	3.54141	0.0595033	1.53783	2.89504	1.52449	4.97417
Solyc00g275310.2.1	LOW QUALITY:FBD-like protein (AHRD V3.3 *** A0A103Y975_CYNCS)	1	1	1	1	0	0	0	0
Solyc00g277510.2.1	Photosystem II protein D1 (AHRD V3.3 *-* PSBA_SOLNI)	1.6676	0.103241	1.85948	0.001035	12.4841	18.5191	20.8187	33.6603
Solyc00g278110.3.1	Fatty acid hydroxylase superfamily protein (AHRD V3.3 *-* A0A072TKE8_MEDTR)	-1.56081	1	-4.25557	1	0.248281	0.0985138	0.760954	0.0666172
Solyc00g280110.2.1	Plant protein 1589 of unknown function (AHRD V3.3 *** AT3G55240.1)	-1.62193	1	-1.87013	1	2.33252	1.2286	3.21692	1.43751
Solyc00g281110.1.1	LOW QUALITY:inositol polyphosphate kinase 2 alpha (AHRD V3.3 --* AT5G07370.4)	7.98716	0.743247	3.09907	1	0	0.824252	0	0.242565
Solyc00g282510.2.1	Phenylalanine ammonia-lyase (AHRD V3.3 *** PAL1_TOBAC)	1	1	1.44599	1	0	0	0	0.0515376
Solyc00g283010.2.1	ABC transporter family protein (AHRD V3.3 *-* U5FPJ5_POPTR)	1.19697	1	1	1	0	0.0232362	0	0
Solyc00g283110.1.1	LOW QUALITY:plant glycogenin-like starch initiation protein 1 (AHRD V3.3 --* AT3G18660.3)	1	1	1	1	0	0	0	0
Solyc00g284510.1.1	LOW QUALITY:Zinc finger (CCCH-type) family protein (AHRD V3.3 --* D7KI69_ARALL)	1	1	1	1	0	0	0	0
Solyc00g286010.1.1	LOW QUALITY:Calcium and calcium/calmodulin-dependent serine/threonine-protein kinase DMI-3 (AHRD V3.3 --* CCAMK_MEDTR)	1	1	1	1	0	0	0	0
Solyc00g286020.1.1	LOW QUALITY:calpain-type cysteine protease family (AHRD V3.3 --* AT1G55350.6)	1	1	1	1	0	0	0	0
Solyc00g286030.2.1	LOW QUALITY:Phosphoglycerate mutase family protein (AHRD V3.3 --* B6TTB7_MAIZE)	1	1	1	1	0	0	0	0
Solyc00g289230.2.1	Serine/threonine-protein kinase (AHRD V3.3 *** M1AFX4_SOLTU)	-3.01133	1	-1.3248	1	1.23167	0.283497	7.75456	5.0462
Solyc00g294230.2.1	Disease resistance protein (TIR-NBS-LRR class) (AHRD V3.3 *-* A0A072U1J4_MEDTR)	1.06978	1	1.04423	1	0.0700803	0.0746376	0.0769914	0.0748096
Solyc00g294233.1.1	ATP-dependent RNA helicase SUV3, mitochondrial (AHRD V3.3 --* SUV3M_ORYSJ)	1	1	1	1	0	0	0	0
Solyc00g294237.1.1	carboxyl-terminal peptidase (DUF239) (AHRD V3.3 *-* AT5G18460.1)	-4.13402	1	-6.92194	1	0.417391	0	0.78936	0
Solyc00g300730.2.1	LOW QUALITY:E3 ubiquitin-protein ligase (AHRD V3.3 *-* H8WVC3_LOTJA)	1	1	1	1	0	0	0	0
Solyc00g304030.2.1	LOW QUALITY:Abc transporter, putative (AHRD V3.3 *-* B9TFH8_RICCO)	1.11433	1	1	1	0	0.0134876	0	0
Solyc00g304035.1.1	Reverse transcriptase (AHRD V3.3 *-* Q8W452_BRANA)	1.23394	1	-1.38582	1	0.0556205	0.0883893	0.147388	0.0600312
Solyc00g306830.1.1	LOW QUALITY:Long-chain-alcohol oxidase (AHRD V3.3 *-* A0A0K9RVS4_SPIOL)	1	1	1	1	0	0	0	0
Solyc00g308530.1.1	LOW QUALITY:Galactan beta-1,4-galactosyltransferase GALS3 (AHRD V3.3 --* GALS3_ARATH)	1	1	1	1	0	0	0	0
Solyc00g308930.1.1	LOW QUALITY:Lysine-specific histone demethylase 1-like protein (AHRD V3.3 *-* A0A0B0PVB3_GOSAR)	1	1	1	1	0	0	0	0
Solyc00g309530.1.1	LOW QUALITY:fatty acid desaturase 6 (AHRD V3.3 --* AT4G30950.1)	1	1	1	1	0	0	0	0
Solyc00g311230.2.1	LOW QUALITY:LysM-domain containing receptor-like kinase (AHRD V3.3 --* A9DLL9_MEDTR)	1.48362	1	1.71606	1	1.0951	1.49617	0.599312	0.974357
Solyc00g313030.1.1	LOW QUALITY:ARM repeat superfamily protein (AHRD V3.3 --* AT1G05960.4)	1	1	1	1	0	0	0	0
Solyc00g316530.1.1	LOW QUALITY:Glutaredoxin (AHRD V3.3 --* A0A0K9PD58_ZOSMR)	1.56498	1	4.28253	1	0.350706	0.552797	0	0.379324
Solyc00g318130.2.1	paired amphipathic helix Sin3-like protein (AHRD V3.3 *-* AT1G10450.3)	1	1	1	1	0	0	0	0
Solyc00g318830.2.1	XH/XS domain-containing family protein (AHRD V3.3 *-* B9HTH7_POPTR)	1.25493	1	1	1	0	0.0300735	0	0
Solyc00g318835.1.1	LOW QUALITY:Ribonuclease H (AHRD V3.3 --* A2Q624_MEDTR),Pfam:PF13456	1	1	1	1	0	0	0	0
Solyc00g320430.1.1	LOW QUALITY:Vascular endothelial growth factor receptor 2 (AHRD V3.3 --* A0A1D1YH50_9ARAE)	21.5953	0.0419894	4.11402	0.996657	0	2.42956	0.248016	1.24443	up		Up-ca4 only
Solyc00g322630.1.1	LOW QUALITY:Indole-3-acetic acid-amido synthetase GH3.3 (AHRD V3.3 *-* A0A0B2R4B5_GLYSO)	1	1	1	1	0	0	0	0
Solyc00g322635.1.1	MLP-like protein 28 (AHRD V3.3 *** AT1G70830.2)	1.27998	0.129747	1.04195	1	52.4222	59.4673	45.4033	41.018
Solyc01g005000.3.1	Glutamate decarboxylase (AHRD V3.3 *** B1Q3F2_SOLLC)	-1.48248	0.597215	-1.31233	0.996657	12.0202	7.14351	12.5292	8.24945
Solyc01g005010.3.1	XRI1-like protein (AHRD V3.3 *** AT2G01990.2)	-1.9308	0.0189559	-2.67412	0.0007942	21.2523	9.69269	19.0146	6.09215		down	Down CLN only (strict)
Solyc01g005020.3.1	plasmalemma Na+/H+ antiporter	-1.28508	1	-1.19928	1	13.0926	8.99812	10.8612	7.83224
Solyc01g005030.3.1	MAP kinase kinase kinase 1	1.28023	1	1.00841	1	2.98042	3.4128	3.78617	3.31096
Solyc01g005040.3.1	CASP-like protein (AHRD V3.3 *** K4AS71_SOLLC)	-3.32841	0.583802	-8.75696	0.0993439	2.41146	0.559219	3.25463	0.219847
Solyc01g005050.3.1	CASP-like protein (AHRD V3.3 *** K4AS72_SOLLC)	1	1	1	1	0	0	0	0
Solyc01g005060.3.1	Zinc finger family protein (AHRD V3.3 *** B9HJL4_POPTR)	-1.27072	1	-1.0945	1	1.331	0.902656	0.964651	0.754111
Solyc01g005070.3.1	ENTH/ANTH/VHS superfamily protein (AHRD V3.3 *** AT1G68110.1)	1.62794	1	1	1	0	0.0740764	0	0
Solyc01g005080.3.1	microtubule-associated protein 65-7 (AHRD V3.3 *** AT1G14690.2)	-1.00983	1	-1.96703	0.0952928	16.3664	14.3546	14.265	6.23028
Solyc01g005090.3.1	Type I inositol-1,4,5-trisphosphate 5-phosphatase CVP2 (AHRD V3.3 *** A0A0B2RAB0_GLYSO)	1	1	1	1	0	0	0	0
Solyc01g005100.3.1	2-oxoglutarate (2OG) and Fe(II)-dependent oxygenase superfamily protein (AHRD V3.3 *** AT1G68080.1)	1.11221	1	1.20737	1	7.8102	7.7075	8.19493	8.60175
Solyc01g005110.3.1	dolichol-phosphate mannosyltransferase-like protein (AHRD V3.3 *** AT1G48140.1)	1.05839	1	1.22991	1	6.83531	6.41487	8.27257	8.84729
Solyc01g005120.3.1	Xyloglucan endotransglucosylase/hydrolase (AHRD V3.3 *** K4AS79_SOLLC)	-1.18634	1	2.03761	0.001013	12.4995	9.31409	15.2085	26.9857		up	Up CLN only
Solyc01g005130.2.1	Zinc finger protein, putative (AHRD V3.3 *** B9SNH3_RICCO)	-1.35665	0.668137	1.09869	1	15.9588	10.3886	12.0084	11.4494
Solyc01g005140.3.1	Cytochrome b561 (AHRD V3.3 *** A0A151RHD6_CAJCA)	-1.49646	1	1.61553	1	0.0661188	0	0	0.0711292
Solyc01g005150.3.1	Cytochrome B561 family protein (AHRD V3.3 *** B9HJJ7_POPTR)	-1.14783	1	-2.3977	0.692033	2.17419	1.6626	2.98154	1.01068
Solyc01g005160.3.1	Avr9/Cf-9 rapidly elicited protein 1	-1.34428	1	-1.6256	1	0.0971967	0.0338322	0.3453	0.139678
Solyc01g005170.2.1	ENTH/ANTH/VHS superfamily protein (AHRD V3.3 *** G7LBJ2_MEDTR)	1.29418	1	1	1	0	0.0347039	0	0
Solyc01g005180.1.1	Homeobox-leucine zipper protein HOX9, putative (AHRD V3.3 --* A0A061DUZ5_THECC)	3.6622	1	-2.21348	1	0	0.314051	0.16175	0
Solyc01g005190.1.1	Zinc finger family protein (AHRD V3.3 *** U7E2Y1_POPTR)	3.22678	1	2.41731	1	0.192344	0.812437	0.366737	0.93234
Solyc01g005200.1.1	Zinc finger family protein (AHRD V3.3 *-* U7E1E1_POPTR)	1.07839	1	3.88697	1	0.0930754	0.0981524	0.0501043	0.502454
Solyc01g005210.3.1	Trehalose-phosphate synthase 6 (AHRD V3.3 *** W8Q024_CAMSI)	-1.22646	0.848419	-2.054	0.00141	26.0443	18.7877	28.8446	12.1152		down	Down-CLN-only
Solyc01g005220.3.1	MACPF domain-containing protein (AHRD V3.3 *** A0A0B2Q4M6_GLYSO)	-4.28046	0.0160146	-1.93848	0.461815	6.74525	1.3054	6.66357	2.92419	down		Down in CA4 only
Solyc01g005230.3.1	S-adenosyl-L-methionine-dependent methyltransferase superfamily protein (AHRD V3.3 *** AT5G37990.1)	-9.29905	0.0352775	-3.41007	0.230292	3.80453	0.257112	3.74964	0.8716	down		Down in CA4 only
Solyc01g005240.3.1	Aspartokinase (AHRD V3.3 *** A0A0V0ILQ3_SOLCH)	-2.12464	0.0006069	-2.1448	0.001817	30.0714	12.4743	26.2773	10.5597	down	down	universal Down
Solyc01g005250.3.1	Aspartate-semialdehyde dehydrogenase (AHRD V3.3 *** V5N8M5_PHAVU)	1.04441	1	-1.15197	1	23.5042	21.7489	28.0796	21.1168
Solyc01g005260.3.1	Sec14p-like phosphatidylinositol transfer family protein (AHRD V3.3 *** AT1G14820.3)	-2.23376	0.779849	-6.48368	0.0641564	3.0584	1.1476	4.10951	0.451752
Solyc01g005270.3.1	Sec14p-like phosphatidylinositol transfer family protein (AHRD V3.3 *** AT1G14820.3)	-1.38135	0.563932	-1.34928	0.938077	15.9003	10.1632	11.0137	7.04664
Solyc01g005280.3.1	Sec14p-like phosphatidylinositol transfer family protein (AHRD V3.3 *** AT1G14820.3)	1.84032	0.43066	1.40569	1	4.24946	7.02615	5.04868	6.19947
Solyc01g005290.3.1	Sec14p-like phosphatidylinositol transfer family protein (AHRD V3.3 *-* AT1G14820.3)	6.72321	0.0352775	1.12842	1	0.478479	3.52458	1.0388	1.03107	up		Up in CA4 only
Solyc01g005295.1.1	Sec14p-like phosphatidylinositol transfer family protein (AHRD V3.3 *-* AT1G14820.3)	5.42386	1	-2.99357	1	0	0.521868	0.265732	0
Solyc01g005300.3.1	Flavin-binding kelch domain F box protein (AHRD V3.3 *** A0A088AWQ7_SOYBN)	621.833	2.586e-87	328.389	1.508e-91	0.0391365	94.7938	0.210892	97.8721	up	up	universal Up
Solyc01g005305.1.1	Eukaryotic aspartyl protease family protein (AHRD V3.3 --* AT4G12920.1)	6.59689	0.743247	2.11672	1	0.0598099	1.00973	0.244414	0.577564
Solyc01g005310.3.1	Dynamin (AHRD V3.3 *** E5GB64_CUCME)	1.51141	1	1.18315	1	0	0.0603288	0.0398828	0.0620739
Solyc01g005320.2.1	3-oxo-5-alpha-steroid 4-dehydrogenase (AHRD V3.3 *** G7ZZ33_MEDTR)	-2.86124	1	1.33278	1	0.247881	0	0	0.0384553
Solyc01g005330.3.1	Microtubule-associated protein 70-2 (AHRD V3.3 *** A0A0B2QPG9_GLYSO)	-1.19609	0.583802	-1.35347	0.136595	51.6324	38.2171	45.0167	28.8044
Solyc01g005340.3.1	Ankyrin repeat family protein (AHRD V3.3 *** B9HW17_POPTR)	-1.06901	1	1.29248	1	7.72077	6.38968	5.90819	6.65395
Solyc01g005350.3.1	S-adenosyl-L-methionine-dependent methyltransferases superfamily protein, putative (AHRD V3.3 *** A0A061E9R4_THECC)	-3.07193	1	-3.25994	1	0.537631	0.0754562	0.301237	0
Solyc01g005360.3.1	S-adenosyl-L-methionine-dependent methyltransferase superfamily protein (AHRD V3.3 *** AT5G37990.1)	1	1	1	1	0	0	0	0
Solyc01g005370.3.1	EF hand calcium-binding family protein (AHRD V3.3 *** G8A011_MEDTR)	3.23763	0.0819452	1.80344	0.631929	1.75963	5.31019	3.80028	6.03447
Solyc01g005380.2.1	Unknown protein (AHRD V3.3 )	1.54433	0.814088	1.14855	1	4.40795	6.09391	5.27276	5.26739
Solyc01g005385.1.1	Histone-lysine N-methyltransferase setd3 (AHRD V3.3 *** A0A0B0MR23_GOSAR)	2.0465	0.827201	2.48138	1	0.905936	1.76566	0.401734	1.0354
Solyc01g005390.3.1	Nudix hydrolase (AHRD V3.3 *** A0A061E9N4_THECC)	1.58351	1	-1.99077	1	0.379639	0.601324	0.955036	0.358388
Solyc01g005400.3.1	Caleosin-related family protein (AHRD V3.3 *** AT1G70670.1)	-1.11373	1	-4.45385	0.0403258	4.02212	3.18679	5.33466	0.948779		down	Down-CLN-only
Solyc01g005410.3.1	Caleosin-related family protein (AHRD V3.3 *** AT1G70680.1)	12.9615	3.755e-67	4.97191	1.044e-94	47.1596	542.841	36.6769	158.55	up	up	universal Up
Solyc01g005420.2.1	LOW QUALITY:Calcium-dependent lipid-binding (CaLB domain) family protein (AHRD V3.3 --* AT4G15740.1)	1.80193	0.004559	-1.04817	1	18.6785	29.907	30.0526	24.8511
Solyc01g005430.3.1	UBX domain-containing protein (AHRD V3.3 *** A0A0K9Q356_ZOSMR)	2.46355	2.151e-06	2.87965	3.895e-05	15.0469	33.0068	8.33238	21.0189	up	up	universal Up
Solyc01g005440.3.1	Jasmonate ZIM-domain protein 3 (AHRD V3.3 *** B2XVS2_SOLLC)	2.38356	1.371e-33	1.27621	0.0366736	93.3142	197.175	82.4927	91.3021	up		Up CA4 only (strict)
Solyc01g005450.3.1	F-box protein SKIP28 (AHRD V3.3 *** A0A0B2QPD0_GLYSO)	4.66778	3.332e-05	2.13987	0.851274	2.79758	11.9994	1.69524	3.27662	up		Up-ca4 only
Solyc01g005460.3.1	Dynein light chain (AHRD V3.3 *** W9T250_9ROSA)	1.18149	1	-1.86133	0.718215	2.57671	2.71799	4.07897	1.84636
Solyc01g005470.3.1	PLANT CADMIUM RESISTANCE 2 (AHRD V3.3 *** AT1G14870.1)	1.30333	0.583802	-1.6985	0.001042	16.9568	19.6114	49.7899	25.366
Solyc01g005480.3.1	UPF0496 protein (AHRD V3.3 *** A0A199VAF6_ANACO)	2.58537	0.0218573	2.45906	0.0188826	4.41433	10.296	5.30358	11.4751	up	up	universal Up
Solyc01g005490.3.1	IAA-amino acid hydrolase ILR1, putative (AHRD V3.3 *** B9SWZ5_RICCO)	-1.6632	0.160714	-1.55476	0.284922	16.5534	8.76873	17.506	9.72019
Solyc01g005500.3.1	NAD(P)-binding Rossmann-fold superfamily protein (AHRD V3.3 *** A0A061EUQ7_THECC),Pfam:PF13561	-2.52028	1	-2.60353	1	0.30216	0.0350356	0.213741	0
Solyc01g005510.3.1	L-ascorbate oxidase homolog (AHRD V3.3 *** ASOL_TOBAC)	1.44397	1	1.69648	1	0	0.0523738	0	0.0804839
Solyc01g005520.3.1	Tetratricopeptide repeat containing protein (AHRD V3.3 *** M4Q9V8_TRIMO)	-2.55691	1.734e-32	-3.2858	7.966e-43	194.574	67.3327	183.76	48.4038	down	down	universal Down
Solyc01g005530.3.1	nuclear polyadenylated RNA-binding protein (AHRD V3.3 *** AT3G13480.2)	-1.35905	0.749544	-1.56477	0.531258	12.6761	8.23051	10.8176	5.95166
Solyc01g005540.3.1	Lysine--tRNA ligase (AHRD V3.3 *** K4ASC0_SOLLC)	-2.65509	0.005994	-3.13642	0.002982	14.9099	4.90054	13.908	3.7656	down	down	universal Down
Solyc01g005550.3.1	carboxyl-terminal peptidase (DUF239) (AHRD V3.3 *** AT2G44210.1)	-1.75037	5.655e-08	-2.03676	1.428e-10	107.239	54.217	96.5376	41.0321		down	Down CLN only (strict)
Solyc01g005560.3.1	Isocitrate dehydrogenase [NADP] (AHRD V3.3 *** IDHC_SOLTU)	-4.22169	2.685e-52	-3.18663	2.336e-32	148.395	31.0451	143.874	39.0624	down	down	universal Down
Solyc01g005570.3.1	DUF1639 family protein (AHRD V3.3 *** A0A072U1E7_MEDTR)	1.03132	1	1.08248	1	25.2179	23.0404	23.0612	21.6512
Solyc01g005575.1.1	DUF1639 family protein (AHRD V3.3 *** A0A072U1E7_MEDTR)	-1.57801	0.008444	-1.60543	0.014731	46.2221	25.902	40.1098	21.616
Solyc01g005590.2.1	Arabinogalactan peptide 14 (AHRD V3.3 *** A0A151TQT2_CAJCA)	-25.2552	7.233e-139	-18.0552	1.12e-135	191.019	6.58625	196.257	9.31433	down	down	universal Down
Solyc01g005600.3.1	5'-adenylylsulfate reductase-like 5 (AHRD V3.3 *** APRL5_ARATH)	1.12863	1	-1.14091	1	14.9194	14.9301	16.1735	12.2755
Solyc01g005610.3.1	GDSL esterase/lipase (AHRD V3.3 *** W9R6R2_9ROSA)	1	1	1	1	0	0	0	0
Solyc01g005620.3.1	oxoglutarate/malate translocator	1.2116	0.001457	1.13572	0.0670859	249.122	267.38	258.348	254.385
Solyc01g005630.2.1	Ethylene-responsive transcription factor (AHRD V3.3 *** W9SBA4_9ROSA)	1	1	1	1	0	0	0	0
Solyc01g005640.3.1	histidine-tRNA ligase (AHRD V3.3 *** AT3G10250.5)	-1.16315	1	-1.29256	1	7.83008	5.94624	8.14872	5.43931
Solyc01g005650.2.1	RING/U-box superfamily protein (AHRD V3.3 *** AT1G05890.1)	1	1	1	1	0	0	0	0
Solyc01g005660.2.1	R2R3MYB transcription factor 5	1	1	1	1	0	0	0	0
Solyc01g005665.1.1	MYB transcription factor (AHRD V3.3 --* A0A0A0R621_PAESU)	1	1	1	1	0	0	0	0
Solyc01g005670.3.1	BTB/POZ domain-containing protein (AHRD V3.3 *** W9S1B2_9ROSA)	-1.57907	1	-2.12302	0.851274	3.57812	1.96384	3.67947	1.4414
Solyc01g005680.3.1	Cytokinin riboside 5'-monophosphate phosphoribohydrolase (AHRD V3.3 *** K4ASD4_SOLLC)	-4.88047	0.000379	-3.44043	0.007074	11.651	2.02076	10.5628	2.57971	down	down	universal Down
Solyc01g005690.3.1	Calcium ion binding (AHRD V3.3 *** A0A061GR33_THECC)	-2.36379	2.704e-05	-1.26507	0.589922	34.497	12.8588	28.8267	19.7304	down		Down in CA4 only
Solyc01g005700.3.1	Mutator-like transposase-like protein (AHRD V3.3 *** Q9FI74_ARATH)	-1.3392	1	-1.18701	1	7.45574	4.90143	5.8153	4.22906
Solyc01g005705.1.1	LYR family of Fe/S cluster biogenesis protein (AHRD V3.3 --* AT2G39725.2)	1	1	1	1	0	0	0	0
Solyc01g005710.2.1	LOW QUALITY:Leucine-rich repeat receptor-like protein kinase family protein (AHRD V3.3 *-* AT4G08850.2)	1.0634	1	1.04376	1	0.06892	0.0723955	0.0757167	0.073571
Solyc01g005715.1.1	Leucine-rich repeat receptor-like protein kinase family protein (AHRD V3.3 *-* AT4G08850.1)	1.20696	1	1.76182	1	0.0984164	0.12963	0.0811827	0.212032
Solyc01g005720.3.1	Leucine-rich repeat receptor-like protein kinase family protein (AHRD V3.3 *** AT4G08850.1)	-1.14167	1	-1.30461	1	0.0188675	0	0.0406029	0
Solyc01g005730.3.1	Leucine-rich repeat receptor-like protein kinase family protein (AHRD V3.3 *** AT4G08850.1)	-8.99701	0.250449	-2.26584	1	1.78161	0.0705463	0.766286	0.228633
Solyc01g005740.3.1	Unknown protein (AHRD V3.3 )	-2.35878	1	7.71687	1	0.180963	0	0	0.776191
Solyc01g005750.1.1	LOW QUALITY:Lipoxygenase (AHRD V3.3 *-* O49878_SOLLC)	1	1	1	1	0	0	0	0
Solyc01g005755.1.1	Leucine-rich repeat receptor-like protein kinase family protein (AHRD V3.3 *-* AT2G33170.2)	-10.1993	0.0205403	-9.08888	0.0348604	4.06852	0.246932	4.00539	0.279209	down	down	universal Down
Solyc01g005760.3.1	Leucine-rich repeat receptor-like protein kinase family protein (AHRD V3.3 *** AT4G26540.1)	-6.06231	7.537e-05	-6.68952	1.508e-05	11.1571	1.53166	12.349	1.50211	down	down	universal Down
Solyc01g005770.3.1	Pentatricopeptide repeat-containing family protein (AHRD V3.3 --* B9NA20_POPTR)	-3.95874	1	-4.24918	0.73962	1.32346	0.207955	1.0903	0.134085
Solyc01g005775.1.1	Leucine-rich repeat receptor-like protein kinase family protein (AHRD V3.3 *-* AT4G08850.2)	-2.34414	1	1.31543	1	0.322086	0.0540614	0	0.0364504
Solyc01g005790.1.1	Pentatricopeptide repeat-containing protein, putative (AHRD V3.3 *** B9SFS4_RICCO)	2.0963	0.662148	2.13653	0.547781	1.74811	3.37526	2.10452	4.02944
Solyc01g005795.1.1	AIG2-like (avirulence induced gene) family protein (AHRD V3.3 --* AT4G31310.2)	1	1	1	1	0	0	0	0
Solyc01g005800.3.1	calmodulin-binding family protein (AHRD V3.3 *** AT3G13600.2)	-1.96112	1	1.13072	1	0.227668	0.0450156	0.297338	0.306576
Solyc01g005810.3.1	MAK16 protein-like protein (AHRD V3.3 *** AT1G23280.1)	1.76567	1.868e-05	1.37603	0.0714965	38.4227	60.1823	38.6176	46.112
Solyc01g005820.3.1	Serine/arginine-rich-splicing factor SCL30A (AHRD V3.3 *-* A0A0M9UMR8_NICAT)	-1.05084	1	-1.13471	0.667749	94.8478	79.9425	82.8966	63.3211
Solyc01g005825.1.1	P-loop nucleoside triphosphate hydrolases superfamily protein with CH (Calponin Homology) domain-containing protein (AHRD V3.3 --* AT3G10310.2)	1	1	1	1	0	0	0	0
Solyc01g005830.3.1	Glucan endo-1,3-beta-glucosidase, putative (AHRD V3.3 *-* B9T1E3_RICCO)	-2.21765	0.0419894	-2.06515	0.180915	12.5508	4.9482	9.96752	4.12471	down		Down in CA4 only
Solyc01g005840.3.1	ubiquitin-conjugating enzyme E2 -like protein	3.71243	2.256e-10	1.68284	0.0348755	9.88323	32.8194	15.2239	22.2894	up		Up CA4 only (strict)
Solyc01g005850.2.1	LOW QUALITY:Extensin-like protein Dif54 (AHRD V3.3 *** Q43505_SOLLC)	1.67071	1	1.16042	1	0.514304	0.840217	0.433409	0.454553
Solyc01g005860.2.1	LOW QUALITY:WD repeat protein (AHRD V3.3 --* Q84VB4_ORYSJ)	1	1	-1.9283	1	0	0	0.123737	0
Solyc01g005865.1.1	Leucine-rich repeat receptor-like protein kinase family protein (AHRD V3.3 --* AT4G08850.2)	-1.63342	1	3.11432	0.390745	3.09973	1.63516	0.853654	2.54914
Solyc01g005870.2.1	Leucine-rich repeat receptor-like protein kinase family protein (AHRD V3.3 *** AT3G24240.1)	1.0854	1	2.687	0.996657	1.63425	1.58125	0.491734	1.34043
Solyc01g005880.1.1	LOW QUALITY:Extensin-like protein Dif10 (AHRD V3.3 *** Q43504_SOLLC)	1.08655	1	1.05924	1	0.119176	0.124909	0.0865669	0.0863403
Solyc01g005890.1.1	LOW QUALITY:NAD(P)H-quinone oxidoreductase subunit 2 B, chloroplastic (AHRD V3.3 --* NU2C2_ILLOL)	-1.39615	1	1	1	0.0527601	0	0	0
Solyc01g005895.1.1	Transferase family protein (AHRD V3.3 *** B9H2L2_POPTR)	1	1	1	1	0	0	0	0
Solyc01g005900.2.1	HXXXD-type acyl-transferase family protein (AHRD V3.3 *-* AT1G28680.1)	1.84791	1	-1.17067	1	0.0986681	0.261527	0.311402	0.213762
Solyc01g005910.3.1	Acid phosphatase/vanadium-dependent haloperoxidase-related protein (AHRD V3.3 *** AT3G12685.1)	-1.02144	1	-1.25926	1	5.0788	4.40171	4.68422	3.20107
Solyc01g005920.2.1	Amino acid transporter, putative (AHRD V3.3 *** B9SM54_RICCO)	2.09475	0.328126	1.07333	1	3.18812	6.04456	3.43367	3.20357
Solyc01g005930.3.1	Lipase/lipooxygenase, PLAT/LH2 (AHRD V3.3 *** A0A118JU91_CYNCS)	1.66803	0.702519	-1.09076	1	3.32179	4.98668	6.19227	4.91203
Solyc01g005940.3.1	Phytoene synthase (AHRD V3.3 *** A0A0K1L5A0_MALDO)	1.46571	1	1.47651	1	0	0.0549377	0	0.0550643
Solyc01g005950.3.1	Serine/threonine-protein phosphatase (AHRD V3.3 *** B9GY91_POPTR)	-1.06723	1	-1.13336	1	24.7829	20.5616	21.2795	16.2637
Solyc01g005960.3.1	RNA helicase DEAD1	-1.04328	1	-1.16053	1	19.0913	16.204	20.0403	14.9546
Solyc01g005970.3.1	F-box/kelch-repeat protein (AHRD V3.3 *** W9S3L7_9ROSA)	1.01074	1	1.10362	1	5.67337	5.08051	4.66016	4.47068
Solyc01g005980.3.1	transmembrane protein, putative (Protein of unknown function, DUF538) (AHRD V3.3 *** AT5G19860.1)	1.29479	1	-1.39388	1	5.42397	6.25543	6.93839	4.28278
Solyc01g005990.3.1	Lipid transfer protein (AHRD V3.3 *** A0A072TPI6_MEDTR)	-11.2871	6.629e-105	-22.4699	3.089e-158	162.046	12.6091	224.054	8.53414	down	down	universal Down
Solyc01g006000.3.1	GPI mannosyltransferase 2 (AHRD V3.3 *** W9S353_9ROSA)	2.17162	0.154141	1.23571	1	3.6914	7.23878	5.36233	5.77184
Solyc01g006010.3.1	RNA-binding KH domain protein (AHRD V3.3 *** G7JA56_MEDTR)	1.65659	0.488428	1.83495	0.392659	5.07048	7.5176	4.05137	6.54139
Solyc01g006020.3.1	6,7-dimethyl-8-ribityllumazine synthase (AHRD V3.3 *** AT3G32930.2)	7.84517	2.095e-51	2.77794	7.349e-08	11.6574	81.8142	14.2622	34.5532	up	up	universal Up
Solyc01g006040.3.1	E3 ubiquitin-protein ligase BRE1-like 2 (AHRD V3.3 *** A0A0B0NKV7_GOSAR)	1.10783	1	1.24955	1	7.49826	7.37056	7.17287	7.79914
Solyc01g006050.2.1	LOW QUALITY:Transmembrane protein 45B (AHRD V3.3 *** A0A151U0K4_CAJCA)	16.1066	0.0124373	6.15635	0.429492	0.0895106	3.0591	0.130037	1.28989	up		Up-ca4 only
Solyc01g006060.3.1	Dirigent protein (AHRD V3.3 *** K4ASH2_SOLLC)	-2.58189	1	-13.6985	0.24669	0.430813	0.0755214	1.69263	0
Solyc01g006070.2.1	LOW QUALITY:Transmembrane protein 45B (AHRD V3.3 *** A0A151U0K4_CAJCA)	-3.27787	1	-7.62052	1	0.303369	0	0.882478	0
Solyc01g006080.2.1	plant/protein (DUF789) (AHRD V3.3 *** AT1G03610.1)	-1.62924	1	-1.18805	1	0.161273	0.0421176	0.0850884	0.0437994
Solyc01g006090.3.1	rRNA processing protein EBP2 (AHRD V3.3 *** B9ICW5_POPTR)	1.55688	0.983094	-1.05549	1	4.13812	5.77229	3.64413	2.98709
Solyc01g006100.3.1	cytosine-5 DNA methyltransferase1L	1.26599	1	-1.52673	1	6.97178	7.84933	5.42689	3.04175
Solyc01g006110.3.1	PP2A regulatory subunit TAP46 (AHRD V3.3 *** TAP46_ARATH)	-1.27602	0.419427	1.01843	1	35.8941	24.8908	33.2785	29.3845
Solyc01g006120.3.1	Protein kinase family protein (AHRD V3.3 *** AT3G13670.1)	1.50631	0.001771	2.18728	3.2e-11	47.3774	63.2721	39.8363	75.6765		up	Up CLN only (strict)
Solyc01g006130.3.1	Chaperone protein dnaJ (AHRD V3.3 *** B9GLJ5_POPTR)	1.15545	0.949981	1.26549	0.46471	31.3389	32.0923	28.5723	31.3774
Solyc01g006140.3.1	CDT1-like protein a, chloroplastic (AHRD V3.3 *** A0A0B0P9Z8_GOSAR)	-11.2948	0.0205403	-7.35093	0.0396458	4.35359	0.233897	4.50255	0.431175	down	down	universal Down
Solyc01g006150.3.1	Metal tolerance protein (AHRD V3.3 *** D7RJ71_CARPA)	-1.51695	0.686353	-1.24906	1	9.17784	5.31883	9.13044	6.31418
Solyc01g006160.3.1	60S acidic ribosomal protein P1 (AHRD V3.3 *** B9IDH5_POPTR)	2.69925	1.025e-11	2.08833	4.455e-67	259.762	621.266	261.247	473.103	up	up	universal Up
Solyc01g006170.3.1	rRNA processing protein EBP2 (AHRD V3.3 *** B9ICW5_POPTR)	1.72216	0.063141	1.73624	0.0676564	12.3084	18.8609	11.4777	17.3615
Solyc01g006180.3.1	P-loop containing nucleoside triphosphate hydrolases superfamily protein (AHRD V3.3 *** AT4G10620.1)	1.72333	0.773995	1.57867	1	2.63208	4.10309	2.37728	3.32045
Solyc01g006190.3.1	E3 ubiquitin-protein ligase (AHRD V3.3 *** K4ASI5_SOLLC)	1.1946	0.460691	1.6497	4.587e-05	48.9947	51.8661	48.1543	68.9449
Solyc01g006195.1.1	histidine kinase 3 (AHRD V3.3 --* AT1G27320.1)	-2.1185	1	1.80343	1	0.943249	0.332098	0.158421	0.34053
Solyc01g006200.3.1	Reticulon-like protein B14 (AHRD V3.3 --* RTNLN_ARATH)	15.6225	6.586e-54	16.2177	6.669e-54	4.75892	67.5781	4.61302	66.6166	up	up	universal Up
Solyc01g006210.3.1	Non-structural maintenance of chromosomes element 1 (AHRD V3.3 *** A0A118K055_CYNCS)	-4.72795	1	-2.67152	0.996657	1.5224	0.192201	1.30807	0.352183
Solyc01g006220.2.1	Histone-lysine N-methyltransferase (AHRD V3.3 *** A0A072UKT3_MEDTR)	1.74418	0.597215	1.32812	1	3.63018	5.69616	3.80213	4.41571
Solyc01g006230.3.1	Cysteine protease ATG4B, putative (AHRD V3.3 *** B9STA6_RICCO)	1.47079	0.161039	1.65412	0.0359798	19.24	25.121	16.5728	23.8415
Solyc01g006240.3.1	Mannose-binding lectin superfamily protein (AHRD V3.3 *** AT1G05760.2)	1.50319	0.580408	-1.02351	1	7.86603	10.5327	5.95298	5.03966
Solyc01g006250.2.1	F-box family protein (AHRD V3.3 --* AT1G67390.1)	1.25928	1	1.94311	0.851274	2.00406	2.26597	1.77087	3.09211
Solyc01g006260.3.1	Ribonuclease P/MRP protein subunit POP5 (AHRD V3.3 *** A0A068TLU2_COFCA)	1.60025	0.464529	2.43719	0.0680364	6.11274	8.73526	3.86525	8.33297
Solyc01g006270.2.1	LOW QUALITY:Receptor kinase-like protein Xa21 (AHRD V3.3 --* XA21_ORYSI)	1	1	1	1	0	0	0	0
Solyc01g006280.3.1	Formate--tetrahydrofolate ligase (AHRD V3.3 *** FTHS_SPIOL)	-1.29049	0.0955331	1.10811	0.8973	71.8166	49.2669	68.9267	66.2278
Solyc01g006290.3.1	Peroxidase (AHRD V3.3 *** K4ASJ5_SOLLC)	-1.90149	1.107e-09	-3.53072	3.241e-35	103.224	48.0287	139.579	34.1898		down	Down CLN only (strict)
Solyc01g006300.3.1	LECEVI1A	1.2958	0.003766	-1.3711	2.465e-07	114.482	131.434	272.345	172.171
Solyc01g006310.3.1	SlPeroxidase	1	1	1	1	0	0	0	0
Solyc01g006320.3.1	Late embryogenesis abundant (LEA) hydroxyproline-rich glycoprotein family (AHRD V3.3 *** AT3G20600.1)	-5.53318	9.241e-14	-9.8806	2.153e-23	36.3382	5.72046	45.9987	3.93214	down	down	universal Down
Solyc01g006330.3.1	Plastid-lipid associated protein PAP / fibrillin family protein (AHRD V3.3 *** AT1G51110.1)	1.09233	1	-1.26074	0.656395	24.4496	23.667	24.7796	17.0157
Solyc01g006340.3.1	Dead box ATP-dependent RNA helicase, putative (AHRD V3.3 *** B9RGT5_RICCO)	1.62113	1	1.25949	1	3.14435	4.58837	3.10057	3.41551
Solyc01g006350.3.1	Callose synthase-like protein (AHRD V3.3 *-* A0A072VRY1_MEDTR)	-2.34713	0.0002179	-1.9657	0.006879	27.6383	10.3625	25.4618	11.1727	down		Down in CA4 only (strict)
Solyc01g006360.3.1	glucan synthase-like 10 (AHRD V3.3 *** AT3G07160.3)	-3.04747	0.003453	-1.80706	0.42568	13.0065	3.70115	7.88243	3.73001	down		Down in CA4 only
Solyc01g006370.3.1	Callose synthase (AHRD V3.3 *** K7PRK8_MAIZE)	1.14012	1	1.81591	0.0190578	17.422	17.6106	13.4584	21.2817
Solyc01g006380.2.1	U-box domain-containing protein (AHRD V3.3 *** B6V8G2_HELAN)	-2.48929	1	-2.98144	1	1.81204	0.574202	1.12954	0.251648
Solyc01g006390.2.1	LOW QUALITY:Extensin-like protein (AHRD V3.3 *** Q9XG52_SOLLC)	-2.48495	0.355954	-8.41949	0.0348604	4.61285	1.57376	3.82834	0.292365		down	Down-CLN-only
Solyc01g006400.3.1	Extensin-like protein (AHRD V3.3 *** O49946_SOLTU)	22.3082	0	4.1216	4.045e-21	125.307	2478.55	118.126	422.447	up	up	universal Up
Solyc01g006410.3.1	LOW QUALITY:Cysteine-rich extensin-like protein (AHRD V3.3 *** Q08198_TOBAC)	12.92	0.0124373	1.61127	1	0.162512	3.26597	0.264743	0.440451	up		Up-ca4 only
Solyc01g006420.3.1	LOW QUALITY:wall associated kinase-like 6 (AHRD V3.3 --* AT1G16110.1)	1	1	1	1	0	0	0	0
Solyc01g006430.3.1	Fatty acid desaturase (AHRD V3.3 *** M4QSE6_9ERIC)	-1.00591	1	2.2975	8.414e-98	362.966	319.612	258.335	514.699		up	Up CLN only
Solyc01g006440.2.1	Major facilitator superfamily protein (AHRD V3.3 *** A0A061GSQ4_THECC)	1.27234	1	1	1	0	0.0321267	0	0
Solyc01g006450.3.1	Enoyl reductase (AHRD V3.3 *** P93062_BRANA)	-2.30325	0.003329	-2.56252	0.001605	19.6417	7.48687	18.3606	6.14122	down	down	universal Down
Solyc01g006460.2.1	Non-structural maintenance of chromosome element 4 (AHRD V3.3 *** A0A1D1XPL1_9ARAE)	1.22145	1	1.02489	1	0	0.0261236	0.0269095	0.0267854
Solyc01g006470.1.1	LOW QUALITY:DNA-binding bromodomain-containing protein (AHRD V3.3 *-* AT2G44430.1)	1	1	1	1	0	0	0	0
Solyc01g006480.3.1	alpha/beta-Hydrolases superfamily protein (AHRD V3.3 *** AT5G19630.1)	2.54771	0.001901	1.61502	0.340321	6.95408	15.8756	8.26919	11.649	up		Up-ca4 only
Solyc01g006490.3.1	uncharacterized protein	-1.15942	1	1.07478	1	5.36359	4.08141	5.22272	4.875
Solyc01g006500.3.1	Pentatricopeptide repeat-containing protein, putative (AHRD V3.3 *** A0A061DV75_THECC)	2.5116	0.0003347	-1.45589	0.730596	9.31591	20.9033	9.91966	5.87071	up		Up in CA4 only
Solyc01g006510.3.1	sorbitol related enzyme	-1.06946	1	-2.5777	3.022e-11	59.0884	48.9312	65.5137	21.9631		down	Down-CLN-only
Solyc01g006520.3.1	Serine/threonine-protein kinase (AHRD V3.3 *** K4ASL8_SOLLC)	-2.30616	0.247991	-1.14291	1	7.1839	2.69242	4.99573	3.77501
Solyc01g006530.1.1	Serine/threonine-protein kinase (AHRD V3.3 *** K4ASL9_SOLLC)	1	1	1.16044	1	0	0	0	0.0185402
Solyc01g006540.3.1	lipoxygenase C	1.36481	1	-1.88033	0.771394	5.69756	6.93079	4.627	2.07921
Solyc01g006545.1.1	Leucine-rich repeat receptor-like protein kinase family protein (AHRD V3.3 *-* AT3G24240.1)	-3.64544	1	-1.53942	1	0.472778	0.0292683	0.761692	0.388464
Solyc01g006550.3.1	Leucine-rich repeat receptor-like protein kinase family protein (AHRD V3.3 *** AT2G33170.2)	-9.92523	0.138938	-3.01179	0.390745	1.94473	0.0674736	2.73896	0.711216
Solyc01g006560.3.1	Lipoxygenase (AHRD V3.3 *** C0KKU8_SOLLC)	-1.06142	1	-5.11008	1.169e-38	47.94	39.9993	110.873	18.7171		down	Down-CLN-only
Solyc01g006565.1.1	Lipoxygenase (AHRD V3.3 *-* C0KKU8_SOLLC)	1.12623	1	-3.3767	2.954e-13	32.0307	31.9679	53.933	13.7655		down	Down CLN only
Solyc01g006570.1.1	Lipoxygenase (AHRD V3.3 *-* K4DCJ0_SOLLC)	1	1	1	1	0	0	0	0
Solyc01g006575.1.1	2-oxoglutarate-dependent dioxygenase-related family protein (AHRD V3.3 *** B9GL08_POPTR)	-1.54878	1	-1.14473	1	0.0730875	0	0.226259	0.156744
Solyc01g006580.3.1	2-oxoglutarate-dependent dioxygenase-related family protein (AHRD V3.3 *** B9GL08_POPTR)	1	1	1.34909	1	0	0	1.49675	1.79091
Solyc01g006590.2.1	Serine/threonine-protein kinase (AHRD V3.3 *** K4ASL8_SOLLC)	1	1	1.2211	1	0	0	0	0.0255497
Solyc01g006600.2.1	Long-chain-fatty-acid--AMP ligase FadD28 (AHRD V3.3 *** W9QXF8_9ROSA)	1	1	1	1	0	0	0	0
Solyc01g006610.2.1	2-oxoglutarate-dependent dioxygenase-related family protein (AHRD V3.3 *** B9GL08_POPTR)	1	1	1.02984	1	0	0	0.030959	0.0310889
Solyc01g006620.3.1	C2 calcium/lipid-binding and GRAM domain protein (AHRD V3.3 *** A0A072ULK6_MEDTR)	1.15925	1	-1.14872	1	0	0.0187859	0.0198235	0
Solyc01g006630.3.1	Oxidoreductase, putative (AHRD V3.3 *** B9RI76_RICCO)	-1.33638	0.979489	-1.26333	1	11.8061	7.79552	11.5169	7.87917
Solyc01g006640.1.1	LOW QUALITY:AMP-dependent synthetase and ligase family protein (AHRD V3.3 *** A0A061GTM3_THECC)	1	1	1.75163	1	0	0	0.006414	0.0965972
Solyc01g006650.2.1	ETHYLENE INSENSITIVE 3-like 3 protein (AHRD V3.3 *** A0A0B2RCL4_GLYSO)	1.18621	1	7.22748	0.0200616	0.978398	1.04997	0.476471	3.70511		up	Up CLN only
Solyc01g006660.2.1	Subtilisin-like protease (AHRD V3.3 *** A0A0B2PIS0_GLYSO)	-1.24612	1	-2.21345	1	0.410519	0.268506	0.590336	0.167865
Solyc01g006665.1.1	Major facilitator superfamily protein (AHRD V3.3 --* AT1G79710.3)	2.32996	1	-1.39871	1	0	0.156891	0.0531463	0
Solyc01g006670.2.1	Glycosyltransferase (AHRD V3.3 *** K4D910_SOLLC)	4.02309	0.395326	4.94042	0.002406	0.62477	2.58299	1.72476	7.84258		up	Up CLN only
Solyc01g006680.3.1	2-oxoglutarate (2OG) and Fe(II)-dependent oxygenase superfamily protein (AHRD V3.3 *** AT3G20810.5)	94.0853	4.463e-49	95.0381	1.013e-43	0.515328	53.927	0.444079	47.4556	up	up	universal Up
Solyc01g006690.3.1	DNA double-strand break repair rad50 ATPase (AHRD V3.3 *** A0A061GZ54_THECC)	1.32645	0.332598	1.16495	1	25.6648	30.1928	22.5415	22.7847
Solyc01g006700.3.1	Protein downstream neighbor of Son (AHRD V3.3 *** A0A0B0NFM1_GOSAR)	-1.16631	1	-1.10602	1	8.73827	6.61954	7.53018	5.89135
Solyc01g006710.3.1	ATP-dependent RNA helicase, putative (AHRD V3.3 *** B9RL32_RICCO)	1.11696	1	1.3604	1	4.25991	4.22839	4.97179	5.90529
Solyc01g006720.3.1	ABC transporter family protein (AHRD V3.3 *** B9IIG9_POPTR)	-15.1903	6.114e-45	-7.0678	3.172e-21	65.8621	3.7303	49.1111	5.92479	down	down	universal Down
Solyc01g006730.3.1	Calcium-dependent protein kinase (AHRD V3.3 *** H6UM43_TOBAC)	1.95005	1	2.41289	1	0.182974	0.428122	0.235486	0.655869
Solyc01g006735.1.1	LOW QUALITY:Invertase/pectin methylesterase inhibitor family protein (AHRD V3.3 --* B9MVC0_POPTR)	1	1	1	1	0	0	0	0
Solyc01g006740.3.1	Sucrose phosphate phosphatase (AHRD V3.3 *** Q5J3N8_ACTCH)	1.33193	1	1.38996	1	2.55499	3.05347	3.11822	3.80256
Solyc01g006750.2.1	LOW QUALITY:RNAhelicase-like 8 (AHRD V3.3 --* AT4G00660.2)	1	1	1	1	0	0	0	0
Solyc01g006755.1.1	LOW QUALITY:Pectinesterase inhibitor (AHRD V3.3 --* A0A103TTB1_CYNCS)	1	1	1	1	0	0	0	0
Solyc01g006760.3.1	Transmembrane protein, putative (AHRD V3.3 *** A0A072UES2_MEDTR)	1	1	1	1	0	0	0	0
Solyc01g006770.2.1	transferring glycosyl group transferase (DUF604) (AHRD V3.3 *** AT4G11350.1)	1	1	1	1	0	0	0	0
Solyc01g006780.3.1	LOW QUALITY:Nitrate reductase [NADH] 1 (AHRD V3.3 --* NIA1_PHAVU)	-2.56393	0.078901	-1.05033	1	7.77021	2.61243	8.23918	6.7951
Solyc01g006790.2.1	BnaAnng41820D protein (AHRD V3.3 *** A0A078K412_BRANA)	-1.53769	0.736977	1.17067	1	7.66713	4.37529	9.75554	9.9206
Solyc01g006800.3.1	Methionine aminopeptidase 2 (AHRD V3.3 *** K4ASP6_SOLLC)	-1.7343	0.151869	-1.93875	0.053298	16.4166	8.33452	15.9805	7.08999
Solyc01g006810.3.1	RING/U-box superfamily protein (AHRD V3.3 --* AT5G15790.5)	2.68713	6.495e-05	1.65802	0.250449	9.17662	22.0409	8.91413	12.8892	up		Up-ca4 only
Solyc01g006820.2.1	LOW QUALITY:basic helix-loop-helix (bHLH) DNA-binding superfamily protein (AHRD V3.3 --* AT5G57150.5)	-2.688	4.847e-07	-2.22855	0.00122	37.0922	12.1487	25.1736	9.72922	down	down	universal Down
Solyc01g006825.1.1	Fasciclin-like arabinogalactan protein 17 (AHRD V3.3 *** FLA17_ARATH)	-1.75313	0.001149	-2.05497	8.287e-05	44.0812	22.2212	40.9343	17.2098		down	Down CLN only (strict)
Solyc01g006830.3.1	TPX2 (targeting protein for Xklp2) protein family (AHRD V3.3 *** AT2G35880.3)	-1.03977	1	-1.05345	1	26.2855	22.3878	25.7837	21.2129
Solyc01g006840.3.1	Calcium-dependent protein kinase, putative (AHRD V3.3 *** B9RL17_RICCO)	1.87698	1	1.36386	1	0.0104513	0.120831	0.0880903	0.146204
Solyc01g006850.1.1	Pentatricopeptide repeat-containing family protein (AHRD V3.3 *** B9H9M3_POPTR)	1.56051	1	-1.14663	1	0.403524	0.623889	0.360674	0.257919
Solyc01g006860.3.1	DNAJ heat shock N-terminal domain-containing protein (AHRD V3.3 *** AT5G06410.1)	-1.39829	1	-2.07398	1	1.17545	0.711	1.3014	0.484153
Solyc01g006870.3.1	polyketide cyclase/dehydrase/lipid transport superfamily protein (AHRD V3.3 *-* AT5G06440.3)	1.12433	1	1.10509	1	12.9745	12.9358	13.2948	12.7492
Solyc01g006880.3.1	Histone-lysine N-methyltransferase (AHRD V3.3 *-* A0A0K9P7Q5_ZOSMR)	2.01136	0.051665	1.81388	0.182668	7.166	12.8862	7.16409	11.3598
Solyc01g006890.3.1	EEIG1/EHBP1 N-terminal domain-containing protein (AHRD V3.3 *** A0A103XH66_CYNCS)	1.42745	0.53335	4.13528	1.758e-09	10.709	13.5907	7.2016	26.1803		up	Up CLN only
Solyc01g006900.3.1	MD-2-related lipid recognition domain-containing protein / ML domain-containing protein (AHRD V3.3 *** AT3G11780.1)	2.19654	1.309e-39	1.63012	4.541e-14	140.185	272.886	148.707	210.228	up		Up CA4 only (strict)
Solyc01g006910.3.1	RING/U-box superfamily protein (AHRD V3.3 *** AT5G06490.1)	1	1	1	1	0	0	0	0
Solyc01g006920.3.1	Pentatricopeptide repeat-containing protein (AHRD V3.3 *** A0A0B2S1E2_GLYSO)	4.17259	0.743247	1.32152	1	0.17536	1.02238	0.142575	0.200501
Solyc01g006925.1.1	Serine/threonine-protein phosphatase (AHRD V3.3 --* K4DBE7_SOLLC)	1	1	1	1	0	0	0	0
Solyc01g006930.3.1	Nuclear transcription factor Y subunit A-10, putative (AHRD V3.3 *** A0A061EVQ6_THECC)	2.07151	0.17458	-1.03284	1	4.14306	7.72837	7.52019	6.30862
Solyc01g006940.3.1	RNA-binding (RRM/RBD/RNP motifs) family protein (AHRD V3.3 *** AT2G37220.1)	-1.12098	0.853292	-2.28747	1.338e-08	63.0906	49.8394	61.428	23.2159		down	Down-CLN-only
Solyc01g006950.3.1	Syntaxin, putative (AHRD V3.3 *** B9SDJ9_RICCO)	-4.23649	0.274468	-1.71888	0.0774298	2.44455	0.420985	20.6006	10.3419
Solyc01g006960.3.1	Trafficking protein particle complex subunit 8 (AHRD V3.3 *** A0A0B2QRW8_GLYSO)	1.35431	0.782042	1.26916	1	9.86098	11.871	8.82109	9.73682
Solyc01g006970.3.1	RNA helicase family protein (AHRD V3.3 *** AT2G35920.2)	1.5517	0.341571	1.7855	0.111891	9.66737	13.3523	8.32058	12.9704
Solyc01g006980.3.1	Malonyl-CoA:Acyl carrier protein transacylase (AHRD V3.3 *** M9PMR7_LINUS)	-1.36722	0.345466	-1.21446	0.89169	26.1934	16.9379	23.6536	16.8646
Solyc01g006990.3.1	F-box family protein (AHRD V3.3 *** E5GBH4_CUCME)	2.28935	7.458e-06	2.83743	1.399e-08	17.3938	35.4237	14.6398	36.2247	up	up	universal Up
Solyc01g006993.1.1	Dof zinc finger protein (AHRD V3.3 *-* W9S694_9ROSA)	1	1	1	1	0	0	0	0
Solyc01g006997.1.1	Dof zinc finger protein (AHRD V3.3 *** W9S694_9ROSA)	1	1	1	1	0	0	0	0
Solyc01g007000.3.1	U-box domain-containing family protein (AHRD V3.3 *** B9P691_POPTR)	-2.30766	1	-2.82857	0.824038	0.422391	0.0952821	2.26363	0.619086
Solyc01g007010.2.1	U-box domain-containing family protein (AHRD V3.3 *** B9P691_POPTR)	-2.40343	0.0364906	-2.60309	0.005045	11.1132	4.02679	15.5391	5.10402	down	down	universal Down
Solyc01g007020.3.1	U-box domain-containing family protein (AHRD V3.3 *** B9IIK9_POPTR)	-3.52895	0.137894	-1.4708	1	4.96154	1.16081	3.78897	2.19636
Solyc01g007025.1.1	U-box domain-containing family protein (AHRD V3.3 *-* B9IIK9_POPTR)	-1.71041	1	1	1	0.0946133	0	0	0
Solyc01g007030.3.1	U-box domain-containing family protein (AHRD V3.3 *** B9P691_POPTR)	-3.27949	0.827201	-5.32104	0.27025	2.20539	0.513663	2.60158	0.330026
Solyc01g007040.3.1	U-box domain-containing family protein (AHRD V3.3 *-* B9P691_POPTR)	-3.96538	1	-7.97926	0.27025	1.18847	0.177256	2.62238	0.183844
Solyc01g007050.2.1	U-box domain-containing family protein (AHRD V3.3 *** B9IIL0_POPTR)	1.25162	1	6.30118	0.73962	0.0294814	0.0623666	0.0620085	0.951333
Solyc01g007060.3.1	BTB/POZ domain-containing protein (AHRD V3.3 *** AT3G05675.3)	-1.5884	0.743247	-3.14887	0.0429422	5.9128	3.25355	7.64349	2.02553		down	Down-CLN-only
Solyc01g007070.3.1	BEL1-like homeodomain protein 1 (AHRD V3.3 *** A0A151SQ36_CAJCA)	1.72861	0.0008279	1.32927	0.366229	27.4939	42.183	22.7642	26.2714
Solyc01g007080.3.1	aluminum activated malate transporter family protein (AHRD V3.3 *** AT3G11680.2)	-22.9007	0.0005333	-9.05334	0.24669	5.38286	0.0953854	1.84115	0.0735128	down		Down in CA4 only
Solyc01g007090.1.1	aluminum activated malate transporter family protein (AHRD V3.3 *** AT3G11680.2)	4.47507	1	1	1	0.0443452	0.585721	0	0
Solyc01g007100.3.1	Digalactosyldiacylglycerol synthase 1 (AHRD V3.3 *** W8SVK3_TOBAC)	-3.97929	1.027e-15	-4.73546	3.894e-23	53.8991	11.9093	70.0542	12.734	down	down	universal Down
Solyc01g007110.3.1	NC domain-containing protein-like protein (AHRD V3.3 *** AT5G06370.1)	1.78175	0.504184	2.53819	0.0352246	3.95952	6.34117	4.0811	9.15804		up	Up CLN only
Solyc01g007120.3.1	protein serine/threonine kinase (AHRD V3.3 *** AT3G51270.4)	1.15757	1	1.09515	1	14.8393	15.2339	13.4044	12.7376
Solyc01g007130.3.1	Receptor-like protein kinase (AHRD V3.3 *** Q58JF6_SOLPI)	1.08615	1	1.31398	0.812337	13.2267	12.7352	10.818	12.3595
Solyc01g007140.3.1	ARM repeat superfamily protein (AHRD V3.3 *** AT5G06350.2)	-1.31902	1	-1.57027	1	1.94399	1.27692	1.39047	0.725709
Solyc01g007150.3.1	Coatomer subunit beta (AHRD V3.3 *** K4AST1_SOLLC)	-1.52709	0.0314668	-1.496	0.0686894	40.3937	23.389	34.0464	19.6918
Solyc01g007160.3.1	N-acetyltransferase ESCO2 (AHRD V3.3 *** A0A1D1YG22_9ARAE)	-4.74461	0.743247	-2.87879	1	1.11557	0.115161	1.02932	0.234561
Solyc01g007170.3.1	C2 calcium/lipid-binding plant phosphoribosyltransferase family protein (AHRD V3.3 *** AT3G03680.1)	-4.1156	1	1.72311	1	1.11285	0.150207	0.892208	1.41637
Solyc01g007180.3.1	Gamma-tubulin complex component (AHRD V3.3 *** K4AST4_SOLLC)	3.46201	0.003467	1.72958	0.655735	3.02883	9.57844	2.95736	4.5187	up		Up-ca4 only
Solyc01g007190.3.1	LOW QUALITY:UvrABC system protein A (AHRD V3.3 *** A0A1D1YSC2_9ARAE)	19.1677	3.077e-88	27.3925	1.458e-156	6.16623	106.834	7.40737	178.958	up	up	universal Up
Solyc01g007200.2.1	LOW QUALITY:Integrase-type DNA-binding superfamily protein (AHRD V3.3 -** AT1G72360.3)	3.64863	0.003703	3.11142	0.20068	2.69724	9.02944	1.47177	4.21397	up		Up-ca4 only
Solyc01g007210.3.1	LOW QUALITY:glutamate receptor 2 (AHRD V3.3 --* AT2G17260.1)	1	1	1	1	0	0	0	0
Solyc01g007220.3.1	Late embryogenesis abundant (LEA) hydroxyproline-rich glycoprotein family (AHRD V3.3 *** AT3G52470.1)	-1.36017	0.0793754	-2.1933	3.276e-14	53.785	34.9944	111.822	44.1366		down	Down-CLN-only
Solyc01g007230.3.1	Late embryogenesis abundant (LEA) hydroxyproline-rich glycoprotein family, putative (AHRD V3.3 *** A0A061F1P4_THECC)	-2.2745	0.0161589	-1.63396	0.323797	15.8269	6.09739	12.6767	6.68114	down		Down in CA4 only
Solyc01g007240.3.1	LOW QUALITY:Late embryogenesis abundant (LEA) hydroxyproline-rich glycoprotein family (AHRD V3.3 *** AT2G35460.1)	2.26336	1	3.83085	1	0.182038	0.513984	0	0.327128
Solyc01g007250.3.1	U3 small nucleolar ribonucleoprotein protein imp4, putative (AHRD V3.3 *** B9RGD5_RICCO)	1.12086	1	-1.27498	1	6.04761	6.01844	6.80324	4.60102
Solyc01g007260.3.1	Double Clp-N motif-containing P-loop nucleoside triphosphate hydrolases superfamily protein (AHRD V3.3 *** A0A061ETP2_THECC)	-1.15767	1	-1.1298	1	3.30977	2.51632	2.92291	2.22959
Solyc01g007265.1.1	Cytokinin riboside 5'-monophosphate phosphoribohydrolase (AHRD V3.3 *-* M1BCW3_SOLTU)	1.11502	1	1.72796	1	1.4359	1.43174	1.47395	2.29216
Solyc01g007270.1.1	LOW QUALITY:Cytokinin riboside 5'-monophosphate phosphoribohydrolase (AHRD V3.3 *-* M1BCW3_SOLTU)	1	1	1	1	0	0	0	0
Solyc01g007740.3.1	2-Cys peroxiredoxin 2	1.41649	0.003014	1.48513	0.0003928	63.2828	79.4484	64.4999	83.1011
Solyc01g007750.3.1	Mitochondrial transcription termination factor family protein (AHRD V3.3 *** AT2G36000.1)	1.22317	1	-1.15871	1	6.61505	7.19333	4.75331	3.54057
Solyc01g007760.3.1	Transcription factor E2F (AHRD V3.3 *** Q9LEL4_DAUCA)	-2.15196	0.291579	-2.3637	0.212138	6.41045	2.57544	6.54095	2.33237
Solyc01g007770.2.1	LOW QUALITY:COPII coat assembly protein SEC16, putative (AHRD V3.3 *** A0A061EUC6_THECC)	1.02267	1	1.39809	0.367489	10.5083	9.52155	16.1725	19.6481
Solyc01g007780.3.1	HVA22-like protein (AHRD V3.3 *** M1BCP5_SOLTU)	-1.32925	1	1.02542	1	1.50548	0.973981	1.525	1.35863
Solyc01g007790.3.1	alpha/beta-Hydrolases superfamily protein (AHRD V3.3 *** AT3G11620.8)	-1.44339	1	-2.3103	0.483367	4.05311	2.45102	4.08049	1.46567
Solyc01g007800.3.1	ovate family protein 2	-2.82551	0.0335723	-4.68353	2.065e-06	9.15093	2.7925	18.1365	3.26626	down	down	universal Down
Solyc01g007810.1.1	LOW QUALITY:ovate family protein 3	-4.42425	5.732e-05	-18.4791	1.398e-13	15.0911	2.93003	22.5465	0.948456	down	down	universal Down
Solyc01g007830.2.1	Condensin complex subunit 2 (AHRD V3.3 --* CND2_ARATH)	-1.05852	1	-1.29333	1	0.752251	0.622955	0.503604	0.311364
Solyc01g007840.3.1	Polynucleotidyl transferase, ribonuclease H-like superfamily protein (AHRD V3.3 *** AT5G22250.1)	19.6098	7.24e-84	12.9817	2.305e-71	5.76024	102.248	7.97284	91.1138	up	up	universal Up
Solyc01g007850.2.1	Pentatricopeptide repeat superfamily protein, putative (AHRD V3.3 *** A0A061F6E7_THECC)	2.27194	0.0954347	2.0773	0.23092	4.03542	8.27092	3.83693	7.03439
Solyc01g007855.1.1	Pentatricopeptide repeat (PPR) superfamily protein (AHRD V3.3 --* AT3G46870.2)	2.24257	1	-1.15896	1	0.147034	0.438649	0.481082	0.344015
Solyc01g007860.3.1	ubiquitin-conjugating enzyme E2 variant 1D	1.99344	7.257e-21	1.78525	1.823e-16	100.396	177.388	119.004	184.274
Solyc01g007870.3.1	E3 ubiquitin-protein ligase (AHRD V3.3 *** AT3G11600.1)	-2.32806	0.662148	-4.00604	0.254207	3.91575	1.42254	3.09013	0.582017
Solyc01g007880.3.1	1-phosphatidylinositol-4-phosphate 5-kinase, putative (AHRD V3.3 *** B9S7B0_RICCO)	1.14973	1	1.19249	1	5.85496	5.98032	5.92874	6.15148
Solyc01g007890.2.1	Zinc finger protein, putative (AHRD V3.3 *-* B9S7A8_RICCO)	-1.18222	1	-2.05682	0.002199	22.8061	17.0691	27.8146	11.6643		down	Down-CLN-only
Solyc01g007895.1.1	basic helix-loop-helix (bHLH) DNA-binding superfamily protein (AHRD V3.3 *-* AT1G31050.6)	-4.90166	0.743247	-2.53216	0.996657	1.09476	0.103931	1.46192	0.4306
Solyc01g007900.3.1	Tobamovirus multiplication 1 homolog (AHRD V3.3 *** Q402F2_SOLLC)	-1.31713	1	1.31807	0.912003	9.52273	6.37559	10.3369	11.8486
Solyc01g007910.3.1	succinyl-CoA ligase alpha 1 subunit	-1.8778	0.007956	-1.1397	1	27.2292	12.789	26.9978	20.5224
Solyc01g007920.2.1	Isochorismatase hydrolase family protein (AHRD V3.3 *** G7IBE1_MEDTR)	1.24104	1	-2.21527	0.0880818	8.73868	9.63456	11.4482	4.41684
Solyc01g007930.3.1	F-box family protein (AHRD V3.3 *** AT1G70590.1)	5.15291	3.315e-14	4.34711	1.148e-08	7.22448	33.4643	5.97409	22.9012	up	up	universal Up
Solyc01g007940.3.1	Alanine aminotransferase 2 (AHRD V3.3 *** A0A151TGW4_CAJCA)	1	1	1	1	0	0	0	0
Solyc01g007950.3.1	Peroxidase (AHRD V3.3 *** K4ASZ3_SOLLC)	-1.19921	1	1	1	0.0265305	0	0	0
Solyc01g007955.1.1	alpha/beta-Hydrolases superfamily protein (AHRD V3.3 *** AT1G10740.4)	1.59899	0.979489	1.89688	0.851274	2.59603	3.74748	1.83079	3.11435
Solyc01g007960.3.1	Kinase family protein (AHRD V3.3 *** B9HTV7_POPTR)	-2.45916	1	-1.51011	1	0.346717	0.0548875	0.882624	0.467673
Solyc01g007970.2.1	Kinase family protein (AHRD V3.3 *** U5G1A9_POPTR)	-1.48163	1	1.29351	1	0.064144	0	0.0924186	0.137556
Solyc01g007980.3.1	Protein kinase family protein (AHRD V3.3 *** C6ZRU6_SOYBN)	-2.38594	0.0690798	-2.84233	0.0285979	9.48807	3.45386	9.72998	2.89284		down	Down-CLN-only
Solyc01g007990.3.1	Kinase family protein (AHRD V3.3 *** U5G1A9_POPTR)	-2.41296	0.0140376	1.38559	0.873927	14.4661	5.24122	7.24233	8.74425	down		Down in CA4 only
Solyc01g008000.3.1	ADP-ribosylation factor (AHRD V3.3 *** ARF_VIGUN)	1.29144	1.195e-09	1.52793	7.184e-28	406.204	464.694	405.646	537.388
Solyc01g008005.1.1	TATA-box-binding protein (AHRD V3.3 *** TBP_SOLTU)	2.73993	1	4.56844	1	0	0.205253	0	0.412363
Solyc01g008010.3.1	OBP32pep protein, putative (Domain of unknown function DUF220) (AHRD V3.3 *** AT1G23600.1)	-4.16311	3.396e-05	-4.45609	8.528e-06	16.9387	3.51433	17.1184	3.2408	down	down	universal Down
Solyc01g008020.3.1	Equilibrative nucleoside transporter (AHRD V3.3 *** A0A103YAP6_CYNCS)	1.30044	0.336274	1.06266	1	28.5708	32.9456	32.0919	29.5722
Solyc01g008030.3.1	Methionine sulfoxide reductase (AHRD V3.3 --* H2ESC5_MORAL)	1	1	-1.67514	1	0	0	0.277082	0.0968255
Solyc01g008040.1.1	LOW QUALITY:F-box protein family (AHRD V3.3 *** A0A151SU61_CAJCA)	-2.10113	1	1	1	0.146649	0	0	0
Solyc01g008050.3.1	Trichome birefringence-like 27 (AHRD V3.3 *** A0A061E629_THECC)	-1.24843	1	1	1	0.0330858	0	0	0
Solyc01g008060.3.1	RNase H family protein (AHRD V3.3 *** AT1G24090.1)	-1.6158	0.0671489	-1.9985	0.002445	26.1911	14.3127	28.2827	12.2112
Solyc01g008070.3.1	Gut esterase (DUF1350) (AHRD V3.3 *** AT5G47860.1)	2.05191	4.864e-05	2.08472	4.282e-06	20.5048	37.3917	24.4735	44.357	up	up	universal Up
Solyc01g008080.3.1	40S ribosomal protein S27 (AHRD V3.3 *** M0TJU4_MUSAM)	1.81255	2.767e-07	1.57314	0.0001775	47.7486	76.7557	51.7138	70.5948
Solyc01g008090.3.1	40S ribosomal protein S27 (AHRD V3.3 *-* M0TJU4_MUSAM)	1.18926	0.631849	-1.0349	1	39.1951	41.3104	38.3291	32.1046
Solyc01g008100.3.1	Transferase, transferring glycosyl groups, putative (AHRD V3.3 *** B9RG20_RICCO)	1.17785	1	-1.24929	0.777322	20.8491	21.7728	23.0417	15.9667
Solyc01g008110.3.1	Cytochrome P450 (AHRD V3.3 *** A0A118JS81_CYNCS)	-2.18212	6.603e-27	-1.5626	4.958e-10	214.951	87.1889	201.745	111.888	down		Down in CA4 only (strict)
Solyc01g008115.1.1	phosphoinositide 4-kinase gamma 7 (AHRD V3.3 --* AT2G03890.2)	3.26211	1	1	1	0	0.266853	0	0
Solyc01g008120.3.1	Histone acetyltransferase (AHRD V3.3 *** A0A0U5B4W5_TOBAC)	-1.00097	1	1.36736	0.489252	17.5977	15.5722	14.1418	16.8065
Solyc01g008130.3.1	electron protein, putative (Protein of unknown function, DUF547) (AHRD V3.3 *-* AT1G43020.1)	-3.12324	0.827201	1.5309	1	1.96531	0.477172	1.80345	2.45489
Solyc01g008140.3.1	Receptor kinase (AHRD V3.3 *** A0A0K9Q671_ZOSMR)	1.62958	0.0429156	2.53679	2.434e-06	17.4699	25.2907	14.4487	31.9538		up	Up CLN only (strict)
Solyc01g008150.1.1	LOW QUALITY:cytochrome B5-like protein (AHRD V3.3 --* AT1G60660.1)	3.47114	1	-7.6984	0.73962	0	0.291513	0.892859	0
Solyc01g008160.3.1	Tetratricopeptide repeat-containing family protein (AHRD V3.3 *** B9HVN0_POPTR)	5.10715	2.366e-18	2.69233	7.202e-06	9.70777	44.3998	11.0475	25.9814	up	up	universal Up
Solyc01g008170.3.1	Zinc finger transcription factor 5	1.41585	0.139563	2.00333	0.0003728	23.3657	29.3522	17.4749	30.4658		up	Up CLN only
Solyc01g008180.3.1	Remorin family protein (AHRD V3.3 *** B9HVM6_POPTR)	-1.82447	0.260832	-2.85875	0.0285979	9.89267	4.7495	9.76661	2.88667		down	Down-CLN-only
Solyc01g008190.3.1	INO80 complex subunit D-like protein (AHRD V3.3 --* AT2G31600.5)	7.24914	1	-1.03479	1	0	0.73719	0.727983	0.606012
Solyc01g008200.3.1	INO80 complex subunit D (AHRD V3.3 *-* A0A0B0MZT7_GOSAR)	3.51265	0.0001975	2.66035	0.0213683	4.45289	14.151	4.28851	10.0827	up	up	universal Up
Solyc01g008220.3.1	UPF0664 stress-induced protein C29B12.11c (AHRD V3.3 *** A0A0B2PCL5_GLYSO)	-1.18537	1	-2.15719	1	1.96995	1.45359	2.90118	1.10395
Solyc01g008230.3.1	TCP transcription factor 15	1.72646	3.748e-08	1.58613	2.322e-06	64.209	98.2765	74.2846	102.215
Solyc01g008240.3.1	Sugar transporter protein 9	2.75282	0.677836	1.92224	1	0.532846	1.50604	0.438483	0.83729
Solyc01g008250.3.1	Thioredoxin (AHRD V3.3 *-* A0A103XS29_CYNCS)	3.00285	2.154e-40	2.56795	1.128e-26	62.0524	165.284	60.8988	135.758	up	up	universal Up
Solyc01g008260.3.1	E2F-associated phosphoprotein (AHRD V3.3 *** AT5G08320.1)	3.1919	0.0002521	2.47576	0.007076	5.18163	14.9084	6.20046	13.4788	up	up	universal Up
Solyc01g008270.3.1	Prefoldin subunit 5 (AHRD V3.3 *** B6TVU2_MAIZE)	1.29015	0.582686	1.26039	0.730596	19.3395	22.1348	19.5543	21.3968
Solyc01g008280.3.1	Serine/threonine-protein phosphatase 2A activator (AHRD V3.3 *** K4AT26_SOLLC)	-1.22338	1	1.36374	0.766447	12.3151	8.89495	9.74153	11.5593
Solyc01g008290.3.1	Dihydroorotate dehydrogenase (quinone), mitochondrial (AHRD V3.3 *** K4AT27_SOLLC)	3.7666	8.45e-06	2.23615	0.0938346	4.93737	16.799	4.14633	8.18097	up		Up-ca4 only
Solyc01g008300.2.1	HXXXD-type acyl-transferase family protein (AHRD V3.3 *** AT3G26040.1)	4.2354	0.677836	2.64309	1	0.353788	1.70893	0.125598	0.477667
Solyc01g008310.3.1	Phenylalanyl-tRNA synthetase beta chain family protein (AHRD V3.3 *** B9N5I6_POPTR)	-3.30917	6.283e-08	-2.15814	0.0005939	31.5864	8.37238	29.9752	11.9793	down	down	universal Down
Solyc01g008320.3.1	shoot gravitropism 2 (SGR2) (AHRD V3.3 *** AT1G31480.1)	4.78519	1.809e-13	4.16777	1.232e-14	7.86532	33.7841	11.2298	40.9417	up	up	universal Up
Solyc01g008330.3.1	Biotin Carboxylase (AHRD V3.3 *** A0A0R5QP93_SALMI)	-2.77031	3.361e-09	-2.65446	1.974e-07	46.8357	14.8996	41.3654	13.4378	down	down	universal Down
Solyc01g008340.3.1	L19 ribosomal protein	1.1351	1	-1.02307	1	7.59592	7.6531	12.2459	10.3744
Solyc01g008350.3.1	LOW QUALITY:DNAJ heat shock N-terminal domain-containing protein (AHRD V3.3 *-* AT1G65280.2)	1.68339	1	3.38687	1	0.127601	0.270881	0	0.275822
Solyc01g008360.3.1	RNA recognition motif (RRM) domain-containg protein	2.86111	6.082e-21	2.10101	2.571e-09	36.1496	91.8324	36.9499	67.4296	up	up	universal Up
Solyc01g008370.3.1	putative 26S proteasome subunit	-1.1291	0.786815	-1.35236	0.0371647	68.3694	53.6216	69.7401	44.6775
Solyc01g008390.2.1	Leucine-rich repeat receptor-like protein kinase family protein (AHRD V3.3 *-* AT4G08850.2)	-1.86024	1	-1.92077	1	0.114567	0	0.122734	0
Solyc01g008400.3.1	mediator of RNA polymerase II transcription subunit (AHRD V3.3 --* AT1G23230.3)	2.09678	1	-1.04033	1	0.0900228	0.296579	0.0489842	0.0363407
Solyc01g008405.1.1	Pentatricopeptide repeat-containing protein (AHRD V3.3 *** A0A118JVH5_CYNCS)	1	1	1	1	0	0	0	0
Solyc01g008410.2.1	LOW QUALITY:Leucine-rich repeat receptor-like protein kinase family protein (AHRD V3.3 *** AT4G08850.1)	1	1	1	1	0	0	0	0
Solyc01g008415.1.1	Defensin (AHRD V3.3 *** W8S9R7_ECLPR)	1	1	1	1	0	0	0	0
Solyc01g008420.3.1	Protein DETOXIFICATION (AHRD V3.3 *** K4AT40_SOLLC)	-13.4265	0.0767268	-6.67177	0.429492	2.42107	0.0505412	1.35883	0.0783305
Solyc01g008430.2.1	Ankyrin repeat family protein (AHRD V3.3 --* AT2G24600.2)	1	1	1	1	0	0	0	0
Solyc01g008440.3.1	Calcium-dependent protein kinase (AHRD V3.3 *** F8V179_HEVBR)	2.9499	3.934e-05	1.80623	0.095761	7.50548	19.8412	8.62833	13.6043	up		Up-ca4 only
Solyc01g008450.1.1	LOW QUALITY:transmembrane protein (AHRD V3.3 --* AT5G07165.1)	-1.72929	1	1.13868	1	0.199488	0.0524303	0.364557	0.375904
Solyc01g008460.3.1	Ferredoxin (AHRD V3.3 *** Q70SW4_DIGLA)	6.41414	7.227e-24	4.81843	9.213e-16	8.67921	49.9489	9.29203	39.2568	up	up	universal Up
Solyc01g008470.3.1	Translocation protein sec62 (AHRD V3.3 *** W9RTI5_9ROSA)	1.47878	0.812856	2.2642	0.041503	5.95626	7.85828	5.65104	11.2387		up	Up CLN only
Solyc01g008471.1.1	histone-lysine N-methyltransferase SUVR5 (AHRD V3.3 --* AT2G23740.6)	1	1	1	1	0	0	0	0
Solyc01g008472.1.1	CCCH-type zinc fingerfamily protein with RNA-binding domain-containing protein (AHRD V3.3 --* AT2G05160.3)	1	1	1	1	0	0	0	0
Solyc01g008474.1.1	histone-lysine N-methyltransferase SUVR5 (AHRD V3.3 --* AT2G23740.6)	1	1	1	1	0	0	0	0
Solyc01g008476.1.1	Cysteine proteinases superfamily protein (AHRD V3.3 --* AT3G48350.2)	-1.5035	1	1	1	0.067056	0	0	0
Solyc01g008478.1.1	histone-lysine N-methyltransferase SUVR5 (AHRD V3.3 --* AT2G23740.6)	1	1	1	1	0	0	0	0
Solyc01g008480.3.1	Pentatricopeptide repeat-containing protein (AHRD V3.3 *** A0A103YH67_CYNCS)	1.76799	0.702519	1.17726	1	3.25567	5.18904	3.88433	3.9849
Solyc01g008485.1.1	Translocation sec62 (AHRD V3.3 *-* A0A0B0MVG2_GOSAR)	1.32965	1	-1.23207	1	0.628957	0.779646	0.674792	0.453046
Solyc01g008490.3.1	Nuclear transcription factor Y subunit (AHRD V3.3 *-* A0A0K9P8V1_ZOSMR)	1.03387	1	1.40107	1	3.57086	3.27408	4.30315	5.27315
Solyc01g008493.1.1	Nuclear transcription factor Y subunit A-1, putative (AHRD V3.3 *-* B9RID0_RICCO)	1.34678	1	1.74783	1	2.95377	3.56455	2.04868	3.19071
Solyc01g008497.1.1	Receptor-like kinase (AHRD V3.3 *** G7I982_MEDTR)	-2.51761	1	-2.51831	0.824038	0.6198	0.146953	2.11737	0.659243
Solyc01g008500.3.1	Receptor-like protein kinase (AHRD V3.3 *** A0A061EYK6_THECC)	-1.55183	1	-1.1351	1	0.191299	0.067242	0.16211	0.110059
Solyc01g008510.3.1	Photosystem II 5 kDa protein (AHRD V3.3 *** G7IWU5_MEDTR)	1.00472	1	-9.37488	4.166e-07	17.536	15.6066	13.6395	1.15808		down	Down CLN only
Solyc01g008520.3.1	DNA repair XRCC2-like protein (AHRD V3.3 *** A0A0B0P902_GOSAR)	2.10752	0.346053	1.68497	0.590708	2.70732	5.18457	3.69031	5.46983
Solyc01g008530.3.1	phenylacetaldehyde reductase	-1.10182	1	-1.66371	0.305011	17.7125	14.2284	12.3506	6.38962
Solyc01g008540.3.1	Cinnamoyl CoA reductase-like protein (AHRD V1 ***- B9HNY0_POPTR)	1	1	1	1	0	0	0	0
Solyc01g008550.4.1	phenylacetaldehyde reductase PAR2	1.51901	0.001057	1.55924	6.989e-05	49.2445	66.3188	59.2448	80.1499
Solyc01g008560.3.1	NAD kinase 1 (AHRD V3.3 *** AT3G21070.2)	1.23722	0.92354	1.60695	0.205753	13.7236	15.0675	10.3555	14.4966
Solyc01g008570.1.1	LOW QUALITY:Receptor-like protein kinase (AHRD V3.3 *-* A0A061EYK6_THECC)	1.4692	1	1	1	0	0.05535	0	0
Solyc01g008580.1.1	LOW QUALITY:Zinc transporter (AHRD V3.3 *-* A0A0K9PJN8_ZOSMR)	1	1	1	1	0	0	0	0
Solyc01g008590.1.1	LOW QUALITY:Zinc transporter (AHRD V3.3 *-* A0A0K9PJN8_ZOSMR)	1	1	1	1	0	0	0	0
Solyc01g008600.3.1	Zinc finger transcription factor 6	1.58512	0.464529	-1.08522	1	6.24483	8.83702	5.70159	4.5457
Solyc01g008610.3.1	Beta-1,3-glucanase (AHRD V3.3 *** Q9SYX6_TOBAC)	1	1	-1.14146	1	0	0	0.0188562	0
Solyc01g008620.3.1	Beta-1,3-glucanase (AHRD V3.3 *** Q9SYX6_TOBAC)	-5.51501	1.216e-05	-1.83343	0.0001267	13.918	2.13879	51.7266	24.4066	down		Down in CA4 only (strict)
Solyc01g008640.3.1	Cytochrome P450 (AHRD V3.3 *** Q9AVQ2_SOLTU)	-1.31314	1	1.18469	1	0.0417046	0	0.0229468	0.0449105
Solyc01g008650.3.1	Cytochrome P450 (AHRD V3.3 *** Q9AVQ2_SOLTU)	-1.16608	1	-1.34468	1	0.0221189	0	0.0459437	0
Solyc01g008660.3.1	F-box protein (AHRD V3.3 *** W9R8S7_9ROSA)	3.2585	0.0001	3.41812	0.001137	5.48728	16.1042	3.89222	11.8133	up	up	universal Up
Solyc01g008670.3.1	Cytochrome P450 (AHRD V3.3 *** Q9AVQ2_SOLTU)	3.08487	0.015857	1.20166	1	3.21818	9.03951	3.33417	3.49674	up		Up in CA4 only
Solyc01g008680.3.1	S2 self-incompatibility locus-linked pollen 3.2 protein (AHRD V3.3 *** Q7XAE8_PETIN)	-4.05557	1	-2.35173	1	0.406943	0	0.299923	0.0441426
Solyc01g008690.3.1	GDP-mannose transporter (AHRD V3.3 *** M5VX95_PRUPE)	-1.7535	1	-2.31034	1	0.209994	0.0553846	0.250535	0.028471
Solyc01g008700.3.1	Crossover junction endodeoxyribonuclease, putative (AHRD V3.3 *** A0A072UU82_MEDTR)	-1.23656	1	-2.08227	0.12279	11.7624	8.40294	9.81329	4.02564
Solyc01g008710.4.1	inactive endo-beta-mannanase	1	1	1	1	0	0	0	0
Solyc01g008720.2.1	Mannan endo-1 4-beta-mannosidase (AHRD V1 ***- A8FDC6_BACP2)%3B contains Interpro domain(s) IPR001547 Glycoside hydrolase%2C family 5	1	1	1	1	0	0	0	0
Solyc01g008730.3.1	BZIP transcription factor (AHRD V3.3 *** Q9SQK1_TOBAC)	-1.13583	1	-1.10588	1	8.4585	6.58218	8.52766	6.67408
Solyc01g008740.2.1	Calcium-dependent protein kinase, putative (AHRD V3.3 *** B9SJ93_RICCO)	1	1	1	1	0	0	0	0
Solyc01g008760.3.1	Terpene cyclase/mutase family member (AHRD V3.3 --* U5FRE5_POPTR)	-1.11913	1	-1.14655	1	3.91755	3.08808	3.88586	2.92344
Solyc01g008770.3.1	Rho GTPase-activating protein (AHRD V3.3 *** A0A0K9NLF4_ZOSMR)	-2.43498	0.001492	-2.26251	0.00716	21.1391	7.62016	18.3029	6.94878	down	down	universal Down
Solyc01g008780.3.1	Phospholipase A2 family protein (AHRD V3.3 *** AT4G29070.2)	-1.03665	1	-1.25078	0.45544	36.427	31.1209	38.7546	26.8384
Solyc01g008790.3.1	Non specific phospholipase C (AHRD V3.3 *** A0A0K9P3E0_ZOSMR)	1.59868	0.777559	-1.15802	1	3.89179	5.58161	5.46766	4.07754
Solyc01g008800.2.1	disease resistance protein (TIR-NBS-LRR class) (AHRD V3.3 *** AT5G17680.1)	-1.00735	1	1.04352	1	5.34963	4.70309	6.35487	5.75407
Solyc01g008810.3.1	RING/U-box superfamily protein (AHRD V3.3 *** AT5G19430.6)	3.97267	0.154141	2.62155	0.488769	0.981598	3.80477	1.14968	2.8003
Solyc01g008820.3.1	signal peptide peptidase (AHRD V3.3 *** AT2G03120.1)	-1.15969	1	1.02168	1	25.4378	19.413	24.6905	21.8717
Solyc01g008830.2.1	Ascorbate oxidase (AHRD V3.3 *** X5JRX8_NICBE)	-7.78224	0.001268	-3.0702	0.20068	7.70348	0.773991	4.4474	1.17791	down		Down in CA4 only
Solyc01g008840.3.1	COP9 signalosome complex subunit 2 (AHRD V3.3 *** W9QZI3_9ROSA)	-1.66528	0.006552	-2.20771	2.14e-05	39.7206	21.0803	39.4312	15.421		down	Down CLN only (strict)
Solyc01g008850.3.1	Non-specific serine/threonine protein kinase (AHRD V3.3 *** A0A0V0IV59_SOLCH)	-1.55527	1.183e-05	-1.38729	0.001784	109.914	62.5565	107.675	67.2557
Solyc01g008860.1.1	Protein kinase (AHRD V3.3 *** C6ZRQ9_SOYBN)	1	1	1	1	0	0	0	0
Solyc01g008870.1.1	Protein kinase (AHRD V3.3 *** C6ZRQ9_SOYBN)	1	1	1	1	0	0	0	0
Solyc01g008880.2.1	Solanum lycopersicum Cytokinin Response Factor 8	1	1	1	1	0	0	0	0
Solyc01g008890.3.1	Solanum lycopersicum Cytokinin Response Factor 3	1.42622	0.308991	1.25044	0.825126	15.7679	19.9698	17.248	18.7268
Solyc01g008900.3.1	Pyridoxal-5'-phosphate-dependent enzyme family protein (AHRD V3.3 *** AT3G26115.1)	3.5317	0.0001192	3.27308	0.0004092	4.71158	15.0377	4.7355	13.7	up	up	universal Up
Solyc01g008910.2.1	Scarecrow-like transcription factor 3 family protein (AHRD V3.3 *** B9HP16_POPTR)	1.48389	1	2.55893	0.0134936	3.44426	4.58413	5.31603	11.9734		up	Up CLN only
Solyc01g008920.3.1	NAD(P)-binding Rossmann-fold superfamily protein isoform 2 (AHRD V3.3 *** A0A061GTI3_THECC)	1.16888	0.900265	1.29865	0.321417	32.7094	33.8856	28.0537	31.6188
Solyc01g008925.1.1	NAD(P)-binding Rossmann-fold superfamily protein (AHRD V3.3 *-* AT4G31530.2)	1.08748	1	1.07952	1	19.9734	19.2497	20.5572	19.2483
Solyc01g008930.4.1	AUREA phytochromobilin synthase	-1.06046	1	-1.44555	0.390745	18.5206	15.4629	18.5108	11.0659
Solyc01g008940.2.1	LOW QUALITY:ATPase E1-E2 type family protein / haloacid dehalogenase-like hydrolase family protein (AHRD V3.3 --* AT1G54280.3)	-1.58275	1	1.04355	1	1.32801	0.699769	2.23252	2.02478
Solyc01g008950.3.1	Calmodulin 1	1.35857	1.446e-07	1.37868	1.77e-08	214.162	257.758	221.335	264.591
Solyc01g008960.3.1	Argonaute 4a	-1.26327	0.0206024	-1.00734	1	130.345	91.3698	112.261	96.6131
Solyc01g008970.3.1	RNA binding protein (AHRD V3.3 *** B6TJJ4_MAIZE)	-1.57078	5.964e-05	-1.78319	1.293e-07	91.6414	51.6338	96.5079	46.869
Solyc01g008973.1.1	ABSCISIC ACID-INSENSITIVE 5-like protein 2 (AHRD V3.3 *-* W9R2G8_9ROSA)	1.37449	1	1.9207	1	0.79598	1.01326	0.302989	0.61091
Solyc01g008977.1.1	BZIP transcription factor (AHRD V3.3 *-* A0A072UF45_MEDTR)	2.14486	1	1.45635	1	0.407052	0.90839	0.615446	0.829779
Solyc01g008980.3.1	BZIP transcription factor (AHRD V3.3 *** A0A072UF45_MEDTR)	2.38492	0.254627	1.25438	1	2.42117	5.27803	3.1329	3.43634
Solyc01g008990.3.1	THO complex subunit 7 (AHRD V3.3 *** A0A0B0PUA3_GOSAR)	1.23447	1	-1.11901	1	8.00125	8.77663	9.72976	7.52571
Solyc01g009000.3.1	RING/U-box superfamily protein (AHRD V3.3 *** AT3G56580.3)	1.19411	0.822966	1.16133	1	27.7217	29.3441	22.7052	22.8784
Solyc01g009010.3.1	4-diphosphocytidyl-2-C-methyl-D-erythritol kinase	1.70342	0.0236695	1.36546	0.32537	16.566	25.0782	18.7928	22.2886
Solyc01g009015.1.1	(E)-beta-farnesene synthase (AHRD V3.3 --* FARS_ZEADI)	-1.82976	1	1	1	0.110508	0	0	0
Solyc01g009020.3.1	Cysteine proteinase inhibitor (AHRD V3.3 *** K4AT98_SOLLC)	1.24981	0.857275	1.32915	0.256733	18.1021	20.0691	26.3161	30.3618
Solyc01g009030.3.1	Nuclear control of ATPase 2 (AHRD V3.3 *** A0A0B0N2X0_GOSAR)	1.01276	1	-1.19414	1	6.00687	5.39009	6.00222	4.33879
Solyc01g009040.3.1	cyclinB1_4	-76.6168	1.041e-09	-65.8939	7.722e-07	12.2295	0.0249583	8.64998	0	down	down	universal Down
Solyc01g009050.3.1	Molybdopterin biosynthesis protein CNX1 (AHRD V3.3 *** CNX1_ARATH)	2.31184	9.769e-05	1.92305	0.0123851	13.6328	28.0713	12.4887	20.9275	up		Up CA4 only (strict)
Solyc01g009060.3.1	BTB-POZ and MATH domain protein (AHRD V3.3 *** B9VXZ7_CAPAN)	1.50963	0.201887	1.44187	0.287326	14.5973	19.5792	15.2067	19.0597
Solyc01g009070.3.1	gamyb-like 1	1.46452	1	-1.67775	0.863741	3.63402	4.76893	5.30156	2.69278
Solyc01g009080.3.1	Zeaxanthin epoxidase, chloroplastic (AHRD V3.3 *** A0A0B0MK82_GOSAR)	-2.96712	1.277e-25	-5.5669	2.624e-56	122.916	36.6154	120.092	18.6073	down	down	universal Down
Solyc01g009090.3.1	Serrate RNA effector molecule-like protein (AHRD V3.3 *** A0A0B0MH79_GOSAR)	1.17246	0.747718	1.37677	0.148092	36.0586	37.4681	28.34	33.8696
Solyc01g009100.3.1	60S ribosomal protein L30 (AHRD V3.3 *** RL30_LUPLU)	1.36362	0.0268163	1.31369	0.136441	51.2769	61.9775	40.8136	46.5184
Solyc01g009120.3.1	Histone deacetylase, putative (AHRD V3.3 *** B9RRD2_RICCO)	1.42884	0.556933	1.43147	0.650866	9.43515	11.9919	9.24453	11.5223
Solyc01g009140.1.1	LOW QUALITY:Endoribonuclease Dicer 2a (AHRD V3.3 *-* A0A159UTQ7_SOLLC)	2.11853	1	1	1	0	0.131949	0	0
Solyc01g009150.3.1	Fe(3+) dicitrate transport system permease (AHRD V3.3 *** AT5G21070.1)	1.02399	1	-1.17475	1	7.32148	6.64352	6.70722	4.9326
Solyc01g009160.2.1	harpin-induced1-like	-4.96005	1.305e-06	-1.47363	0.390745	18.6646	3.23893	18.5324	10.8656	down		Down in CA4 only
Solyc01g009170.3.1	EIL-EIN3/EIL	-1.95357	8.866e-06	-1.15679	0.69935	54.642	24.7175	58.3211	43.6925
Solyc01g009180.3.1	5-methyltetrahydropteroyltriglutamate--homocysteine methyltransferase (AHRD V3.3 *** METE_CATRO)	-1.88965	0.122957	-1.81389	0.182668	12.3559	5.73622	12.7244	6.02971
Solyc01g009190.2.1	Double-stranded RNA-binding protein 1 (AHRD V3.3 *** W9RGH4_9ROSA)	2.3509	1	2.167	1	0.0593981	0.283048	0.0646928	0.256392
Solyc01g009200.3.1	Heat shock family protein (AHRD V3.3 *-* B9MYM7_POPTR)	1.03927	1	-1.91423	1	3.41084	3.14448	3.35239	1.46308
Solyc01g009210.2.1	extra-large G-protein 1 (AHRD V3.3 --* AT2G23460.1)	-1.02798	1	-1.10735	1	0.210574	0.178231	0.362671	0.272731
Solyc01g009215.1.1	Heat shock family protein (AHRD V3.3 *** B9HQH9_POPTR)	1	1	1	1	0	0	0	0
Solyc01g009220.3.1	Heat shock family protein (AHRD V3.3 *-* U5GG61_POPTR)	-1.05188	1	-2.36471	0.776489	1.93785	1.626	3.10327	1.07102
Solyc01g009230.3.1	sitiens	1	1	-2.75947	1	0	0	0.234528	0
Solyc01g009235.1.1	Aldehyde oxidase (AHRD V3.3 *** Q9FV23_SOLLC)	-2.14346	0.140037	-1.54784	0.778937	10.2958	4.1917	8.55965	4.75334
Solyc01g009240.3.1	Beta-glucosidase (AHRD V3.3 *-* A0A0B4PJM3_SOYBN)	1.8098	1	-2.02295	1	0.282569	0.548502	0.661496	0.225052
Solyc01g009245.1.1	Chlororespiratory reduction 42 (AHRD V3.3 *** A0A0F7J401_9ROSI)	-2.4788	0.0002103	-4.77129	4.479e-09	25.3685	8.99469	26.9538	4.80617	down	down	universal Down
Solyc01g009250.3.1	LOW QUALITY:zinc finger (CCCH-type) family protein (AHRD V3.3 --* AT2G28450.2)	-1.12291	1	1.22146	1	1.08247	0.840955	0.962589	1.04491
Solyc01g009260.1.1	LOW QUALITY:ribosomal protein L5 (AHRD V3.3 *-* ATMG00210.1)	4.47579	0.434474	3.34151	0.488769	0.410327	2.03677	0.932838	2.97291
Solyc01g009270.1.1	FAF-like protein (DUF3049) (AHRD V3.3 *-* AT5G22090.2)	1.60025	1	2.47579	1	0.233409	0.401655	0.404029	1.03773
Solyc01g009280.3.1	Serine/threonine-protein phosphatase (AHRD V3.3 *** G8Z292_SOLLC)	1.48977	0.188816	1.53582	0.15841	15.7287	20.8131	14.5133	19.3859
Solyc01g009290.3.1	Protein CLP1 homolog (AHRD V3.3 *** K4ATC5_SOLLC)	1.58561	0.155264	1.67196	0.101746	12.5803	17.7379	12.4554	18.1316
Solyc01g009300.3.1	Kinase (AHRD V3.3 *** D7LMI5_ARALL)	-1.68515	0.229368	-1.35609	0.843197	13.877	7.24622	12.0191	7.65342
Solyc01g009303.1.1	BTB/POZ domain-containing protein At5g48800 (AHRD V3.3 --* Y5880_ARATH)	1	1	1	1	0	0	0	0
Solyc01g009307.1.1	myb domain protein 3r-4 (AHRD V3.3 --* AT5G11510.4)	1	1	1	1	0	0	0	0
Solyc01g009310.3.1	meloidogyne-induced giant cell protein DB217	1.12175	0.83897	1.26863	0.095761	60.9918	60.6162	62.3755	68.6332
Solyc01g009320.2.1	U-box domain-containing family protein (AHRD V3.3 *** B9IIL0_POPTR)	1	1	1	1	0	0	0	0
Solyc01g009330.1.1	U-box domain-containing family protein (AHRD V3.3 *** B9P691_POPTR)	1.28679	1	1	1	0	0.0338322	0	0
Solyc01g009335.1.1	LOW QUALITY:Ovate family protein, putative (AHRD V3.3 *-* A0A061EUC3_THECC)	-1.40249	1	-1.43271	1	0.0536041	0	0.0576782	0
Solyc01g009340.3.1	SUN-domain protein2	-2.64878	0.421803	-10.0585	0.0115266	3.76598	1.18593	4.51715	0.285261		down	Down-CLN-only
Solyc01g009350.2.1	Polynucleotidyl transferase%2C ribonuclease H-like superfamily protein (AHRD V3.3 *** AT3G44260.1)	1	1	1	1	0	0	0	0
Solyc01g009360.1.1	Polynucleotidyl transferase%2C ribonuclease H-like superfamily protein (AHRD V3.3 *** AT3G44260.1)	1	1	1	1	0	0	0	0
Solyc01g009370.2.1	Cytochrome P450 (AHRD V3.3 *** A9ZT63_COPJA)	1.18003	1	1	1	0	0.021237	0	0
Solyc01g009380.3.1	Nicalin (AHRD V3.3 *** A0A166DJQ4_DAUCA)	1.83621	0.392971	2.25072	0.109997	4.88549	8.04464	3.81305	7.5847
Solyc01g009390.3.1	mRNA-decapping enzyme-like protein (AHRD V3.3 *** A0A0B2REC5_GLYSO)	1.03077	1	1.09309	1	5.54803	5.06911	5.99689	5.69368
Solyc01g009400.3.1	Peroxidase (AHRD V3.3 *** K4ATD6_SOLLC)	1	1	1	1	0	0	0	0
Solyc01g009410.3.1	Peroxidase (AHRD V3.3 *** K4ATD7_SOLLC)	1	1	1	1	0	0	0	0
Solyc01g009420.3.1	UDP-apiose/xylose synthase (AHRD V3.3 *** Q2I2N3_SOLTU)	1.32436	0.0008955	2.34151	5.088e-35	119.691	140.445	103.213	209.672		up	Up CLN only (strict)
Solyc01g009430.3.1	BnaA07g13420D protein (AHRD V3.3 *** A0A078ETL1_BRANA)	-1.45498	1.657e-05	-1.6186	7.33e-09	144.41	87.8767	156.022	83.5231
Solyc01g009440.2.1	C-repeat binding factor 1 (AHRD V3.3 *** A0A077B5X4_9ROSI)	-1.57372	1	1	1	0.076408	0	0	0
Solyc01g009450.2.1	Mitochondrial inner membrane protease ATP23 (AHRD V3.3 *** W9R362_9ROSA)	1.27168	0.5072	1.16842	0.908969	24.6306	27.7762	28.8974	29.2911
Solyc01g009470.2.1	Poly [ADP-ribose] polymerase (AHRD V3.3 *** K4ATE3_SOLLC)	1	1	1	1	0	0	0	0
Solyc01g009480.3.1	alpha/beta-Hydrolases superfamily protein (AHRD V3.3 *** AT3G44510.2)	-1.11239	1	1	1	0.0441618	0.0232466	0	0
Solyc01g009490.1.1	LOW QUALITY:DUF4228 domain protein (AHRD V3.3 *** G7IAV0_MEDTR)	1	1	1	1	0	0	0	0
Solyc01g009500.3.1	alpha/beta-Hydrolases superfamily protein (AHRD V3.3 *** AT3G44510.2)	-1.04075	1	2.41199	0.0002094	10.1737	8.654	11.1512	23.4809		up	Up CLN only
Solyc01g009510.2.1	BZIP transcription factor (AHRD V3.3 *-* A0A142CR61_9FABA)	1	1	1	1	0	0	0	0
Solyc01g009520.3.1	Ribosomal protein (AHRD V3.3 *** K4ATE8_SOLLC)	1.03617	1	1.06439	1	65.633	60.2421	62.6659	57.833
Solyc01g009530.1.1	LOW QUALITY:plant/protein (AHRD V3.3 *-* AT5G43400.1)	1	1	1	1	0	0	0	0
Solyc01g009540.1.1	LOW QUALITY:Plant/T31B5-30 protein (AHRD V3.3 *-* G7JY28_MEDTR)	1	1	1	1	0	0	0	0
Solyc01g009550.1.1	LOW QUALITY:Ycf1 (AHRD V3.3 *-* A0A0U1ZK62_SOLHA)	-2.18003	1	1	1	0.157157	0	0	0
Solyc01g009560.1.1	Terminal flower 1-like protein (AHRD V3.3 *** A0A0S1LKM5_CHRMO)	1	1	1	1	0	0	0	0
Solyc01g009565.1.1	Leucine-rich repeat receptor-like protein kinase (AHRD V3.3 *-* Q9XGZ2_ARATH)	1.13637	1	-4.5945	0.0988851	3.05986	3.09602	4.68925	0.794414
Solyc01g009570.3.1	Leucine-rich repeat receptor-like protein kinase family protein (AHRD V3.3 --* AT4G08850.2)	-1.16648	1	-1.57008	0.539847	8.90861	6.74789	9.13982	5.00472
Solyc01g009580.2.1	Terminal flower 1-like protein (AHRD V3.3 *** A0A0S1LKM5_CHRMO)	1	1	1	1	0	0	0	0
Solyc01g009590.3.1	Protease inhibitor/seed storage/lipid transfer protein family protein (AHRD V3.3 *** D7MRN6_ARALL)	1	1	1	1	0	0	0	0
Solyc01g009600.3.1	S-adenosyl-L-methionine-dependent methyltransferases superfamily protein (AHRD V3.3 *** AT4G00750.1)	1	1	1	1	0	0	0	0
Solyc01g009610.3.1	Peptidyl-prolyl cis-trans isomerase (AHRD V3.3 *** A0A0K9NN67_ZOSMR)	-1.52231	0.206061	-2.51701	0.0006427	20.1222	11.6677	22.7055	7.75089		down	Down-CLN-only
Solyc01g009620.3.1	Cleavage and polyadenylation specificity factor subunit 5 (AHRD V3.3 *** A0A0K9P6H8_ZOSMR)	2.11157	0.0304136	1.45047	0.611527	6.68023	12.6255	8.49917	10.7395	up		Up in CA4 only
Solyc01g009630.3.1	Cleavage and polyadenylation specificity factor subunit 5 (AHRD V3.3 *** A0A0K9P6H8_ZOSMR)	2.09548	7.747e-06	1.79901	0.0001914	22.2177	41.3674	28.431	44.4345	up		Up CA4 only (strict)
Solyc01g009635.1.1	Pectin lyase-like superfamily protein (AHRD V3.3 *** AT2G43880.1)	2.43713	1	1	1	0	0.169533	0	0
Solyc01g009640.2.1	Pectin lyase-like superfamily protein (AHRD V3.3 *-* AT2G15460.1)	1	1	1	1	0	0	0	0
Solyc01g009645.1.1	MYB-related transcription factor (AHRD V3.3 *** A0A059PSP5_SALMI)	1	1	1	1	0	0	0	0
Solyc01g009650.1.1	Myb transcription factor (AHRD V3.3 *-* A0A072W078_MEDTR)	1	1	1	1	0	0	0	0
Solyc01g009660.2.1	Low-temperature-induced 65 kDa-like protein (AHRD V3.3 *-* A0A0B0MRR8_GOSAR)	1	1	1	1	0	0	0	0
Solyc01g009670.3.1	Poly(A) polymerase, putative (AHRD V3.3 *** B9RA84_RICCO)	1.7197	0.457281	1.67132	0.510884	4.65248	7.17176	5.29306	7.74687
Solyc01g009680.3.1	Lipoxygenase (AHRD V3.3 *** K4ATG3_SOLLC)	-2.67668	1	-1.30023	1	0.271282	0.0158776	0.162266	0.0815091
Solyc01g009690.2.1	BnaC05g27570D protein (AHRD V3.3 --* A0A078CAX2_BRANA)	-9.06428	0.16755	-3.77482	1	2.80938	0.169581	1.12392	0.173179
Solyc01g009695.1.1	Lipoxygenase (AHRD V3.3 *-* C0KKU8_SOLLC)	1	1	1	1	0	0	0	0
Solyc01g009700.2.1	Leucine-rich repeat receptor-like protein kinase family protein (AHRD V3.3 *-* AT4G08850.1)	-2.78198	1	-1.18421	1	0.363226	0.0400856	0.616146	0.433095
Solyc01g009710.1.1	LOW QUALITY:PLAT/LH2 domain-containing lipoxygenase family protein (AHRD V3.3 --* AT1G72520.1)	-8.29416	0.743247	-4.96501	1	0.971442	0	0.528514	0
Solyc01g009715.1.1	RING finger protein, putative (AHRD V3.3 *** A0A061E508_THECC)	1.01432	1	-1.14604	1	0.279988	0.253245	0.275565	0.19373
Solyc01g009720.2.1	RING finger protein, putative (AHRD V3.3 *** A0A061E508_THECC)	1.53099	1	-2.11307	1	0.205896	0.341854	0.225018	0.0314486
Solyc01g009730.2.1	Protein TIFY 9 (AHRD V3.3 --* A0A1D1YYH8_9ARAE)	1	1	1	1	0	0	0	0
Solyc01g009740.2.1	Jasmonate zim-domain protein (AHRD V3.3 --* G7LE60_MEDTR)	1	1	1	1	0	0	0	0
Solyc01g009750.3.1	cysteine-rich/transmembrane domain protein A (AHRD V3.3 --* AT2G33520.1)	1.65802	8.932e-06	2.30231	5.807e-19	53.5054	78.6562	58.1943	116.304		up	Up CLN only (strict)
Solyc01g009760.3.1	GRAM domain protein/ABA-responsive-like protein (AHRD V3.3 *** G7KW78_MEDTR)	-6.33815	0.274468	-1.52267	1	2.39155	0.234867	3.00911	1.67359
Solyc01g009770.3.1	ATP-dependent RNA helicase (AHRD V3.3 *** AT2G33510.1)	-1.30046	1	-1.47772	1	4.70532	3.1776	3.27886	1.88626
Solyc01g009780.3.1	LITAF-domain-containing protein (AHRD V3.3 *** A0A0K9NQ82_ZOSMR)	1.39555	0.141771	1.48011	0.0413158	25.5182	31.5903	28.1387	36.162
Solyc01g009790.1.1	LOW QUALITY:Adenylate isopentenyltransferase (AHRD V3.3 --* Q1W5W2_LOTJA)	1	1	1	1	0	0	0	0
Solyc01g009810.3.1	Leucine-rich repeat receptor-like kinase protein (AHRD V3.3 *-* A0A060H1D1_ELAGV)	-1.4056	1	1.57568	1	0.326494	0.171705	2.22568	3.10686
Solyc01g009820.3.1	Hydroxyproline-rich glycoprotein family protein, putative (AHRD V3.3 *** A0A061E526_THECC)	1.22024	1	1.82184	0.0309896	13.8656	15.0125	12.1637	19.3066
Solyc01g009830.3.1	Nucleotide/sugar transporter family protein (AHRD V3.3 *** AT4G32272.1)	1	1	1	1	0	0	0	0
Solyc01g009840.2.1	GAI-like protein 1 (AHRD V3.3 *** A1YWN3_9ROSI)	1	1	1	1	0	0	0	0
Solyc01g009845.1.1	DNA-directed RNA polymerase subunit beta (AHRD V3.3 *** A0A1D1YLP0_9ARAE)	1.04319	1	1.02158	1	7.78509	7.1987	8.65369	7.66662
Solyc01g009850.3.1	DNA-directed RNA polymerase subunit beta (AHRD V3.3 *-* A0A1D1YLP0_9ARAE)	-1.14605	1	1.18028	1	0.0194513	0	0	0.0208331
Solyc01g009860.3.1	NAC domain protein (AHRD V3.3 *** B2ZGQ7_SOYBN)	-2.01604	1.468e-07	-1.78739	5.15e-07	68.8989	30.2119	88.4215	42.8364	down		Down in CA4 only (strict)
Solyc01g009870.3.1	Glycerophosphodiester phosphodiesterase, putative (AHRD V3.3 *** B9RM92_RICCO)	1.1041	1	-1.96957	1	0.1652	0.173842	0.265217	0.0598534
Solyc01g009880.2.1	LOW QUALITY:Exocyst subunit exo70 family protein (AHRD V3.3 *** A0A072UIK5_MEDTR)	1	1	1	1	0	0	0	0
Solyc01g009890.1.1	Glutaredoxin family protein (AHRD V3.3 *** B9GF65_POPTR)	1.61739	1	1	1	0.105571	0.224075	0	0
Solyc01g009900.3.1	Glutaredoxin (AHRD V3.3 *** U3RGD6_CUCSA)	1.32277	1	-2.80954	1	0.686785	0.842756	0.241201	0
Solyc01g009910.1.1	Glutaredoxin (AHRD V3.3 *** A0A103Y4L0_CYNCS)	1.08114	1	-1.92264	1	0.114677	0.119391	0.122983	0
Solyc01g009920.2.1	MORC family CW-type zinc finger protein 4 (AHRD V3.3 *** A0A0B0MF82_GOSAR)	1	1	1	1	0	0	0	0
Solyc01g009930.2.1	Leucine-rich repeat receptor-like protein kinase family protein (AHRD V3.3 *-* AT4G08850.2)	-3.53764	1	-1.65019	1	0.524351	0.0466682	2.50502	1.2705
Solyc01g009935.1.1	SAUR-like auxin-responsive family protein (AHRD V3.3 *** I3T7S1_MEDTR)	1	1	1	1	0	0	0	0
Solyc01g009940.1.1	LOW QUALITY:5-methylthioadenosine/S-adenosylhomocysteine deaminase (AHRD V3.3 *** W9QLB2_9ROSA)	1	1	1	1	0	0	0	0
Solyc01g009960.3.1	Acyl-[acyl-carrier-protein] desaturase (AHRD V3.3 *** K4ATJ1_SOLLC)	1	1	-1.23971	1	0	0	0.0642087	0.0225574
Solyc01g009970.3.1	catalytic/ hydrolase (AHRD V3.3 *** AT2G35450.1)	1.54839	0.0939773	1.50199	0.0987701	17.6189	24.2292	19.8473	25.9018
Solyc01g009980.1.1	LOW QUALITY:Retrovirus-related Pol polyprotein from transposon TNT 1-94 (AHRD V3.3 *-* A0A1D1ZGZ7_9ARAE),Pfam:PF14223	1	1	1	1	0	0	0	0
Solyc01g009990.3.1	Peptidyl-prolyl cis-trans isomerase (AHRD V3.3 *** K4ATJ4_SOLLC)	1.81936	3.519e-25	1.64079	5.58e-14	168.332	271.368	144.457	205.559
Solyc01g010000.3.1	ACT domain containing protein, putative, expressed (AHRD V3.3 *** Q75IY1_ORYSJ)	-2.25884	0.0002171	-1.57565	0.131242	29.5179	11.5092	22.409	12.2874	down		Down in CA4 only
Solyc01g010020.3.1	Calmodulin, putative (AHRD V3.3 *** B9RLA1_RICCO)	-2.98179	9.706e-05	-5.16601	2.444e-10	20.2481	5.93645	29.0653	4.78444	down	down	universal Down
Solyc01g010030.3.1	Kinase family protein (AHRD V3.3 *-* B9HIU4_POPTR)	1.67692	0.265921	2.26673	0.0488888	7.79692	11.6611	5.3274	10.6154		up	Up CLN only
Solyc01g010035.1.1	RING/U-box superfamily protein (AHRD V3.3 --* AT1G78420.2)	1	1	1	1	0	0	0	0
Solyc01g010050.3.1	S-adenosylmethionine decarboxylase proenzyme (AHRD V3.3 *** K4ATK0_SOLLC)	2.10718	1.723e-11	1.58487	0.0003871	45.2158	84.5244	46.0315	63.3145	up		Up CA4 only (strict)
Solyc01g010055.1.1	S-adenosylmethionine decarboxylase uORF (AHRD V3.3 *-* Q6RUQ6_DAUCA)	1	1	1	1	0	0	0	0
Solyc01g010060.2.1	LOW QUALITY:ARM repeat superfamily protein (AHRD V3.3 --* AT5G65920.2)	1.77038	1	-1.42947	1	1.53733	2.50162	5.94741	3.57225
Solyc01g010080.3.1	Potassium channel (AHRD V3.3 *** B6ECZ4_TOBAC)	-4.1223	1	-2.08549	1	0.699957	0.061051	0.245223	0.0417917
Solyc01g010083.1.1	LOW QUALITY:F-box family protein (AHRD V3.3 *-* AT1G53550.1)	1	1	1	1	0	0	0	0
Solyc01g010085.1.1	VQ motif-containing protein (AHRD V3.3 --* AT1G28280.2)	1	1	1	1	0	0	0	0
Solyc01g010087.1.1	Ulp1 protease family, C-terminal catalytic domain containing protein (AHRD V3.3 *-* Q60D46_SOLDE)	1	1	1	1	0	0	0	0
Solyc01g010090.1.1	Dof-type zinc finger DNA-binding family protein (AHRD V3.3 --* AT3G52440.1)	1	1	1	1	0	0	0	0
Solyc01g010130.3.1	bHLH transcription factor 001	4.44169	1	-1.32627	1	0	0.406004	0.169381	0.0822906
Solyc01g010135.1.1	basic helix-loop-helix (bHLH) DNA-binding superfamily protein (AHRD V3.3 *** AT1G68920.3)	3.73619	7.196e-08	2.91505	8.29e-05	7.16216	24.0251	7.31499	18.7076	up	up	universal Up
Solyc01g010140.1.1	LOW QUALITY:18S pre-ribosomal assembly protein gar2-like protein (AHRD V3.3 *** AT2G03810.7)	1	1	1	1	0	0	0	0
Solyc01g010150.3.1	ACT domain-containing protein (AHRD V3.3 *** A0A118JXJ7_CYNCS)	-1.03741	1	-1.34711	1	3.38806	2.88856	4.35844	2.77513
Solyc01g010160.3.1	Beta-glucosidase, putative (AHRD V3.3 *-* B9REF8_RICCO)	1	1	1	1	0	0	0	0
Solyc01g010170.2.1	Beta-glucosidase, putative (AHRD V3.3 --* B9REF8_RICCO)	1	1	1	1	0	0	0	0
Solyc01g010180.3.1	DEA(D/H)-box RNA helicase family protein (AHRD V3.3 --* AT3G61240.2)	-1.14082	0.944106	1.86949	0.504528	46.8581	36.3674	3.00697	4.97398
Solyc01g010190.2.1	LOW QUALITY:Retrovirus-related Pol polyprotein from transposon TNT 1-94 (AHRD V3.3 *-* A0A151RZV3_CAJCA)	3.02283	0.0002046	2.12992	0.005054	5.96194	16.2018	9.95322	18.5093	up	up	universal Up
Solyc01g010200.3.1	Retrovirus-related Pol polyprotein from transposon TNT 1-94 (AHRD V3.3 *-* A0A151RZV3_CAJCA)	1.51425	0.0926122	-1.29133	0.43834	18.9908	25.5324	31.1302	20.8734
Solyc01g010210.1.1	LOW QUALITY:RNA-binding (RRM/RBD/RNP motifs) family protein (AHRD V3.3 --* AT3G10845.1)	1.67352	1	1	1	0	0.0794529	0	0
Solyc01g010220.3.1	LOW QUALITY:Retrovirus-related Pol polyprotein from transposon TNT 1-94 (AHRD V3.3 *-* A0A151RZV3_CAJCA)	1.25111	0.86256	-1.20061	1	15.169	16.8397	14.7882	10.659
Solyc01g010230.2.1	LOW QUALITY:Acanthoscurrin-2 (AHRD V3.3 --* B6TLS9_MAIZE)	1.31834	0.307569	-1.2387	0.505518	26.8017	31.3349	38.442	26.8825
Solyc01g010240.3.1	CRABS CLAW a	1	1	1	1	0	0	0	0
Solyc01g010250.3.1	6-phosphogluconolactonase, putative (AHRD V3.3 *** B9REC3_RICCO)	1.26171	1	1.06654	1	9.60102	10.7608	12.6515	11.7057
Solyc01g010260.3.1	Cytochrome P450 (AHRD V3.3 *** A0A103XPY7_CYNCS)	2.20126	1	2.44911	1	0	0.141709	0.029316	0.229701
Solyc01g010270.3.1	SPIRAL1-like1 (AHRD V3.3 *** AT1G26355.1)	1.28462	0.400454	1.14484	1	27.1378	30.913	29.5763	29.3715
Solyc01g010280.3.1	suppressor SRP40-like protein (AHRD V3.3 *-* AT2G03630.1)	2.82243	1	1.06355	1	0	0.214986	0.0940511	0.0940614
Solyc01g010290.3.1	Ureide permease (AHRD V3.3 *** A0A124SG70_CYNCS)	1.31885	0.979489	-1.48725	0.551586	8.87182	10.4016	13.5555	7.86384
Solyc01g010295.1.1	Ureide permease, putative (AHRD V3.3 *-* B9REE2_RICCO)	-1.41038	1	-2.4263	0.776489	2.69586	1.65876	3.17967	1.0682
Solyc01g010300.1.1	LOW QUALITY:MADS-box transcription factor family protein (AHRD V3.3 --* AT4G36590.1)	1	1	1	1	0	0	0	0
Solyc01g010310.3.1	Glucan endo-1,3-beta-glucosidase-like protein (AHRD V3.3 *-* A0A0B2R8X2_GLYSO)	-3.29477	0.234102	-1.46882	1	3.84566	0.951703	2.87158	1.658
Solyc01g010315.1.1	LOW QUALITY:Serine/threonine protein phosphatase 7 long form isogeny (AHRD V3.3 *** A0A151SGZ7_CAJCA)	1	1	1	1	0	0	0	0
Solyc01g010350.3.1	Glucose-6-phosphate translocator	1	1	1	1	0	0	0	0
Solyc01g010360.3.1	14-3-3 protein, putative (AHRD V3.3 *** B9REF4_RICCO)	-1.24438	1	-1.26186	1	0.0325471	0	0.0349046	0
Solyc01g010370.3.1	S-adenosyl-L-methionine-dependent methyltransferases superfamily protein (AHRD V3.3 *** AT1G78240.2)	1.27054	1	1.10822	1	2.76731	3.14624	2.89993	2.79865
Solyc01g010390.3.1	Beta-glucosidase, putative (AHRD V3.3 *** B9REF8_RICCO)	-5.09085	0.006301	-5.5431	0.0251595	7.41411	1.1952	5.45153	0.757908	down	down	universal Down
Solyc01g010393.1.1	Beta-glucosidase (AHRD V3.3 *-* G7JHH4_MEDTR)	1	1	1	1	0	0	0	0
Solyc01g010397.1.1	Beta-glucosidase (AHRD V3.3 *-* G7JHH4_MEDTR)	1	1	1	1	0	0	0	0
Solyc01g010400.1.1	Ripening related protein family (AHRD V3.3 *** G7L3L5_MEDTR)	1	1	1	1	0	0	0	0
Solyc01g010410.3.1	Zinc finger family protein (AHRD V3.3 *** B9HID5_POPTR)	1.58398	1	3.1323	1	0.175938	0.315736	0.0559928	0.398454
Solyc01g010420.3.1	LOW QUALITY:Actin cross-linking protein (AHRD V3.3 *-* AT1G27100.1)	-1.23203	1	-1.46132	1	0.114677	0.0602299	0.0614916	0
Solyc01g010430.3.1	Actin cross-linking protein, putative (AHRD V3.3 *** A0A061E7B5_THECC)	-1.02544	1	1.247	1	5.86093	5.0597	8.70828	9.44286
Solyc01g010440.3.1	glycine-rich protein (AHRD V3.3 *** AT1G27090.1)	3.73781	1.141e-39	3.19022	9.08e-27	37.8234	125.549	36.306	100.666	up	up	universal Up
Solyc01g010460.3.1	5'-AMP-activated protein kinase-like protein (AHRD V3.3 *** AT1G27070.1)	1.07388	1	-2.01024	0.601799	4.92331	4.69181	4.78451	2.00531
Solyc01g010465.1.1	5'-AMP-activated protein kinase subunit beta-1 (AHRD V3.3 *-* A0A1D1Y9A4_9ARAE)	-1.06009	1	-2.89626	0.577975	1.78322	1.48329	2.39516	0.641287
Solyc01g010470.2.1	5'-AMP-activated protein kinase subunit beta-1 (AHRD V3.3 *-* A0A1D1Y9A4_9ARAE)	-1.32523	1	-3.51257	1	0.563724	0.347833	0.951321	0.152137
Solyc01g010480.3.1	LOV/LOV protein (AHRD V3.3 *** E3WH16_SOLLC)	1.39177	0.242335	2.8334	1.642e-15	20.5103	25.3309	27.1781	66.9717		up	Up CLN only
Solyc01g010490.3.1	Cytochrome P450 (AHRD V3.3 *** A0A061FSW2_THECC)	1	1	1	1	0	0	0	0
Solyc01g010493.1.1	Dihydroneopterin aldolase 1 (AHRD V3.3 --* FOLB1_ARATH)	1	1	1	1	0	0	0	0
Solyc01g010497.1.1	LOW QUALITY:F-box family protein (AHRD V3.3 --* D7MFP4_ARALL)	1	1	1	1	0	0	0	0
Solyc01g010500.2.1	EIN3-binding F-box-like protein (AHRD V3.3 *-* G7I706_MEDTR)	-1.08616	1	1.02539	1	0.0827302	0.0581088	0.0303873	0.0299466
Solyc01g010502.1.1	LOW QUALITY:F-box family protein (AHRD V3.3 *-* AT1G31080.1)	1.60228	1	1.62503	1	0	0.0710493	0	0.072227
Solyc01g010504.1.1	LOW QUALITY:F-box family protein (AHRD V3.3 *-* D7MFP4_ARALL)	1	1	1	1	0	0	0	0
Solyc01g010506.1.1	methylcrotonyl-CoA carboxylase alpha chain (AHRD V3.3 --* AT1G03090.2)	-1.53705	1	1	1	0.0715253	0	0	0
Solyc01g010508.1.1	WD-40 repeat family protein / beige-like protein (AHRD V3.3 --* AT2G45540.6)	1	1	1	1	0	0	0	0
Solyc01g010510.3.1	Pentatricopeptide repeat (PPR) superfamily protein (AHRD V3.3 *** AT1G26900.1)	5.85821	0.0352775	2.57348	0.488769	0.54634	3.40806	1.17292	2.79867	up		Up-ca4 only
Solyc01g010520.3.1	helicase with zinc finger protein (AHRD V3.3 *** AT2G46420.3)	-1.84717	0.146689	-2.87808	0.002294	13.1306	6.24236	15.1548	4.48954		down	Down-CLN-only
Solyc01g010525.1.1	Villin-5 (AHRD V3.3 --* VLN5_ORYSJ)	1	1	1	1	0	0	0	0
Solyc01g010530.1.1	Sugar transporter protein 5	1	1	1	1	0	0	0	0
Solyc01g010540.3.1	40S ribosomal protein S9, putative (AHRD V3.3 *** Q60CZ2_SOLDE)	1.76966	2.814e-11	1.43803	0.0005453	81.8678	128.419	73.3257	91.4646
Solyc01g010550.1.1	LOW QUALITY:S-adenosyl-L-methionine-dependent methyltransferases superfamily protein (AHRD V3.3 --* AT2G32170.2)	1	1	1	1	0	0	0	0
Solyc01g010570.3.1	mucin-like protein (AHRD V3.3 *** AT2G02880.1)	4.22692	1.615e-17	2.23562	1.17e-05	13.0478	49.2324	17.8307	34.7014	up	up	universal Up
Solyc01g010580.3.1	40S ribosomal protein S9, putative (AHRD V3.3 *** Q60CZ2_SOLDE)	1.95594	7.728e-41	1.50556	4.025e-14	211.389	366.346	222.595	290.595
Solyc01g010590.2.1	Peptidyl-prolyl cis-trans isomerase (AHRD V3.3 *** K4ATQ3_SOLLC)	1.03322	1	-1.00846	1	10.6926	9.78973	11.5373	9.91732
Solyc01g010600.3.1	Homeobox-leucine zipper protein family (AHRD V3.3 *** AT1G69780.1)	-2.84476	1	-8.51192	0.24669	0.889062	0.200325	1.66842	0.0679464
Solyc01g010640.3.1	Cytochrome b6-f complex subunit 5 (AHRD V3.3 --* PETG_FAGEA)	-1.55867	0.0003601	-2.81163	2.299e-15	78.3376	44.4756	80.3864	24.712		down	Down CLN only (strict)
Solyc01g010650.3.1	UDP-galactose transporter, putative (AHRD V3.3 *** B9S297_RICCO)	6.64762	5e-38	7.28823	2.613e-70	13.0127	77.2879	16.1169	102.561	up	up	universal Up
Solyc01g010660.3.1	Protein kinase (AHRD V3.3 *** Q2HTW4_MEDTR)	1.37878	0.749544	1.10813	1	9.25729	11.3504	7.76476	7.47194
Solyc01g010670.2.1	LOW QUALITY:Aquaporin NIP3-2 (AHRD V3.3 --* NIP32_ORYSJ)	1	1	1	1	0	0	0	0
Solyc01g010690.1.1	LOW QUALITY:Quinohemoprotein ethanol dehydrogenase type-1 (AHRD V3.3 *** S1RTP2_THECC)	-1.27255	1	-1.27451	1	0.0362988	0	0.0365906	0
Solyc01g010700.3.1	SNF1-related kinase regulatory subunit gamma 1 (AHRD V3.3 *** G7KB20_MEDTR)	1.8074	0.0761903	-1.15401	1	9.56947	15.4153	9.32406	6.9892
Solyc01g010710.3.1	Carboxypeptidase (AHRD V3.3 *-* K4ATR4_SOLLC)	1.30376	1	-2.25912	0.996657	0.496004	0.608629	1.32748	0.445016
Solyc01g010720.3.1	Carboxypeptidase (AHRD V3.3 *** K4ATR5_SOLLC)	-1.55178	1	-1.39181	1	1.85531	1.01708	2.01072	1.21992
Solyc01g010740.3.1	Pectate lyase (AHRD V3.3 *** K4ATR7_SOLLC)	1	1	1.45845	1	0	0	0	0.0529775
Solyc01g010750.3.1	Hop-interacting protein THI113 (AHRD V3.3 *** G8Z279_SOLLC)	1.59065	3.629e-09	2.20436	1.512e-26	105.844	149.198	93.2991	178.438		up	Up CLN only (strict)
Solyc01g010760.3.1	Mitochondrial outer membrane porin (AHRD V3.3 *** VDAC1_WHEAT)	-1.07933	1	1.08027	1	30.2079	24.7818	30.819	28.8721
Solyc01g010770.3.1	Hypersensitive-induced response protein (AHRD V3.3 *** Q6UNT3_CUCSA)	-4.32981	0.166655	-18.6149	0.006523	3.50191	0.625676	5.04609	0.125658		down	Down-CLN-only
Solyc01g010780.3.1	Kinase family protein (AHRD V3.3 *** B9H0D5_POPTR)	1.05641	1	1.14441	1	13.9152	13.0276	12.6057	12.5232
Solyc01g010790.1.1	LOW QUALITY:F-box family protein (AHRD V3.3 *** AT1G19160.1)	1	1	1	1	0	0	0	0
Solyc01g010793.1.1	LOW QUALITY:F-box family protein (AHRD V3.3 --* D7LVU6_ARALL)	1	1	1	1	0	0	0	0
Solyc01g010797.1.1	LOW QUALITY:F-box family protein (AHRD V3.3 *-* AT5G50220.1)	3.30994	1	2.20932	1	0	0.272496	0	0.139747
Solyc01g010810.3.1	Ran guanine nucleotide release factor-like protein (AHRD V3.3 *** G7KCJ8_MEDTR)	2.06911	0.392197	2.31906	0.287139	2.84261	5.3359	2.74438	5.66996
Solyc01g010820.3.1	Cullin family protein (AHRD V3.3 *** B9HJT6_POPTR)	2.31379	0.0004147	1.93098	0.0197876	11.2215	23.1532	10.5811	17.8208	up		Up CA4 only (strict)
Solyc01g010830.3.1	Haloacid dehalogenase-like hydrolase domain protein (AHRD V3.3 *** G7KDV9_MEDTR)	-1.12269	1	1.19352	1	3.95307	3.10593	3.89911	4.05681
Solyc01g010835.1.1	Haloacid dehalogenase-like hydrolase domain protein (AHRD V3.3 *-* G7KDV9_MEDTR)	-1.41733	1	-1.63024	1	2.83151	1.73483	3.29135	1.70562
Solyc01g010840.1.1	Plant invertase/pectin methylesterase inhibitor superfamily protein (AHRD V3.3 --* AT3G49330.2)	1	1	1	1	0	0	0	0
Solyc01g010850.1.1	LOW QUALITY:phospholipase D P1 (AHRD V3.3 --* AT3G16785.3)	1	1	1	1	0	0	0	0
Solyc01g010860.3.1	sphingoid base hydroxylase 2 (AHRD V3.3 *** AT1G14290.1)	2.40562	0.0009214	1.97804	0.0247746	9.2817	19.9434	9.35111	16.1487	up		Up CA4 only (strict)
Solyc01g010870.3.1	S-adenosyl-L-methionine-dependent methyltransferases superfamily protein (AHRD V3.3 *** AT1G26850.2)	-1.40611	0.494247	-1.46285	0.24636	19.2375	12.0844	21.876	12.928
Solyc01g010880.3.1	RING/FYVE/PHD zinc finger superfamily protein (AHRD V3.3 *** AT2G02960.6)	1.02032	1	1.02131	1	5.5668	5.03348	5.36509	4.75279
Solyc01g010890.3.1	Expansin (AHRD V3.3 *** G4XZX4_9GENT)	1	1	1	1	0	0	0	0
Solyc01g010900.3.1	Cytochrome P450 (AHRD V3.3 *** B2Z9X5_CAPAN)	1	1	1	1	0	0	0	0
Solyc01g010910.2.1	MYB-related transcription factor (AHRD V3.3 *** A0A059PRK4_SALMI)	-2.20746	1	-5.32887	1	1.30663	0.459771	0.840529	0.0428707
Solyc01g010920.2.1	O-fucosyltransferase family protein (AHRD V3.3 *-* AT1G14020.1)	-2.37285	0.946737	-5.07523	0.254207	2.59022	0.898651	3.10124	0.436958
Solyc01g010930.3.1	O-fucosyltransferase family protein (AHRD V3.3 *** AT1G14020.1)	-2.25719	1	-3.25788	0.824038	1.81273	0.645648	2.19878	0.50502
Solyc01g010933.1.1	Acyl-CoA N-acyltransferases (NAT) superfamily protein (AHRD V3.3 --* AT2G23060.1)	4.43218	1	3.54752	1	0.0891722	0.754961	0.139117	0.722241
Solyc01g010937.1.1	LOW QUALITY:BED zinc finger,hAT family dimerization domain (AHRD V3.3 *** A0A061FVD3_THECC)	1	1	1.31555	1	0	0	0	0.0364641
Solyc01g010940.3.1	Transmembrane emp24 domain-containing protein 10 (AHRD V3.3 *** W9SPK8_9ROSA)	-1.01722	1	1.21699	0.759379	25.2344	21.9714	24.4999	25.8738
Solyc01g010950.3.1	MAP kinase kinase kinase 2	3.73692	1.079e-07	2.59901	0.0008433	7.27179	24.3927	7.85042	17.8733	up	up	universal Up
Solyc01g010960.2.1	60S ribosomal L35 (AHRD V3.3 *** A0A0B0PTB9_GOSAR)	1	1	1	1	0	0	0	0
Solyc01g010970.3.1	Argonaute7	-1.10791	1	1.80349	1	2.39904	1.90652	1.39081	2.2674
Solyc01g010980.2.1	LOW QUALITY:30S ribosomal protein S14, chloroplastic (AHRD V3.3 --* RR14_PINKO)	1	1	1	1	0	0	0	0
Solyc01g010990.2.1	Transmembrane protein, putative (AHRD V3.3 *** A0A072UY68_MEDTR)	1.48274	0.619567	2.72922	0.005494	6.96817	9.20862	5.11924	12.3123		up	Up CLN only
Solyc01g011000.3.1	Eukaryotic translation initiation factor 5A (AHRD V3.3 *** K4BNF7_SOLLC)	1.32368	0.0001698	1.53571	1.203e-09	145.969	171.182	135.244	180.122
Solyc01g011010.3.1	Phosphatidylinositol 4-phosphate 5-kinase 8 (AHRD V3.3 --* PI5K8_ARATH)	2.38414	1	-1.4157	1	0.302486	0.802067	0.721728	0.408036
Solyc01g011020.2.1	Homeobox-leucine zipper family protein / lipid-binding START domain-containing protein (AHRD V3.3 --* AT1G30490.1)	1.28446	1	-1.26017	1	0.0344026	0.072698	0.0346792	0
Solyc01g011025.1.1	Concanavalin A-like lectin protein kinase family protein (AHRD V3.3 --* AT2G43700.5)	-4.1986	1	1	1	0.425991	0	0	0
Solyc01g011030.3.1	RING/U-box superfamily protein (AHRD V3.3 *** AT1G69330.1)	3.02766	0.0003424	2.9111	0.00108	5.57186	15.1818	5.5394	14.2009	up	up	universal Up
Solyc01g011040.3.1	leucine-rich repeat (LRR) family protein	-1.18907	1	1.36506	0.323933	24.301	18.0837	20.6427	24.4713
Solyc01g011050.3.1	leucine rich repeat protein	1	1	1	1	0	0	0	0
Solyc01g011060.1.1	LOW QUALITY:Maturase-related protein (AHRD V3.3 *-* A0A075VUQ6_CAPAN)	1	1	1	1	0	0	0	0
Solyc01g011070.1.1	Cleavage and polyadenylation specificity factor (CPSF) A subunit protein (AHRD V3.3 --* AT3G55220.1)	1	1	1	1	0	0	0	0
Solyc01g011080.3.1	LOW QUALITY:IQ-domain 32 (AHRD V3.3 --* AT1G19870.2)	3.71695	0.0008907	4.24334	8.484e-06	3.30655	11.2068	3.90976	14.7577	up	up	universal Up
Solyc01g011090.3.1	Phospholipid-transporting ATPase (AHRD V3.3 *-* K4BWJ0_SOLLC)	-1.14757	1	1.62094	1	0.982407	0.743109	0.973409	1.43965
Solyc01g011091.1.1	BnaA03g14530D protein (AHRD V3.3 --* A0A078D6I5_BRANA)	1.75274	0.300961	1.7715	0.351376	6.06232	9.50062	5.71088	8.85985
Solyc01g011092.1.1	Phospholipid-transporting ATPase (AHRD V3.3 *-* A0A0V0IYV6_SOLCH)	1.08728	1	1.0694	1	0.124446	0.130147	0.137336	0.135344
Solyc01g011093.1.1	Phospholipid-transporting ATPase (AHRD V3.3 *** A0A0V0IYV6_SOLCH)	-1.09437	1	-1.44799	1	0.577118	0.456937	0.773946	0.427626
Solyc01g011095.1.1	CLAVATA3/ESR (CLE)-related 25-like protein (AHRD V3.3 *-* A0A0B0NFL0_GOSAR)	1.09821	1	-2.75178	1	0.685407	0.678319	1.19626	0.303314
Solyc01g011096.1.1	Eukaryotic aspartyl protease family protein (AHRD V3.3 --* AT2G36670.4)	1	1	1	1	0	0	0	0
Solyc01g011097.1.1	LOW QUALITY:Protein TIFY 9 (AHRD V3.3 --* A0A1D1YYH8_9ARAE)	1	1	1	1	0	0	0	0
Solyc01g011098.1.1	Jasmonate ZIM domain-containing protein (AHRD V3.3 --* A0A0A6Z9D1_9MYRT)	1	1	1	1	0	0	0	0
Solyc01g011110.1.1	LOW QUALITY:Peptide-N(4)-(N-acetyl-beta-glucosaminyl)asparagine amidase (AHRD V3.3 --* PNG1_ARATH)	1	1	1	1	0	0	0	0
Solyc01g011170.1.1	Jasmonate-zim-domain protein 10, putative (AHRD V3.3 --* A0A061E5T9_THECC)	1	1	1	1	0	0	0	0
Solyc01g011175.1.1	LOW QUALITY:Jasmonate-zim-domain protein (AHRD V3.3 --* A0A167V6B0_CAMSI)	1	1	1	1	0	0	0	0
Solyc01g011180.1.1	Sec1 family domain-containing protein 2 (AHRD V3.3 *-* A0A0B2RPU4_GLYSO)	1	1	1	1	0	0	0	0
Solyc01g011190.1.1	LOW QUALITY:Sec1 family domain-containing protein 2 (AHRD V3.3 *-* A0A0B2RPU4_GLYSO)	1	1	1	1	0	0	0	0
Solyc01g011195.1.1	Jasmonate-zim-domain protein 10, putative (AHRD V3.3 --* A0A061E5T9_THECC)	1	1	1	1	0	0	0	0
Solyc01g011200.3.1	Eukaryotic aspartyl protease family protein (AHRD V3.3 *-* AT2G36670.1)	4.80923	1	-2.04651	1	0.0535349	0.677413	0.685955	0.231492
Solyc01g011220.2.1	Eukaryotic aspartyl protease family protein (AHRD V3.3 *-* AT5G22850.1)	-1.48532	1	-1.71504	1	0.528908	0.276868	0.470244	0.189527
Solyc01g011225.1.1	Eukaryotic aspartyl protease family protein (AHRD V3.3 *-* AT2G36670.2)	6.68794	1	1.12906	1	0	0.670987	0.160242	0.171763
Solyc01g011230.3.1	Eukaryotic aspartyl protease family protein (AHRD V3.3 *-* AT2G36670.2)	-2.0817	1	-2.08946	1	0.144061	0	0.145219	0
Solyc01g011237.1.1	LOW QUALITY:Eukaryotic aspartyl protease family protein (AHRD V3.3 *-* AT2G36670.4)	1	1	1	1	0	0	0	0
Solyc01g011260.1.1	LOW QUALITY:Eukaryotic aspartyl protease family protein (AHRD V3.3 *-* AT2G36670.4)	1	1	1	1	0	0	0	0
Solyc01g011270.2.1	LOW QUALITY:Aspartic proteinase-like protein 2 (AHRD V3.3 *-* W9RGK7_9ROSA)	1	1	1	1	0	0	0	0
Solyc01g011300.1.1	LOW QUALITY:Eukaryotic aspartyl protease family protein (AHRD V3.3 *-* AT2G36670.4)	1	1	1	1	0	0	0	0
Solyc01g011310.1.1	LOW QUALITY:Eukaryotic aspartyl protease family protein (AHRD V3.3 *-* AT2G36670.4)	1	1	1	1	0	0	0	0
Solyc01g011320.2.1	Eukaryotic aspartyl protease family protein (AHRD V3.3 *-* AT2G36670.4)	1	1	1	1	0	0	0	0
Solyc01g011330.2.1	Eukaryotic aspartyl protease family protein (AHRD V3.3 *-* AT2G36670.4)	1	1	1	1	0	0	0	0
Solyc01g011333.1.1	Eukaryotic aspartyl protease family protein (AHRD V3.3 *-* AT2G36670.2)	1	1	1	1	0	0	0	0
Solyc01g011335.1.1	Transportin-1 (AHRD V3.3 --* A0A0B0MFX1_GOSAR)	1	1	1	1	0	0	0	0
Solyc01g011337.1.1	FAD/NAD(P)-binding oxidoreductase family protein (AHRD V3.3 --* AT3G24200.2)	1	1	1	1	0	0	0	0
Solyc01g011340.3.1	protein phosphatase 2A catalytic subunit 2	-1.9216	0.145465	-1.98102	0.143003	11.6222	5.30071	11.7783	5.09724
Solyc01g011350.3.1	ZZ-type zinc finger-containing protein 3, putative isoform 1 (AHRD V3.3 *** A0A061EGG8_THECC)	3.05518	0.005752	2.5421	0.0419976	3.92618	10.8673	4.19706	9.4279	up	up	universal Up
Solyc01g011370.1.1	LOW QUALITY:related to vernalization1 1 (AHRD V3.3 --* AT1G49480.3)	1	1	-2.93682	1	0	0	0.258167	0
Solyc01g011390.2.1	NHL domain protein (AHRD V3.3 --* AT3G01430.1)	1	1	1	1	0	0	0	0
Solyc01g011393.1.1	U-box domain-containing protein 15 (AHRD V3.3 --* A0A151TB12_CAJCA)	1	1	1	1	0	0	0	0
Solyc01g011397.1.1	BTB and TAZ domain protein 2 (AHRD V3.3 --* AT3G48360.1)	1	1	1.18869	1	0	0	0	0.0218044
Solyc01g011410.1.1	LOW QUALITY:NAD(P)H-quinone oxidoreductase subunit H, chloroplastic (AHRD V3.3 *-* NDHH_SOLLC)	-4.60508	1	2.93275	0.577975	1.49508	0.195221	0.783883	2.21639
Solyc01g011415.1.1	Photosystem II CP47 reaction center protein (AHRD V3.3 *-* PSBB_AMBTC)	-4.56253	1	-2.944	1	0.47446	0	0.603648	0.101454
Solyc01g011430.3.1	O-acyltransferase WSD1-like protein (AHRD V3.3 *** A0A0B0PTU2_GOSAR)	-1.19845	1	1	1	0.0264303	0	0	0
Solyc01g011460.2.1	Retrovirus-related Pol polyprotein from transposon TNT 1-94 (AHRD V3.3 *-* A0A151R160_CAJCA)	1	1	1	1	0	0	0	0
Solyc01g011470.1.1	Major latex-like protein (AHRD V3.3 *** B5THI3_PANGI)	1	1	1	1	0	0	0	0
Solyc01g011480.1.1	LOW QUALITY:Photosystem II CP43 reaction center protein (AHRD V3.3 *-* PSBC_SACOF)	1	1	1	1	0	0	0	0
Solyc01g011490.1.1	LOW QUALITY:O-acyltransferase WSD1 (AHRD V3.3 *-* W9R027_9ROSA)	1	1	-2.50158	1	0	0	0.200153	0
Solyc01g011497.1.1	defensin-like protein (AHRD V3.3 *** AT1G19610.1)	1	1	1.62324	1	0	0	0	0.0720209
Solyc01g011500.1.1	LOW QUALITY:histone-lysine N-methyltransferase ASHH3 (AHRD V3.3 --* AT2G44150.1)	1	1	1	1	0	0	0	0
Solyc01g011510.3.1	Aldehyde dehydrogenase (AHRD V3.3 *** K4ATY6_SOLLC)	-2.30136	2.851e-06	-2.55253	1.138e-08	43.2414	16.5764	50.7839	17.178	down	down	universal Down
Solyc01g011520.1.1	LOW QUALITY:Dicer-like protein (AHRD V3.3 *-* F8QQQ1_NICAT)	1	1	1	1	0	0	0	0
Solyc01g011530.1.1	LOW QUALITY:Dicer-like protein (AHRD V3.3 *-* F8QQQ1_NICAT)	1	1	1	1	0	0	0	0
Solyc01g011540.1.1	LOW QUALITY:Dicer-like protein 2 (AHRD V3.3 *** F8SXT7_NICAT)	1	1	1	1	0	0	0	0
Solyc01g012540.1.1	LOW QUALITY:Endoribonuclease dicer-like protein (AHRD V3.3 *-* A0A072VJ60_MEDTR)	1	1	1	1	0	0	0	0
Solyc01g012550.1.1	LOW QUALITY:Endoribonuclease dicer-like protein (AHRD V3.3 *-* A0A072VJ60_MEDTR)	1	1	1	1	0	0	0	0
Solyc01g012560.1.1	LOW QUALITY:Endoribonuclease dicer-like protein (AHRD V3.3 --* G7IKX1_MEDTR)	1	1	1	1	0	0	0	0
Solyc01g012570.1.1	LOW QUALITY:Endoribonuclease dicer-like protein (AHRD V3.3 *-* A0A072VJ60_MEDTR)	1	1	1	1	0	0	0	0
Solyc01g012580.1.1	LOW QUALITY:Dicer-like protein 2 (AHRD V3.3 *** F8SXT7_NICAT)	1	1	1	1	0	0	0	0
Solyc01g012590.1.1	LOW QUALITY:Endoribonuclease dicer-like protein (AHRD V3.3 --* A0A072VJ60_MEDTR)	1	1	1	1	0	0	0	0
Solyc01g012600.1.1	LOW QUALITY:Endoribonuclease dicer-like protein (AHRD V3.3 *-* A0A072VJ60_MEDTR)	1	1	1	1	0	0	0	0
Solyc01g012610.1.1	LOW QUALITY:Endoribonuclease dicer-like protein (AHRD V3.3 *-* A0A072TSQ0_MEDTR)	1	1	1	1	0	0	0	0
Solyc01g012630.1.1	Dicer-like 2 protein (AHRD V3.3 *-* H9N4C7_NICAT)	1	1	1	1	0	0	0	0
Solyc01g012640.2.1	LOW QUALITY:Endoribonuclease dicer-like protein (AHRD V3.3 *-* A0A072TSQ0_MEDTR)	1	1	1	1	0	0	0	0
Solyc01g012650.1.1	LOW QUALITY:Dicer-like protein 2 (AHRD V3.3 *-* F8SXT7_NICAT)	1	1	1	1	0	0	0	0
Solyc01g012670.2.1	Endoribonuclease dicer-like protein (AHRD V3.3 *-* A0A072TSQ0_MEDTR)	1	1	1	1	0	0	0	0
Solyc01g012680.1.1	LOW QUALITY:Endoribonuclease dicer-like protein (AHRD V3.3 *-* A0A072TSQ0_MEDTR)	1	1	1	1	0	0	0	0
Solyc01g012690.1.1	Leucine-rich repeat receptor-like protein kinase family protein (AHRD V3.3 *-* AT4G08850.2)	1	1	1	1	0	0	0	0
Solyc01g012700.3.1	Aldehyde dehydrogenase (AHRD V3.3 *** K4ATY6_SOLLC)	1	1	1	1	0	0	0	0
Solyc01g012710.2.1	LOW QUALITY:U-box domain-containing protein kinase family protein (AHRD V3.3 --* AT5G61550.4)	1	1	1	1	0	0	0	0
Solyc01g012720.1.1	LOW QUALITY:Dicer-like 2 protein (AHRD V3.3 *-* H9N4C7_NICAT)	1	1	1	1	0	0	0	0
Solyc01g012730.1.1	LOW QUALITY:Dicer-like protein (AHRD V3.3 *-* F8QQQ1_NICAT)	1	1	1	1	0	0	0	0
Solyc01g012740.1.1	LOW QUALITY:Endoribonuclease Dicer 2a (AHRD V3.3 *-* A0A159UTQ7_SOLLC)	1	1	1	1	0	0	0	0
Solyc01g012750.2.1	Aldehyde dehydrogenase (AHRD V3.3 *-* K4ATY6_SOLLC)	1	1	1	1	0	0	0	0
Solyc01g012760.1.1	Aldehyde dehydrogenase (AHRD V3.3 *-* K4ATY6_SOLLC)	1	1	1	1	0	0	0	0
Solyc01g013760.1.1	LOW QUALITY:Dicer-like protein (AHRD V3.3 *-* F8QQQ1_NICAT)	1	1	1	1	0	0	0	0
Solyc01g013770.1.1	LOW QUALITY:Endoribonuclease dicer-like protein (AHRD V3.3 --* A0A072VJ60_MEDTR)	1	1	1	1	0	0	0	0
Solyc01g013780.1.1	LOW QUALITY:Endoribonuclease dicer-like protein (AHRD V3.3 *-* A0A072TSQ0_MEDTR)	1	1	1	1	0	0	0	0
Solyc01g013790.1.1	LOW QUALITY:Endoribonuclease Dicer 2c (AHRD V3.3 *-* A0A164W6M7_SOLLC)	1	1	1	1	0	0	0	0
Solyc01g013800.1.1	LOW QUALITY:Endoribonuclease Dicer homolog 2 (AHRD V3.3 *-* DCL2_ARATH)	1	1	1	1	0	0	0	0
Solyc01g013810.1.1	LOW QUALITY:Endoribonuclease dicer-like protein (AHRD V3.3 *-* A0A072TSQ0_MEDTR)	1	1	1	1	0	0	0	0
Solyc01g013820.1.1	LOW QUALITY:Endoribonuclease dicer-like protein (AHRD V3.3 --* G7IKX1_MEDTR)	1	1	1	1	0	0	0	0
Solyc01g013830.1.1	LOW QUALITY:Endoribonuclease dicer-like protein (AHRD V3.3 *-* A0A072VJ60_MEDTR)	1	1	1	1	0	0	0	0
Solyc01g013840.1.1	LOW QUALITY:Endoribonuclease dicer-like protein (AHRD V3.3 *-* A0A072TSQ0_MEDTR)	1	1	1	1	0	0	0	0
Solyc01g013850.1.1	LOW QUALITY:Endoribonuclease dicer-like protein (AHRD V3.3 *-* A0A072TSQ0_MEDTR)	1	1	1	1	0	0	0	0
Solyc01g013860.1.1	LOW QUALITY:Endoribonuclease Dicer 2c (AHRD V3.3 *-* A0A164W6M7_SOLLC)	1	1	1	1	0	0	0	0
Solyc01g013870.1.1	LOW QUALITY:Hcr9-OR3A (AHRD V3.3 *-* Q4VSU2_SOLPI)	1	1	1	1	0	0	0	0
Solyc01g013880.1.1	LOW QUALITY:Leucine-rich repeat receptor-like protein kinase family protein (AHRD V3.3 *-* AT4G08850.1)	1	1	1	1	0	0	0	0
Solyc01g013885.1.1	LOW QUALITY:Aldehyde dehydrogenase (AHRD V3.3 *-* K4ATY6_SOLLC)	-1.25298	1	1	1	0.0336916	0	0	0
Solyc01g013890.2.1	Aldehyde dehydrogenase (AHRD V3.3 *-* K4ATY6_SOLLC)	-1.78555	1	1	1	0.10462	0	0	0
Solyc01g013895.1.1	Aldehyde dehydrogenase (AHRD V3.3 *-* K4ATY6_SOLLC)	1	1	1	1	0	0	0	0
Solyc01g013910.1.1	LOW QUALITY:Endoribonuclease Dicer 2b (AHRD V3.3 *-* A0A164W6J8_SOLLC)	1	1	1	1	0	0	0	0
Solyc01g013915.1.1	NAD(P)H-quinone oxidoreductase subunit I, chloroplastic (AHRD V3.3 --* NDHI_DIOEL)	1	1	1	1	0	0	0	0
Solyc01g013920.1.1	LOW QUALITY:Endoribonuclease Dicer 2a (AHRD V3.3 *-* A0A159UTQ7_SOLLC)	1	1	1	1	0	0	0	0
Solyc01g013930.1.1	LOW QUALITY:Endoribonuclease dicer-like protein (AHRD V3.3 *-* A0A072VJ60_MEDTR)	1	1	1	1	0	0	0	0
Solyc01g013940.1.1	LOW QUALITY:Dicer-like protein (AHRD V3.3 *-* F8QQQ1_NICAT)	1	1	1	1	0	0	0	0
Solyc01g013950.1.1	LOW QUALITY:Endoribonuclease dicer-like protein (AHRD V3.3 *-* A0A072VJ60_MEDTR)	1	1	1	1	0	0	0	0
Solyc01g013960.2.1	LOW QUALITY:Leucine-rich repeat protein kinase family protein (AHRD V3.3 --* AT1G51860.2)	1	1	1	1	0	0	0	0
Solyc01g013980.1.1	LOW QUALITY:Vacuolar sorting-associated protein 33-like protein (AHRD V3.3 *-* A0A0B0PTP0_GOSAR)	1	1	1	1	0	0	0	0
Solyc01g013990.1.1	LOW QUALITY:LRR and NB-ARC domains-containing disease resistance protein (AHRD V3.3 --* AT1G58602.2)	1	1	1	1	0	0	0	0
Solyc01g013995.1.1	B3 domain-containing protein family (AHRD V3.3 *** A0A151S4J0_CAJCA)	1	1	1	1	0	0	0	0
Solyc01g014010.1.1	Disease resistance protein (TIR-NBS-LRR class) (AHRD V3.3 --* AT5G45050.4)	1	1	1	1	0	0	0	0
Solyc01g014020.1.1	Leucine-rich repeat receptor-like protein kinase family protein (AHRD V3.3 *-* AT3G24240.1)	1	1	1	1	0	0	0	0
Solyc01g014050.1.1	LOW QUALITY:Transposon protein, putative, CACTA, En/Spm sub-class (AHRD V3.3 *-* Q7G3C6_ORYSJ)	1	1	1	1	0	0	0	0
Solyc01g014060.2.1	Blue copper protein (AHRD V3.3 *** N1R4L1_AEGTA)	1	1	1	1	0	0	0	0
Solyc01g014065.1.1	Blue copper protein (AHRD V3.3 *** BCP_PEA)	1	1	1	1	0	0	0	0
Solyc01g014070.1.1	Blue copper protein (AHRD V3.3 *** N1R4L1_AEGTA)	1	1	1	1	0	0	0	0
Solyc01g014075.1.1	TATA BOX ASSOCIATED FACTOR II 59 (AHRD V3.3 --* AT1G04950.3)	1	1	1	1	0	0	0	0
Solyc01g014090.1.1	Synaptotagmin-5 (AHRD V3.3 *-* A0A199VMX5_ANACO)	1	1	1	1	0	0	0	0
Solyc01g014095.1.1	Anthranilate synthase alpha subunit 2, chloroplastic (AHRD V3.3 --* ASA2_ORYSJ)	1	1	1	1	0	0	0	0
Solyc01g014100.3.1	CLE protein 1	2.35707	1	-1.38405	1	0	0.160089	0.051191	0
Solyc01g014103.1.1	DNA double-strand break repair rad50 ATPase (AHRD V3.3 *** A0A061GZ54_THECC)	-1.39979	0.176047	-2.05966	0.0006906	33.583	21.2171	32.9948	13.8286		down	Down-CLN-only
Solyc01g014107.1.1	DNA double-strand break repair rad50 ATPase (AHRD V3.3 *-* A0A061GZ54_THECC)	1.08047	1	-1.46074	0.754532	8.23947	7.89502	8.03678	4.73334
Solyc01g014130.1.1	Leucine-rich repeat receptor-like protein kinase family protein (AHRD V3.3 *-* AT4G08850.2)	1	1	1	1	0	0	0	0
Solyc01g014140.3.1	Hcr9-OR3A (AHRD V3.3 *-* Q4VSU2_SOLPI)	-4.11206	0.100465	-2.3833	0.295258	4.53563	0.887726	5.4144	1.90245
Solyc01g014143.1.1	Leucine-rich repeat receptor-like protein kinase family protein (AHRD V3.3 *-* AT4G08850.1)	-4.1002	1	-5.10126	1	0.412887	0	0.546675	0
Solyc01g014147.1.1	Leucine-rich repeat receptor-like protein kinase family protein (AHRD V3.3 *-* AT4G08850.2)	1	1	1	1	0	0	0	0
Solyc01g014150.1.1	Leucine-rich repeat receptor-like protein kinase family protein (AHRD V3.3 *-* AT4G08850.1)	1	1	1	1	0	0	0	0
Solyc01g014170.1.1	LOW QUALITY:Hcr9-OR3A (AHRD V3.3 *-* Q4VSU2_SOLPI)	1	1	1	1	0	0	0	0
Solyc01g014180.3.1	A20/AN1 zinc finger protein	2.6817	1.387e-43	2.19595	2.348e-25	88.3126	209.972	89.9598	171.4	up	up	universal Up
Solyc01g014185.1.1	LOW QUALITY:BED zinc finger,hAT family dimerization domain (AHRD V3.3 *** A0A061EME4_THECC)	1.96426	1	-1.87905	1	0	0.113751	0.117173	0
Solyc01g014210.1.1	ADP,ATP carrier protein, mitochondrial (AHRD V3.3 *** ADT2_SOLTU)	1	1	1	1	0	0	0	0
Solyc01g014220.2.1	strawberry notch protein (DUF616) (AHRD V3.3 *-* AT1G28240.1)	1	1	1	1	0	0	0	0
Solyc01g014225.1.1	DUF616 family protein (AHRD V3.3 *-* G7IPT3_MEDTR)	1	1	1	1	0	0	0	0
Solyc01g014230.3.1	U-box domain-containing protein 4 (AHRD V3.3 *** W9QMI4_9ROSA)	-1.03165	1	1.17068	1	8.27511	7.10131	7.90207	8.03962
Solyc01g014240.1.1	LOW QUALITY:Disease resistance protein (TIR-NBS-LRR class), putative (AHRD V3.3 --* A0A072UIC3_MEDTR)	1	1	1	1	0	0	0	0
Solyc01g014245.1.1	Protein kinase superfamily protein (AHRD V3.3 --* AT5G01850.2)	6.25106	0.003571	6.49434	0.001239	1.06417	6.5117	1.13138	7.00485	up	up	universal Up
Solyc01g014250.2.1	LOW QUALITY:Sec23/Sec24 protein transport family protein (AHRD V3.3 --* AT3G23660.2)	-1.55236	1	-1.55632	1	0.0735631	0	0.0741544	0
Solyc01g014260.1.1	LOW QUALITY:Polynucleotidyl transferase, ribonuclease H-like superfamily protein (AHRD V3.3 --* AT1G74390.4)	1	1	1	1	0	0	0	0
Solyc01g014270.3.1	LETM1-like protein (AHRD V3.3 --* AT3G11560.4)	2.09162	0.0460241	1.21974	1	6.85726	12.8331	7.4286	7.88068	up		Up in CA4 only
Solyc01g014300.1.1	Leucine-rich repeat receptor-like protein kinase family protein (AHRD V3.3 --* AT3G24240.1)	1	1	1	1	0	0	0	0
Solyc01g014310.1.1	Leucine-rich repeat receptor-like protein kinase family protein (AHRD V3.3 *-* AT4G08850.2)	1	1	1	1	0	0	0	0
Solyc01g014320.3.1	S-adenosyl-L-methionine-dependent methyltransferases superfamily protein, putative (AHRD V3.3 *** A0A061E9R4_THECC)	-11.2159	0.0230157	-4.64378	0.0251595	3.03377	0.132141	5.52988	0.941692	down	down	universal Down
Solyc01g014350.1.1	LOW QUALITY:Casein kinase I (AHRD V3.3 *-* A0A0B0PHS7_GOSAR)	1	1	1	1	0	0	0	0
Solyc01g014360.1.1	LOW QUALITY:4-hydroxy-4-methyl-2-oxoglutarate aldolase (AHRD V3.3 *-* K4BNY4_SOLLC)	1	1	1	1	0	0	0	0
Solyc01g014370.1.1	Calcium-dependent lipid-binding (CaLB domain) family protein (AHRD V3.3 *-* AT1G05500.2)	1	1	1	1	0	0	0	0
Solyc01g014375.1.1	DNA double-strand break repair rad50 ATPase (AHRD V3.3 *** A0A061GZ54_THECC)	-1.00698	1	-2.21451	0.0917157	10.6314	9.35085	10.3733	3.99758
Solyc01g014390.3.1	DNA-directed RNA polymerase subunit beta'' (AHRD V3.3 --* RPOC2_CRYJA)	1	1	1	1	0	0	0	0
Solyc01g014393.1.1	Reverse transcriptase (AHRD V3.3 *-* Q8W452_BRANA)	1	1	1	1	0	0	0	0
Solyc01g014397.1.1	BTB/POZ domain-containing protein (AHRD V3.3 --* AT2G30600.6)	1	1	1	1	0	0	0	0
Solyc01g014400.1.1	LOW QUALITY:Endoribonuclease Dicer 2a (AHRD V3.3 *-* A0A159UTQ7_SOLLC)	1	1	1	1	0	0	0	0
Solyc01g014410.1.1	LOW QUALITY:Dicer-like protein 2 (AHRD V3.3 *-* F8SXT7_NICAT)	1	1	1	1	0	0	0	0
Solyc01g014420.1.1	LOW QUALITY:Endoribonuclease dicer-like protein (AHRD V3.3 *-* A0A072TSQ0_MEDTR)	1	1	1	1	0	0	0	0
Solyc01g014430.1.1	LOW QUALITY:Endoribonuclease Dicer 2c (AHRD V3.3 *-* A0A164W6M7_SOLLC)	1	1	1	1	0	0	0	0
Solyc01g014440.1.1	LOW QUALITY:Endoribonuclease dicer-like protein (AHRD V3.3 *-* A0A072VJ60_MEDTR)	1	1	1	1	0	0	0	0
Solyc01g014450.1.1	LOW QUALITY:Endoribonuclease Dicer 2a (AHRD V3.3 *-* A0A159UTQ7_SOLLC)	1	1	1	1	0	0	0	0
Solyc01g014460.1.1	LOW QUALITY:Endoribonuclease dicer-like protein (AHRD V3.3 *-* A0A072TSQ0_MEDTR)	1	1	1	1	0	0	0	0
Solyc01g014470.1.1	LOW QUALITY:RHO guanyl-nucleotide exchange factor 2 (AHRD V3.3 --* AT1G01700.4)	1.58136	1	4.06455	1	0.0959273	0.202949	0.105863	0.727168
Solyc01g014480.3.1	ETHYLENE INSENSITIVE 3-like 3 protein (AHRD V3.3 *** W9RBN4_9ROSA)	1.46059	0.665166	2.33839	0.0189604	7.48973	9.74406	6.05721	12.4341		up	Up CLN only
Solyc01g014490.3.1	DNA topoisomerase 6 subunit B (AHRD V3.3 *** K4AU86_SOLLC)	-1.97141	0.335646	-2.43185	0.130323	8.15103	3.60417	7.77639	2.70419
Solyc01g014495.1.1	DNA topoisomerase 6 subunit B (AHRD V3.3 *-* K4AU86_SOLLC)	-2.6155	0.130441	-2.58848	0.295258	6.81822	2.2362	5.27926	1.69723
Solyc01g014510.1.1	Serine/threonine-protein kinase (AHRD V3.3 *-* M1DYE5_SOLTU)	1	1	1	1	0	0	0	0
Solyc01g014520.1.1	Serine/threonine-protein kinase (AHRD V3.3 *** M1DYE5_SOLTU)	1	1	1	1	0	0	0	0
Solyc01g014530.2.1	LOW QUALITY:Serine/threonine-protein kinase (AHRD V3.3 *-* K7N5H4_SOYBN)	1	1	1	1	0	0	0	0
Solyc01g014534.1.1	Physalis organ size 1 (AHRD V3.3 *** A0A097F7F7_9SOLA)	1	1	1	1	0	0	0	0
Solyc01g014535.1.1	Physalis organ size 1 (AHRD V3.3 *-* A0A097F7I9_9SOLA)	1	1	1	1	0	0	0	0
Solyc01g014536.1.1	Ethylene-responsive transcription factor (AHRD V3.3 --* W9R6V3_9ROSA)	1	1	1	1	0	0	0	0
Solyc01g014537.1.1	Ethylene-responsive transcription factor, putative (AHRD V3.3 *-* B9RGV0_RICCO)	1	1	1	1	0	0	0	0
Solyc01g014540.2.1	Serine/threonine-protein kinase (AHRD V3.3 *-* M1DYE5_SOLTU)	1	1	1	1	0	0	0	0
Solyc01g014550.2.1	Serine/threonine-protein kinase (AHRD V3.3 *** M1DYE5_SOLTU)	1.03612	1	1	1	0.0312893	0.0329765	0	0
Solyc01g014560.3.1	Serine/threonine-protein kinase (AHRD V3.3 *** K4ASL8_SOLLC)	3.94527	0.743247	1	1	0.150325	0.872764	0	0
Solyc01g014561.1.1	Physalis organ size 1 (AHRD V3.3 *-* A0A097F7B2_9SOLA)	1	1	1	1	0	0	0	0
Solyc01g014562.1.1	Ethylene-responsive transcription factor, putative (AHRD V3.3 *-* A0A061G219_THECC)	1	1	1	1	0	0	0	0
Solyc01g014564.1.1	Ethylene-responsive transcription factor, putative (AHRD V3.3 *-* A0A061G219_THECC)	1	1	1	1	0	0	0	0
Solyc01g014566.1.1	Ethylene-responsive transcription factor, putative (AHRD V3.3 *-* A0A061G219_THECC)	1	1	1	1	0	0	0	0
Solyc01g014568.1.1	Physalis organ size 1 (AHRD V3.3 *-* A0A097F792_9SOLA)	1	1	1	1	0	0	0	0
Solyc01g014620.1.1	P-loop containing nucleoside triphosphate hydrolases superfamily protein (AHRD V3.3 --* AT2G41670.1)	2.6569	0.493854	1.62894	1	1.10897	2.80528	1.97238	2.85805
Solyc01g014623.1.1	Ethylene-responsive transcription factor, putative (AHRD V3.3 *-* B9RIM8_RICCO)	1	1	1	1	0	0	0	0
Solyc01g014640.1.1	Serine/threonine-protein kinase (AHRD V3.3 *-* M1DYE5_SOLTU)	1	1	1	1	0	0	0	0
Solyc01g014643.1.1	Serine/threonine-protein kinase (AHRD V3.3 --* M1DYE5_SOLTU)	2.18184	1	1	1	0	0.139417	0	0
Solyc01g014647.1.1	Serine/threonine-protein kinase (AHRD V3.3 *-* M1CXJ4_SOLTU)	1	1	1	1	0	0	0	0
Solyc01g014650.1.1	Serine/threonine-protein kinase (AHRD V3.3 *-* M1DYE5_SOLTU)	1	1	1	1	0	0	0	0
Solyc01g014655.1.1	Serine/threonine-protein kinase (AHRD V3.3 *-* M1DYE5_SOLTU)	1	1	1	1	0	0	0	0
Solyc01g014660.1.1	Serine/threonine-protein kinase (AHRD V3.3 *-* K4ASL8_SOLLC)	1	1	1	1	0	0	0	0
Solyc01g014680.1.1	Serine/threonine-protein kinase (AHRD V3.3 *-* M1DYE5_SOLTU)	1	1	1	1	0	0	0	0
Solyc01g014690.2.1	Serine/threonine-protein kinase (AHRD V3.3 *-* M1CXJ4_SOLTU)	1	1	1	1	0	0	0	0
Solyc01g014700.2.1	LOW QUALITY:Serine/threonine-protein kinase (AHRD V3.3 *-* K4ASL8_SOLLC)	1.62759	1	1	1	0.113109	0.2371	0	0
Solyc01g014705.1.1	Physalis organ size 1 (AHRD V3.3 *-* A0A097F7A0_9SOLA)	1	1	1	1	0	0	0	0
Solyc01g014710.1.1	LOW QUALITY:DUF1677 family protein (DUF1677) (AHRD V3.3 *** AT1G72510.2)	1	1	1	1	0	0	0	0
Solyc01g014715.1.1	Ethylene-responsive transcription factor (AHRD V3.3 *-* W9S0J2_9ROSA)	1	1	1	1	0	0	0	0
Solyc01g014720.2.1	Solanum lycopersicum Cytokinin Response Factor 7	1	1	1	1	0	0	0	0
Solyc01g014725.1.1	Leucine-rich repeat receptor-like protein kinase family protein (AHRD V3.3 *-* AT2G33170.2)	1	1	1	1	0	0	0	0
Solyc01g014730.2.1	Unknown protein (AHRD V3.3 )	1	1	1	1	0	0	0	0
Solyc01g014740.1.1	LOW QUALITY:S-adenosyl-L-methionine-dependent methyltransferases superfamily protein (AHRD V3.3 --* AT5G38100.1)	1	1	1	1	0	0	0	0
Solyc01g014760.1.1	LOW QUALITY:AAR2 protein family (AHRD V3.3 --* AT1G66510.4)	1	1	1	1	0	0	0	0
Solyc01g014770.1.1	LOW QUALITY:Ethylene receptor homolog (AHRD V3.3 *-* Q9XET9_SOLLC)	1	1	1	1	0	0	0	0
Solyc01g014780.1.1	LOW QUALITY:Endoribonuclease dicer-like protein (AHRD V3.3 *-* A0A072VJ60_MEDTR)	1	1	1	1	0	0	0	0
Solyc01g014790.2.1	LOW QUALITY:Endoribonuclease dicer-like protein (AHRD V3.3 *-* A0A072VJ60_MEDTR)	1	1	1	1	0	0	0	0
Solyc01g014800.1.1	LOW QUALITY:Endoribonuclease dicer-like protein (AHRD V3.3 *-* A0A072TSQ0_MEDTR)	1	1	1	1	0	0	0	0
Solyc01g014820.2.1	LOW QUALITY:Inosine-uridine preferring nucleoside hydrolase (AHRD V3.3 *-* G7IFM3_MEDTR)	1	1	1	1	0	0	0	0
Solyc01g014830.1.1	LOW QUALITY:Extensin-like protein Dif10 (AHRD V3.3 *** Q43504_SOLLC)	1	1	1	1	0	0	0	0
Solyc01g014840.3.1	disease resistance protein (TIR-NBS-LRR class) (AHRD V3.3 *** AT5G17680.2)	-2.28267	1	-1.04873	1	1.85211	0.652404	1.58708	1.30661
Solyc01g014850.3.1	Zinc finger transcription factor 7	-2.19701	0.0357912	-4.17707	8.201e-06	13.4557	5.36062	18.6387	3.78052	down	down	universal Down
Solyc01g014860.3.1	Unknown protein (AHRD V3.3 )	-4.58079	1	-4.77507	1	0.476892	0	0.503195	0
Solyc01g014910.2.1	basic helix-loop-helix (bHLH) DNA-binding superfamily protein (AHRD V3.3 *** AT1G49770.1)	1	1	1	1	0	0	0	0
Solyc01g014920.2.1	LOW QUALITY:Repressor of gene silencing 1 isoform 1 (AHRD V3.3 --* A0A061ETY8_THECC)	1	1	1	1	0	0	0	0
Solyc01g014930.1.1	LOW QUALITY:Leucine-rich repeat receptor-like protein kinase family protein (AHRD V3.3 *-* AT4G08850.1)	1	1	1	1	0	0	0	0
Solyc01g014940.1.1	LOW QUALITY:Leucine-rich repeat receptor-like protein kinase family protein (AHRD V3.3 *-* AT4G08850.2)	1	1	-1.35739	1	0	0	0.0476384	0
Solyc01g014960.1.1	LOW QUALITY:Basic helix-loop-helix transcription factor (AHRD V3.3 *** A0A0H3YC60_SALMI)	1	1	1	1	0	0	0	0
Solyc01g014970.1.1	LOW QUALITY:ZF-HD homeobox protein (AHRD V3.3 *-* A0A0B2P2L4_GLYSO)	1	1	1	1	0	0	0	0
Solyc01g014980.3.1	S-adenosyl-L-methionine-dependent methyltransferases superfamily protein (AHRD V3.3 --* AT4G26600.8)	1	1	1	1	0	0	0	0
Solyc01g014990.2.1	ferrochelatase 2 (AHRD V3.3 --* AT2G30390.2)	1	1	1	1	0	0	0	0
Solyc01g015000.3.1	3-oxoacyl-[acyl-carrier-protein] synthase (AHRD V3.3 *-* A0A0D2UFH3_GOSRA)	2.87278	1	-1.36286	1	0.5848	1.70901	0.0483672	0
Solyc01g015010.1.1	LOW QUALITY:Pseudouridine synthase family protein (AHRD V3.3 --* AT1G09800.2)	1	1	1	1	0	0	0	0
Solyc01g015020.3.1	PRLI-interacting factor (AHRD V3.3 *** AT5G19900.5)	1.11071	1	1.66601	0.007456	26.3684	25.9551	23.7472	34.3758
Solyc01g015030.1.1	LOW QUALITY:AP-5 complex subunit zeta-1 (AHRD V3.3 --* AT3G15160.2)	1	1	1	1	0	0	0	0
Solyc01g015040.1.1	LOW QUALITY:BTB/POZ domain-containing protein (AHRD V3.3 --* AT2G30600.5)	1.14332	1	1	1	0.477404	0.500379	0	0
Solyc01g015050.1.1	LOW QUALITY:XH/XS domain-containing protein (AHRD V3.3 --* AT5G59390.5)	17.918	0.001901	13.6075	0.0121559	0.145406	4.30351	0.156642	3.30478	up	up	universal Up
Solyc01g015060.1.1	LOW QUALITY:XH/XS domain-containing protein (AHRD V3.3 *-* AT5G59390.5)	18.0934	0.138938	10.989	0.0756365	0	2.01645	0.120984	2.30689
Solyc01g015070.3.1	Lipoxygenase 3, chloroplastic (AHRD V3.3 --* LOX3_ARATH)	6.78432	0.002126	2.48884	0.212797	1.02447	6.83872	2.24132	5.00808	up		Up-ca4 only
Solyc01g015080.3.1	Peroxidase (AHRD V3.3 *** K4AUE2_SOLLC)	1	1	1	1	0	0	0	0
Solyc01g015085.1.1	Ulp1 protease family, C-terminal catalytic domain containing protein (AHRD V3.3 *-* Q60D46_SOLDE)	1.12625	1	1	1	0	0.0148931	0	0
Solyc01g015130.1.1	LOW QUALITY:F-box family protein (AHRD V3.3 *-* B9I4C3_POPTR)	1	1	1	1	0	0	0	0
Solyc01g015140.1.1	LOW QUALITY:cytochrome b (AHRD V3.3 *-* AT2G07727.1)	1	1	1	1	0	0	0	0
Solyc01g015170.1.1	LOW QUALITY:Unknown protein (AHRD V3.3 )	1	1	1	1	0	0	0	0
Solyc01g015180.1.1	LOW QUALITY:F-box family protein (AHRD V3.3 --* B9ID45_POPTR)	1	1	1	1	0	0	0	0
Solyc01g015210.1.1	LOW QUALITY:B3 domain-containing protein family (AHRD V3.3 *-* A0A151RF19_CAJCA)	1	1	1	1	0	0	0	0
Solyc01g015230.2.1	LOW QUALITY:Unknown protein (AHRD V3.3 )	1	1	1	1	0	0	0	0
Solyc01g015240.1.1	LOW QUALITY:Ethylene receptor 3 (AHRD V3.3 --* ETR3_ORYSJ)	1	1	1	1	0	0	0	0
Solyc01g015250.1.1	LOW QUALITY:Disease resistance protein (TIR-NBS-LRR class) family (AHRD V3.3 --* AT5G41750.2)	1	1	1	1	0	0	0	0
Solyc01g015280.1.1	LOW QUALITY:60S acidic ribosomal protein family (AHRD V3.3 --* AT5G40040.1)	1	1	1	1	0	0	0	0
Solyc01g015285.1.1	Phytoene synthase 1, chloroplastic (AHRD V3.3 --* PSY1_SOLLC)	1	1	1	1	0	0	0	0
Solyc01g015290.1.1	LOW QUALITY:cold shock domain protein 1 (AHRD V3.3 --* AT4G36020.2)	1	1	1	1	0	0	0	0
Solyc01g016300.1.1	LOW QUALITY:Maturase K (AHRD V3.3 --* MATK_AVIMR)	1	1	1	1	0	0	0	0
Solyc01g016350.1.1	LOW QUALITY:basic helix-loop-helix (bHLH) DNA-binding superfamily protein (AHRD V3.3 --* AT3G61950.3)	1	1	1	1	0	0	0	0
Solyc01g016360.2.1	Leucine-rich repeat receptor-like protein kinase family protein (AHRD V3.3 --* AT3G24240.1)	1	1	1	1	0	0	0	0
Solyc01g016370.2.1	Leucine-rich repeat receptor-like protein kinase family protein (AHRD V3.3 *-* AT4G08850.2)	1.92877	1	1.09315	1	0.0433538	0.183632	0.185927	0.186967
Solyc01g016380.3.1	Protein trichome birefringence (AHRD V3.3 *-* A0A199UZS9_ANACO)	2.43246	1	1.08081	1	0	0.168983	0.113121	0.115332
Solyc01g016390.3.1	Protein trichome birefringence (AHRD V3.3 *-* TBR_ARATH)	1.46603	1	-1.58132	1	0.0292124	0.0929097	0.19256	0.0630876
Solyc01g016400.1.1	LOW QUALITY:aluminum activated malate transporter family protein (AHRD V3.3 --* AT1G18420.2)	1	1	1	1	0	0	0	0
Solyc01g016410.3.1	RING/U-box superfamily protein (AHRD V3.3 *-* AT5G08139.1)	3.63436	0.0005387	5.87979	4.459e-09	3.63392	12.009	3.74228	19.6399	up	up	universal Up
Solyc01g016413.1.1	LOW QUALITY:TCP family transcription factor (AHRD V3.3 *-* F1T102_9ERIC)	1.45356	1	1.4815	1	0	0.053505	0	0.0556415
Solyc01g016430.1.1	titan9 (AHRD V3.3 --* AT3G20070.4)	1	1	1	1	0	0	0	0
Solyc01g016435.1.1	LOW QUALITY:DUF1677 family protein (DUF1677) (AHRD V3.3 *-* AT1G72510.2)	1	1	1	1	0	0	0	0
Solyc01g016450.1.1	LOW QUALITY:cysteine/histidine-rich C1 domain protein (AHRD V3.3 --* AT1G60787.4)	1	1	1	1	0	0	0	0
Solyc01g016455.1.1	Ubiquitin carboxyl-terminal hydrolase-related protein (AHRD V3.3 --* AT3G47890.2)	2.44295	0.299198	1.15643	1	2.19593	4.92194	4.74677	4.777
Solyc01g016460.3.1	Phototropic-responsive NPH3 family protein (AHRD V3.3 --* AT1G67900.6)	2.29818	1	1	1	0	0.153142	0	0
Solyc01g016470.3.1	60S acidic ribosomal protein P1 (AHRD V3.3 *** B9IDH5_POPTR)	1.50734	0.0102858	1.04498	1	34.5995	46.2553	36.2615	32.8559
Solyc01g016475.1.1	LOW QUALITY:Acetamidase/Formamidase family protein (AHRD V3.3 --* AT4G37550.5)	1	1	1	1	0	0	0	0
Solyc01g016520.1.1	LOW QUALITY:DNA-directed RNA polymerase subunit beta'' (AHRD V3.3 *-* RPOC2_WHEAT)	1	1	1	1	0	0	0	0
Solyc01g016540.2.1	plant/protein (DUF789) (AHRD V3.3 *** AT1G03610.1)	1	1	1	1	0	0	0	0
Solyc01g016550.1.1	photosystem II reaction center protein H (AHRD V3.3 --* ATCG00710.1)	1.51704	0.57365	1.56142	0.305775	6.27567	8.49386	9.04941	12.3147
Solyc01g016580.1.1	LOW QUALITY:UPF0496 protein (AHRD V3.3 *-* A0A061E8F5_THECC)	1	1	1	1	0	0	0	0
Solyc01g016590.1.1	LOW QUALITY:transcription factor jumonji (jmjC) domain-containing protein (AHRD V3.3 --* AT1G63490.4)	1	1	1	1	0	0	0	0
Solyc01g016600.1.1	LOW QUALITY:UPF0496 protein (AHRD V3.3 *** A0A061E8F5_THECC)	1	1	1	1	0	0	0	0
Solyc01g016610.1.1	LOW QUALITY:2-oxoisovalerate dehydrogenase subunit alpha (AHRD V3.3 *-* A0A072V066_MEDTR)	1	1	1	1	0	0	0	0
Solyc01g016620.1.1	LOW QUALITY:oxidoreductase/transition metal ion-binding protein (AHRD V3.3 --* AT5G52410.2)	1	1	1	1	0	0	0	0
Solyc01g016630.1.1	LOW QUALITY:WAS/WASL-interacting family protein (AHRD V3.3 --* AT1G55160.1)	-1.65723	1	1.81845	1	0.0875307	0	0	0.0945785
Solyc01g016633.1.1	2-oxoglutarate (2OG) and Fe(II)-dependent oxygenase superfamily protein (AHRD V3.3 *-* A0A061ENN9_THECC)	1	1	1	1	0	0	0	0
Solyc01g016637.1.1	2-oxoglutarate (2OG) and Fe(II)-dependent oxygenase superfamily protein (AHRD V3.3 *-* AT5G43450.2)	1	1	1	1	0	0	0	0
Solyc01g016640.2.1	2-oxoglutarate (2OG) and Fe(II)-dependent oxygenase superfamily protein, putative (AHRD V3.3 *** A0A061ELQ8_THECC)	1	1	1	1	0	0	0	0
Solyc01g016645.1.1	2-oxoglutarate (2OG) and Fe(II)-dependent oxygenase superfamily protein (AHRD V3.3 --* AT1G06640.2)	1	1	1	1	0	0	0	0
Solyc01g016650.1.1	LOW QUALITY:Malate dehydrogenase, mitochondrial (Fragments) (AHRD V3.3 --* MDHM_CAPAA)	1	1	1	1	0	0	0	0
Solyc01g016655.1.1	Starch synthase, chloroplastic/amyloplastic (AHRD V3.3 --* A0A0D3AG41_BRAOL)	1	1	1	1	0	0	0	0
Solyc01g016660.1.1	LOW QUALITY:Starch synthase, chloroplastic/amyloplastic (AHRD V3.3 *-* A0A0V0IUN0_SOLCH)	1	1	1	1	0	0	0	0
Solyc01g016670.1.1	LOW QUALITY:PDI-like 1-1 (AHRD V3.3 --* AT1G21750.2)	1	1	1	1	0	0	0	0
Solyc01g016680.2.1	2-oxoglutarate (2OG) and Fe(II)-dependent oxygenase superfamily protein (AHRD V3.3 *** AT1G06620.2)	1	1	1	1	0	0	0	0
Solyc01g016690.1.1	LOW QUALITY:Phox (PX) domain-containing protein (AHRD V3.3 --* AT2G25350.1)	1	1	1	1	0	0	0	0
Solyc01g016697.1.1	WPP domain-interacting protein 1 (AHRD V3.3 --* AT5G11390.1)	1	1	1	1	0	0	0	0
Solyc01g016700.3.1	DNA polymerase epsilon catalytic subunit (AHRD V3.3 --* AT2G27120.2)	1	1	1	1	0	0	0	0
Solyc01g016720.2.1	Disease resistance protein (TIR-NBS-LRR class) family (AHRD V3.3 --* AT4G36150.1)	3.66383	1	2.39791	1	0	0.314243	0	0.16154
Solyc01g016730.1.1	LOW QUALITY:Cytochrome P450 82A3 (AHRD V3.3 --* C82A3_SOYBN)	1	1	1	1	0	0	0	0
Solyc01g016740.1.1	LOW QUALITY:ATP-dependent DNA helicase PIF1 (AHRD V3.3 *-* A0A151RQB0_CAJCA)	1	1	1	1	0	0	0	0
Solyc01g016750.1.1	LOW QUALITY:Helicase-like protein (AHRD V3.3 *-* Q9AYF0_ORYSJ)	1	1	1	1	0	0	0	0
Solyc01g016760.1.1	LOW QUALITY:F-box/LRR-repeat protein (AHRD V3.3 --* A0A0B2R354_GLYSO)	1	1	1	1	0	0	0	0
Solyc01g016770.1.1	Transcription factor Myb (AHRD V3.3 *-* Q71KV1_CAPAN)	-2.86051	1	1	1	0.247784	0	0	0
Solyc01g016780.1.1	LOW QUALITY:Transcription factor Myb (AHRD V3.3 --* Q71KV1_CAPAN)	4.84404	1	1.80245	1	0	0.453468	0.238192	0.464933
Solyc01g016790.1.1	LOW QUALITY:O-acetylserine (thiol) lyase (OAS-TL) isoform A2 (AHRD V3.3 --* AT3G22460.2)	1	1	1	1	0	0	0	0
Solyc01g016800.1.1	LOW QUALITY:Chaperone DnaJ-domain superfamily protein, putative isoform 1 (AHRD V3.3 *-* A0A061EB22_THECC)	1	1	3.57809	1	0	0	0	0.29792
Solyc01g016805.1.1	plant/protein (AHRD V3.3 --* AT2G41150.2)	2.23302	1	1.03961	1	0	0.145455	0.365947	0.334399
Solyc01g016850.1.1	LOW QUALITY:embryo defective 1303 (AHRD V3.3 --* AT1G56200.2)	1	1	1	1	0	0	0	0
Solyc01g016880.1.1	LOW QUALITY:Haloacid dehalogenase-like hydrolase (HAD) superfamily protein (AHRD V3.3 --* AT5G02230.3)	1	1	1	1	0	0	0	0
Solyc01g016890.1.1	LOW QUALITY:DNA-directed RNA polymerase subunit beta'' (AHRD V3.3 --* RPOC2_NASOF)	1	1	1	1	0	0	0	0
Solyc01g016900.1.1	LOW QUALITY:Vacuolar sorting-associated protein 33-like protein (AHRD V3.3 *-* A0A0B0PTP0_GOSAR)	1	1	1	1	0	0	0	0
Solyc01g016910.1.1	LOW QUALITY:NAD(P)-binding Rossmann-fold superfamily protein (AHRD V3.3 --* AT1G09490.1)	1	1	1	1	0	0	0	0
Solyc01g016940.1.1	LOW QUALITY:DNAse I-like superfamily protein (AHRD V3.3 --* AT3G21530.4)	1	1	1	1	0	0	0	0
Solyc01g016960.1.1	LOW QUALITY:NBS-coding resistance gene analog (AHRD V3.3 *** B3V7S0_TOBAC)	1	1	1	1	0	0	0	0
Solyc01g016970.1.1	LOW QUALITY:Autophagy protein 5 (AHRD V3.3 --* ATG5_ORYSJ)	3.88674	1	2.00779	1	0	0.340539	0	0.116459
Solyc01g016980.1.1	LOW QUALITY:neuroblastoma-amplified sequence protein (AHRD V3.3 --* AT5G24350.3)	1.51239	1	1	1	0	0.060445	0	0
Solyc01g016985.1.1	ARID/BRIGHT DNA-binding domain-containing protein (AHRD V3.3 *-* AT1G76510.4)	1	1	1	1	0	0	0	0
Solyc01g017020.1.1	LOW QUALITY:calcium/calcium/calmodulin-dependent Serine/Threonine-kinase (AHRD V3.3 --* AT2G47010.3)	1	1	1	1	0	0	0	0
Solyc01g017030.1.1	LOW QUALITY:ARID/BRIGHT DNA-binding domain-containing protein (AHRD V3.3 *-* AT1G76510.3)	1	1	1	1	0	0	0	0
Solyc01g017040.1.1	LOW QUALITY:Major facilitator superfamily protein (AHRD V3.3 --* AT3G13050.4)	1	1	1	1	0	0	0	0
Solyc01g017050.1.1	LOW QUALITY:ATP synthase subunit alpha, chloroplastic (AHRD V3.3 --* ATPA_IPOPU)	1.42209	1.413e-07	2.29339	6.821e-63	159.283	200.689	189.058	376.041		up	Up CLN only (strict)
Solyc01g017060.2.1	LOW QUALITY:Protein Ycf2 (AHRD V3.3 *-* YCF2_TOBAC)	1	1	1	1	0	0	0	0
Solyc01g017070.1.1	LOW QUALITY:Protein Ycf2 (AHRD V3.3 *-* YCF2_SOLLC)	1	1	1	1	0	0	0	0
Solyc01g017080.1.1	Ycf15 protein (AHRD V3.3 *-* A0A0C5C0V6_9SOLA)	1	1	1	1	0	0	0	0
Solyc01g017083.1.1	50S ribosomal protein L20, chloroplastic (AHRD V3.3 *** RK20_PANGI)	1	1	1	1	0	0	0	0
Solyc01g017087.1.1	30S ribosomal protein S18, chloroplastic (AHRD V3.3 *** RR18_TOBAC)	1	1	1	1	0	0	0	0
Solyc01g017090.2.1	NADH dehydrogenase subunit (AHRD V3.3 *-* Q8HSD4_9SOLN)	1.79858	1	1.46786	1	0.186671	0.391595	0.327343	0.470622
Solyc01g017100.1.1	NADH dehydrogenase subunit (AHRD V3.3 *-* B7SRI7_9SOLA)	1	1	1	1	0	0	0	0
Solyc01g017110.1.1	NADH dehydrogenase subunit (AHRD V3.3 *-* Q8HSC3_9SOLN)	1.314	1	1	1	0	0.0370419	0	0
Solyc01g017120.1.1	Protein Ycf2 (AHRD V3.3 *-* YCF2_TOBAC)	1	1	1	1	0	0	0	0
Solyc01g017130.1.1	Protein Ycf2 (AHRD V3.3 *-* YCF2_SOLLC)	1	1	1	1	0	0	0	0
Solyc01g017140.1.1	Protein Ycf2 (AHRD V3.3 *-* YCF2_SOLLC)	1	1	1	1	0	0	0	0
Solyc01g017150.1.1	Ycf15 protein (AHRD V3.3 *** A0A0C5C0V6_9SOLA)	1	1	1	1	0	0	0	0
Solyc01g017160.1.1	NAD(P)H-quinone oxidoreductase subunit 2, chloroplastic (AHRD V3.3 *-* NU2C_SILLA)	1	1	1	1	0	0	0	0
Solyc01g017170.1.1	NAD(P)H-quinone oxidoreductase subunit 2, chloroplastic (AHRD V3.3 *-* A0A161V440_9MAGN)	-3.31155	1	-4.13374	1	0.702731	0.10562	0.41771	0
Solyc01g017180.2.1	NAD(P)H-quinone oxidoreductase subunit 2, chloroplastic (AHRD V3.3 *-* NU2C_BRANA)	1	1	1	1	0	0	0	0
Solyc01g017183.1.1	30S ribosomal protein S7, chloroplastic (AHRD V3.3 *** RR7_TOBAC)	1	1	1	1	0	0	0	0
Solyc01g017185.1.1	Ribosomal protein S12 (AHRD V3.3 *-* A0A0S2GMA2_DENCH)	1	1	1	1	0	0	0	0
Solyc01g017187.1.1	Ribosomal protein S12 (AHRD V3.3 *** A0A0C5G6K8_IPOBA)	1	1	1	1	0	0	0	0
Solyc01g017190.1.1	NAD(P)H-quinone oxidoreductase subunit 2, chloroplastic (AHRD V3.3 *-* NU2C_ANACO)	1	1	1	1	0	0	0	0
Solyc01g017200.2.1	Acetyl-coenzyme A carboxylase carboxyl transferase subunit beta, chloroplastic (AHRD V3.3 *-* ACCD_SOLLC)	1	1	1	1	0	0	0	0
Solyc01g017210.1.1	NAD(P)H-quinone oxidoreductase subunit 3, chloroplastic (AHRD V3.3 *** NU3C_LEMMI)	1	1	1	1	0	0	0	0
Solyc01g017220.1.1	ATP synthase epsilon chain, chloroplastic (AHRD V3.3 *** ATPE_SOLLC)	-1.08935	1	-3.90222	8.388e-05	9.27272	7.53006	15.5756	3.37442		down	Down-CLN-only
Solyc01g017230.1.1	NADH dehydrogenase subunit 5 (AHRD V3.3 *-* A0A140G1W6_TOBAC)	1	1	1	1	0	0	0	0
Solyc01g017235.1.1	Ycf1 (AHRD V3.3 *-* A0A140G1X7_TOBAC)	1	1	1	1	0	0	0	0
Solyc01g017240.1.1	Ycf1 protein (AHRD V3.3 *-* ATCG01130.1)	1	1	1	1	0	0	0	0
Solyc01g017245.1.1	Ycf1 protein (AHRD V3.3 *-* ATCG01000.1)	1	1	1	1	0	0	0	0
Solyc01g017250.1.1	Ycf1 protein (AHRD V3.3 *-* ATCG01130.1)	1	1	1	1	0	0	0	0
Solyc01g017260.1.1	NAD(P)H-quinone oxidoreductase subunit 2, chloroplastic (AHRD V3.3 *-* NU2C_COECR)	1	1	1	1	0	0	0	0
Solyc01g017270.1.1	Ycf15 protein (AHRD V3.3 *** A0A0C5C0K6_9SOLA)	1	1	1	1	0	0	0	0
Solyc01g017280.1.1	Protein Ycf2 (AHRD V3.3 *-* YCF2_SOLLC)	1	1	1	1	0	0	0	0
Solyc01g017290.1.1	LOW QUALITY:Protein Ycf2 (AHRD V3.3 *-* YCF2_SOLLC)	1	1	1	1	0	0	0	0
Solyc01g017300.1.1	Photosystem I P700 chlorophyll a apoprotein A1 (AHRD V3.3 *-* PSAA_POPAL)	1.44286	1	1	1	0	0.0522424	0	0
Solyc01g017310.1.1	Photosystem I P700 chlorophyll a apoprotein A1 (AHRD V3.3 *-* PSAA_ENCLE)	1	1	1	1	0	0	0	0
Solyc01g017320.1.1	Photosystem I P700 chlorophyll a apoprotein A1 (AHRD V3.3 *-* PSAA_JASNU)	-1.04598	1	-1.39783	1	1.00393	0.844964	0.404088	0.217728
Solyc01g017330.2.1	Photosystem I P700 chlorophyll a apoprotein A1 (AHRD V3.3 *-* PSAA_NICTO)	1	1	1.45533	1	0	0	0	0.0526176
Solyc01g017333.1.1	NAD(P)H-quinone oxidoreductase chain 4, chloroplastic (AHRD V3.3 *-* NU4C_SOLTU)	1	1	1	1	0	0	0	0
Solyc01g017337.1.1	Cytochrome c biogenesis protein CcsA (AHRD V3.3 *-* CCSA_SOLBU)	1	1	1	1	0	0	0	0
Solyc01g017360.2.1	DNA-directed RNA polymerase subunit beta (AHRD V3.3 *-* RPOB_TOBAC)	1	1	1	1	0	0	0	0
Solyc01g017370.1.1	DNA-directed RNA polymerase subunit (AHRD V3.3 *-* A0A0C5CUM7_SOLLC)	-1.62482	1	1	1	0.0832141	0	0	0
Solyc01g017380.1.1	DNA-directed RNA polymerase subunit (AHRD V3.3 *-* A0A0K1ZCY1_9LAMI)	-2.20605	1	1	1	0.160623	0	0	0
Solyc01g017390.1.1	RNA polymerase beta subunit protein (AHRD V3.3 *-* D4IIF5_CORAV)	1	1	1	1	0	0	0	0
Solyc01g017400.2.1	30S ribosomal protein S7, chloroplastic (AHRD V3.3 *** RR7_PHAAO)	1.63591	1	-1.5667	1	0	0.0750165	0.0755379	0
Solyc01g017410.2.1	LOW QUALITY:Protein Ycf2 (AHRD V3.3 *-* YCF2_SOLLC)	1	1	1	1	0	0	0	0
Solyc01g017420.1.1	DNA-directed RNA polymerase subunit beta'' (AHRD V3.3 *-* RPOC2_SOLLC)	1	1	1	1	0	0	0	0
Solyc01g017430.1.1	Cytochrome b6-f complex subunit 4 (AHRD V3.3 *** A0A067YNT8_ACEBU)	1	1	1	1	0	0	0	0
Solyc01g017440.1.1	DNA-directed RNA polymerase subunit alpha (AHRD V3.3 *** RPOA_SOLLC)	1.60866	1	1	1	0	0.0718011	0	0
Solyc01g017450.1.1	30S ribosomal protein S11, chloroplastic (AHRD V3.3 *** RR11_NICTO)	-2.47453	1	1.92202	1	0.196379	0	0	0.106548
Solyc01g017460.2.1	DNA-directed RNA polymerase subunit (AHRD V3.3 *-* A0A0S0ZL28_9ASTE)	1	1	1	1	0	0	0	0
Solyc01g017470.2.1	DNA-directed RNA polymerase subunit (AHRD V3.3 *-* A0A0V0INT8_SOLCH)	1	1	1	1	0	0	0	0
Solyc01g017480.1.1	Ycf1 protein (AHRD V3.3 *-* ATCG01130.1)	1	1	1	1	0	0	0	0
Solyc01g017485.1.1	DNA-directed RNA polymerase subunit beta (AHRD V3.3 --* M7YBH1_TRIUA)	1.05423	1	1.39149	1	0.0548455	0.0576112	0.0602542	0.117927
Solyc01g017490.1.1	calcium-dependent lipid-binding family protein (AHRD V3.3 --* AT1G48090.6)	-1.0366	1	1.40046	1	0.691924	0.587078	0.57644	0.746144
Solyc01g017500.2.1	Flowering time control FCA-like protein (AHRD V3.3 --* A0A072UF76_MEDTR)	1	1	1	1	0	0	0	0
Solyc01g017510.1.1	LOW QUALITY:DNA-directed RNA polymerase subunit beta'' (AHRD V3.3 *-* RPOC2_SPIOL)	1	1	1	1	0	0	0	0
Solyc01g017530.1.1	30S ribosomal protein S2, chloroplastic (AHRD V3.3 *** RR2_SOLLC)	1.06921	1	1.77974	1	0.758218	0.72625	1.23957	2.00267
Solyc01g017540.1.1	Dirigent protein (AHRD V3.3 *** K4AUT5_SOLLC)	1	1	1	1	0	0	0	0
Solyc01g017560.2.1	response regulator 11 (AHRD V3.3 --* AT1G67710.1)	-1.04282	1	1	1	0.967518	0.816958	0	0
Solyc01g017563.1.1	Dirigent protein (AHRD V3.3 *-* K4AV41_SOLLC)	1	1	1	1	0	0	0	0
Solyc01g017567.1.1	Exosome complex exonuclease RRP44 (AHRD V3.3 *-* A0A068EX93_COCNU)	1	1	1	1	0	0	0	0
Solyc01g017570.1.1	tRNA (guanine(37)-N1)-methyltransferase (AHRD V3.3 --* I1HFG9_BRADI)	1	1	1	1	0	0	0	0
Solyc01g017600.3.1	Transmembrane protein 45B (AHRD V3.3 *** A0A151U0K4_CAJCA)	1.7224	0.0005425	-1.18055	0.763085	29.8145	45.5713	38.591	28.3219
Solyc01g017610.1.1	tryptophan aminotransferase related 2 (AHRD V3.3 *** AT4G24670.2)	1	1	1	1	0	0	0	0
Solyc01g017620.1.1	LOW QUALITY:Tryptophan aminotransferase 1 (AHRD V3.3 --* A0A0U1XIN8_CATRO)	1	1	1	1	0	0	0	0
Solyc01g017630.1.1	LOW QUALITY:Ribosomal protein S4 (AHRD V3.3 *-* A0A142I0Z6_NICSY)	1	1	1	1	0	0	0	0
Solyc01g017640.2.1	LOW QUALITY:Leucine-rich repeat-containing protein 2 (AHRD V3.3 --* A0A061EHQ4_THECC)	1	1	1	1	0	0	0	0
Solyc01g017650.2.1	LOW QUALITY:F-box family protein (AHRD V3.3 --* D7MUM6_ARALL)	1	1	1	1	0	0	0	0
Solyc01g017660.2.1	LOW QUALITY:Transcription termination factor MTERF5, chloroplastic (AHRD V3.3 --* MTEF5_ARATH)	1	1	1	1	0	0	0	0
Solyc01g017670.1.1	LOW QUALITY:Lung seven transmembrane receptor family protein (AHRD V3.3 --* AT3G09570.1)	1	1	1	1	0	0	0	0
Solyc01g017680.2.1	LOW QUALITY:Unknown protein (AHRD V3.3 )	1	1	1	1	0	0	0	0
Solyc01g017690.1.1	LOW QUALITY:Disease resistance protein (AHRD V3.3 *-* A0A103Y7R3_CYNCS)	1	1	1	1	0	0	0	0
Solyc01g017700.1.1	LOW QUALITY:Disease resistance protein (AHRD V3.3 --* A0A103XDQ0_CYNCS)	1	1	1	1	0	0	0	0
Solyc01g017710.1.1	LOW QUALITY:ferredoxin-fold anticodon-binding domain protein (AHRD V3.3 --* AT1G55790.1)	13.8578	0.003766	2.48524	1	0.265959	4.78136	0.586319	1.43489	up		Up-ca4 only
Solyc01g017720.2.1	Maturase K (AHRD V3.3 --* H9NKB3_9ASTR)	1	1	-1.90162	1	0	0	0.120181	0
Solyc01g017730.1.1	LOW QUALITY:ARM repeat superfamily protein (AHRD V3.3 --* AT5G37290.3)	-1.88295	1	1	1	0.117592	0	0	0
Solyc01g017735.1.1	Ubiquitin carboxyl-terminal hydrolase (AHRD V3.3 --* A0A0D2TBB1_GOSRA)	1	1	1	1	0	0	0	0
Solyc01g017740.1.1	LOW QUALITY:Cytochrome b6 (AHRD V3.3 *-* CYB6_HORVU)	1.76655	1	-1.28719	1	0.705742	1.19473	1.84594	1.21749
Solyc01g017750.1.1	LOW QUALITY:DENN (AEX-3) domain-containing protein (AHRD V3.3 --* AT2G20320.2)	1	1	1	1	0	0	0	0
Solyc01g017760.1.1	LOW QUALITY:DUF4283 domain protein (AHRD V3.3 --* A0A072TVC2_MEDTR)	1	1	1.69152	1	0	0	0	0.0799107
Solyc01g017770.1.1	LOW QUALITY:F-box family protein (AHRD V3.3 *** AT1G19160.1)	1	1	1	1	0	0	0	0
Solyc01g017775.1.1	AT-rich interactive domain protein (AHRD V3.3 --* G7K2M1_MEDTR)	1	1	1	1	0	0	0	0
Solyc01g017790.2.1	ARID/BRIGHT DNA-binding domain-containing protein (AHRD V3.3 *-* AT1G76510.4)	1	1	1	1	0	0	0	0
Solyc01g017793.1.1	Dead box ATP-dependent RNA helicase, putative (AHRD V3.3 *-* B9RDP2_RICCO)	1	1	1	1	0	0	0	0
Solyc01g017797.1.1	F-box/LRR-repeat protein (AHRD V3.3 *** A0A0B2R354_GLYSO)	1	1	1	1	0	0	0	0
Solyc01g017820.2.1	F-box family protein (AHRD V3.3 *-* B9I4C3_POPTR)	1	1	1	1	0	0	0	0
Solyc01g017823.1.1	Dead box ATP-dependent RNA helicase, putative (AHRD V3.3 *-* B9RDP2_RICCO)	1	1	1	1	0	0	0	0
Solyc01g017827.1.1	Replication protein A DNA-binding subunit (AHRD V3.3 *-* A0A1D1XIM5_9ARAE)	1	1	1	1	0	0	0	0
Solyc01g017840.1.1	Replication protein A DNA-binding subunit (AHRD V3.3 *-* A0A1D1XIM5_9ARAE)	1	1	1	1	0	0	0	0
Solyc01g017850.1.1	LOW QUALITY:PIF1-like helicase (AHRD V3.3 *-* A0A072TJC6_MEDTR)	1	1	1.17174	1	0	0	0	0.0198457
Solyc01g017860.3.1	Delta-1-pyrroline-5-carboxylate synthase (AHRD V3.3 --* P5CS_VIGAC)	1.22686	1	-1.10218	1	1.69709	1.871	1.91122	1.4926
Solyc01g017870.2.1	low-molecular-weight cysteine-rich 13 (AHRD V3.3 -** AT4G09795.1)	1	1	1	1	0	0	0	0
Solyc01g017950.2.1	LOW QUALITY:Acetyl-coenzyme A carboxylase carboxyl transferase subunit beta, chloroplastic (AHRD V3.3 *-* D3WEW1_PLUAU)	1	1	1	1	0	0	0	0
Solyc01g017960.1.1	Acetyl-CoA carboxylase, carboxyl transferase subunit beta (AHRD V3.3 --* A0A140GAA2_9SPER)	1	1	1	1	0	0	0	0
Solyc01g017970.1.1	LOW QUALITY:BnaA01g35380D protein (AHRD V3.3 *-* A0A078J8P5_BRANA)	1	1	1	1	0	0	0	0
Solyc01g018010.2.1	Mitogen-activated protein kinase 5 (AHRD V3.3 --* MPK5_ARATH)	1.65351	0.702519	-1.26933	1	3.34568	4.97725	2.88222	1.94402
Solyc01g018020.2.1	Transketolase, putative (AHRD V3.3 *** B9T0B2_RICCO)	1.15203	1	1.41	1	0	0.0179348	0.0349782	0.0901364
Solyc01g018025.1.1	Cytochrome P450, putative (AHRD V3.3 *** B9SBP0_RICCO)	1	1	-1.44126	1	0	0	0.0588181	0
Solyc01g018040.1.1	FAR1-related sequence 5 (AHRD V3.3 *-* AT4G38180.1)	1	1	1	1	0	0	0	0
Solyc01g018060.1.1	30S ribosomal protein S7, chloroplastic (AHRD V3.3 *-* RR7_TOBAC)	1	1	1	1	0	0	0	0
Solyc01g018070.2.1	ARID/BRIGHT DNA-binding domain-containing protein (AHRD V3.3 *-* AT1G76510.4)	1	1	1	1	0	0	0	0
Solyc01g018090.2.1	LOW QUALITY:Photosystem I P700 chlorophyll a apoprotein A1 (AHRD V3.3 *-* PSAA_ENCLE)	2.95144	1	1.13703	1	0.147616	0.616114	0.464925	0.474128
Solyc01g019100.1.1	LOW QUALITY:NAD(P)H-quinone oxidoreductase subunit 1, chloroplastic (AHRD V3.3 --* D3WBN7_LONJA)	1	1	1	1	0	0	0	0
Solyc01g020100.2.1	alpha/beta-Hydrolases superfamily protein (AHRD V3.3 *** AT1G06800.2)	1	1	1	1	0	0	0	0
Solyc01g020110.2.1	E3 ubiquitin protein ligase DRIP2 (AHRD V3.3 *-* A0A0B2P4E3_GLYSO)	1	1	1	1	0	0	0	0
Solyc01g020115.1.1	NADP-dependent alkenal double bond reductase P1 (AHRD V3.3 *-* A0A0B2RWA9_GLYSO)	1	1	1	1	0	0	0	0
Solyc01g020120.2.1	DNA helicase (AHRD V3.3 *-* M1B2A8_SOLTU)	1	1	1	1	0	0	0	0
Solyc01g020125.1.1	Glycosyltransferase (AHRD V3.3 *-* Q50HV0_SOLLC)	-2.07411	1	2.32145	1	0.143051	0	0	0.152704
Solyc01g020130.3.1	Glycosyltransferase (AHRD V3.3 *-* Q50HV0_SOLLC)	2.40404	1	2.74574	1	0	0.165629	0.0578166	0.33936
Solyc01g020150.3.1	Glycosyltransferase (AHRD V3.3 *-* Q50HV0_SOLLC)	-2.2965	1	-2.30735	1	0.172669	0	0.174263	0
Solyc01g020155.1.1	SET domain protein 25 (AHRD V3.3 --* AT5G42400.8)	1	1	1	1	0	0	0	0
Solyc01g020160.1.1	Basic helix-loop-helix family protein (AHRD V3.3 --* B9MVT4_POPTR)	1	1	1	1	0	0	0	0
Solyc01g020170.1.1	LOW QUALITY:bHLH transcription factor 074	1	1	1	1	0	0	0	0
Solyc01g020180.1.1	Basic helix-loop-helix transcription factor (AHRD V3.3 *-* A0A0H3YC60_SALMI)	1	1	1	1	0	0	0	0
Solyc01g020190.2.1	LOW QUALITY:RING/FYVE/PHD zinc finger superfamily protein (AHRD V3.3 *-* AT4G32670.2)	7.9717	0.006676	16.8073	9.043e-06	0.536082	4.60773	0.412666	7.83958	up	up	universal Up
Solyc01g020200.1.1	LOW QUALITY:Ycf1 (AHRD V3.3 *-* A0A0C5C9W8_SOLLC)	1	1	1.83337	1	0	0	0	0.0963026
Solyc01g020220.2.1	Replication factor C subunit 3 (AHRD V3.3 *** RFC3_ARATH),Pfam:PF13177	1.41547	1	-1.60149	1	0.870414	1.14031	1.24916	0.632809
Solyc01g020230.3.1	Replication factor C subunit 3 (AHRD V3.3 *** RFC3_ARATH)	2.31584	1	1.37667	1	0.262271	0.693218	0.141285	0.212151
Solyc01g020240.3.1	THUMP domain-containing protein 1 (AHRD V3.3 *** A0A1D1ZBW7_9ARAE)	1.31696	0.768724	1.16703	1	12.0535	14.098	13.1811	13.3552
Solyc01g020280.1.1	1-aminocyclopropane-1-carboxylate synthase (AHRD V3.3 --* Q71T07_MOMCH)	1	1	1	1	0	0	0	0
Solyc01g020285.1.1	SU(VAR)3-9 homolog 5 (AHRD V3.3 --* AT2G35160.5)	2.51863	1	-1.70596	1	0	0.179148	0.0941006	0
Solyc01g020290.1.1	LOW QUALITY:60S ribosomal protein L7A-like (AHRD V3.3 *-* Q2VCI3_SOLTU)	1	1	1	1	0	0	0	0
Solyc01g020300.3.1	LOW QUALITY:Cytochrome C oxidase subunit II-like, transmembrane domain-containing protein (AHRD V3.3 --* ATMG01280.1)	1	1	1	1	0	0	0	0
Solyc01g020320.3.1	calmodulin-binding receptor-like cytoplasmic kinase 1 (AHRD V3.3 --* AT5G58940.4)	1.35809	1	-1.13599	1	4.68244	5.67498	5.08169	3.86432
Solyc01g020340.2.1	Pentatricopeptide repeat-containing protein (AHRD V3.3 *** A0A103XHN5_CYNCS)	3.3812	1	1.20404	1	0.200298	0.880783	0.332624	0.370781
Solyc01g020360.1.1	LOW QUALITY:Actin-like ATPase superfamily protein (AHRD V3.3 --* AT1G13180.1)	1	1	1	1	0	0	0	0
Solyc01g020370.1.1	LOW QUALITY:Dof-type zinc finger DNA-binding family protein (AHRD V3.3 --* AT3G45610.1)	1	1	1	1	0	0	0	0
Solyc01g020371.1.1	LOW QUALITY:GRF zinc finger family protein (AHRD V3.3 --* Q2QWQ9_ORYSJ)	1	1	1	1	0	0	0	0
Solyc01g020374.1.1	6,7-dimethyl-8-ribityllumazine synthase / DMRL synthase / lumazine synthase / riboflavin synthase (AHRD V3.3 --* AT2G44050.1)	1	1	1	1	0	0	0	0
Solyc01g020376.1.1	Protein Ycf2 (AHRD V3.3 *-* T1UNP5_ANDPA)	1	1	1	1	0	0	0	0
Solyc01g020378.1.1	LOW QUALITY:Calcium-binding EF-hand family protein, putative (AHRD V3.3 *** A0A061FAV4_THECC)	-1.19052	1	-1.3455	1	7.68788	5.70102	10.3441	6.63531
Solyc01g020400.1.1	LOW QUALITY:F-box associated interaction domain-containing protein (AHRD V3.3 --* A0A103XHT5_CYNCS)	1	1	1	1	0	0	0	0
Solyc01g020401.1.1	SKP1-like protein (AHRD V3.3 *** A0A172MAC8_VITPS)	1	1	1	1	0	0	0	0
Solyc01g020402.1.1	SKP1 protein (AHRD V3.3 *** M1EWG5_TOBAC)	1	1	1	1	0	0	0	0
Solyc01g020403.1.1	SKP1-like protein (AHRD V3.3 *-* Q2PH51_SILLA)	1	1	1	1	0	0	0	0
Solyc01g020404.1.1	LOW QUALITY:SKP1-like protein (AHRD V3.3 *** C3V9V9_CITMA)	1	1	1	1	0	0	0	0
Solyc01g020406.1.1	LOW QUALITY:SKP1 protein (AHRD V3.3 *-* M1EWG5_TOBAC)	1	1	1	1	0	0	0	0
Solyc01g020408.1.1	SKP1 (AHRD V3.3 *** Q84UV6_NICBE)	1	1	1	1	0	0	0	0
Solyc01g020430.1.1	LOW QUALITY:Sulfurtransferase (AHRD V3.3 *-* A0A022QM65_ERYGU)	1	1	1	1	0	0	0	0
Solyc01g020440.3.1	Replication factor C subunit 3 (AHRD V3.3 *** RFC3_ARATH)	-2.75084	0.009285	-3.00293	0.002982	12.794	4.04455	13.8954	3.9345	down	down	universal Down
Solyc01g020445.1.1	Ulp1 protease family, C-terminal catalytic domain containing protein (AHRD V3.3 *-* Q60D46_SOLDE)	1	1	1	1	0	0	0	0
Solyc01g020450.1.1	LOW QUALITY:Non-specific serine/threonine protein kinase (AHRD V3.3 --* A0A178VNC7_ARATH)	1	1	1	1	0	0	0	0
Solyc01g020460.2.1	LOW QUALITY:LOB domain-containing protein 24 (AHRD V3.3 --* AT3G26660.1)	1	1	1	1	0	0	0	0
Solyc01g020470.2.1	NADH dehydrogenase subunit 9 (AHRD V3.3 *** ATMG00070.1)	1	1	1	1	0	0	0	0
Solyc01g020480.1.1	LOW QUALITY:hAT transposon superfamily (AHRD V3.3 *-* AT1G79740.4)	1	1	1	1	0	0	0	0
Solyc01g020490.1.1	LOW QUALITY:hAT transposon superfamily (AHRD V3.3 --* AT4G15020.2)	1	1	1	1	0	0	0	0
Solyc01g020500.2.1	Tetratricopeptide repeat (TPR)-like superfamily protein (AHRD V3.3 --* AT1G53600.2)	1.53978	1	1.46007	1	0.772031	1.11663	0.615981	0.832869
Solyc01g020510.1.1	LOW QUALITY:Protein Ycf2 (AHRD V3.3 *-* YCF2_VITVI)	1	1	1	1	0	0	0	0
Solyc01g020520.3.1	Protease m50 membrane-bound transcription factor site 2 protease, putative (AHRD V3.3 *-* A0A061F386_THECC)	-1.20122	1	1.35922	1	0.0968733	0.0516722	0.0533018	0.10432
Solyc01g020525.1.1	Protease m50 membrane-bound transcription factor site 2 protease, putative (AHRD V3.3 *** A0A061F386_THECC)	-1.87683	1	-2.0802	1	0.810909	0.327595	1.01896	0.364653
Solyc01g020570.2.1	Calcium-transporting ATPase (AHRD V3.3 *-* K4D2H1_SOLLC)	1.58397	1	1.02939	1	0.156043	0.28782	0.372391	0.335725
Solyc01g021600.3.1	Dirigent protein (AHRD V3.3 *** K4AV41_SOLLC)	-2.06734	1	-3.44855	1	0.370273	0.0977411	0.326379	0
Solyc01g021610.1.1	LOW QUALITY:Tetratricopeptide repeat (TPR)-like superfamily protein (AHRD V3.3 --* AT4G26680.2)	1	1	1	1	0	0	0	0
Solyc01g021620.2.1	Dirigent protein (AHRD V3.3 *** H8ZXA8_SOLTU)	1	1	1	1	0	0	0	0
Solyc01g021640.3.1	Katanin p80 subunit B1 (AHRD V3.3 *** A0A103XBA3_CYNCS)	-1.92574	0.432459	-2.51117	0.18005	6.46263	2.91585	6.35604	2.12478
Solyc01g021670.3.1	transmembrane protein, putative (Protein of unknown function, DUF538) (AHRD V3.3 *-* AT5G19860.1)	1.61872	0.002807	1.74789	0.0002036	30.6075	43.9581	32.0511	48.654
Solyc01g021675.1.1	Integrase-type DNA-binding superfamily protein (AHRD V3.3 --* AT4G13040.7)	6.49279	1	5.06352	1	0	0.647966	0	0.469574
Solyc01g021690.1.1	LOW QUALITY:Alpha/beta hydrolase domain containing protein 1,3, putative (AHRD V3.3 --* B9T6L2_RICCO)	1	1	1	1	0	0	0	0
Solyc01g021700.2.1	LOW QUALITY:plastidial pyruvate kinase 3 (AHRD V3.3 --* AT1G32440.1)	1	1	1	1	0	0	0	0
Solyc01g021720.1.1	LOW QUALITY:Cysteine/Histidine-rich C1 domain family protein (AHRD V3.3 --* AT5G54050.1)	1	1	1	1	0	0	0	0
Solyc01g021730.2.1	LOW QUALITY:NAC domain-containing protein, putative (AHRD V3.3 *-* B9T476_RICCO)	-1.60479	1	-1.12373	1	0.155896	0.0415898	0.125036	0.0837403
Solyc01g021740.1.1	LOW QUALITY:Mitochondrial carrier family (AHRD V3.3 *-* A0A0K9NTE2_ZOSMR)	1	1	1	1	0	0	0	0
Solyc01g022740.3.1	F-box/kelch-repeat protein (AHRD V3.3 *** W9S3L7_9ROSA)	-1.58964	0.743247	-1.36657	1	5.90098	3.24434	5.64497	3.55014
Solyc01g022750.3.1	NADH dehydrogenase [ubiquinone] 1 alpha subcomplex subunit 6 (AHRD V3.3 *** A0A1D1XVP9_9ARAE)	1.49455	0.0123204	1.22369	0.360684	34.5605	45.8102	46.3918	49.2415
Solyc01g022760.1.1	LOW QUALITY:Ferredoxin-dependent glutamate synthase, chloroplastic (AHRD V3.3 --* GLTB_MAIZE)	1	1	1	1	0	0	0	0
Solyc01g022780.1.1	LOW QUALITY:Nascent polypeptide-associated complex subunit beta (AHRD V3.3 *-* B8BHJ4_ORYSI)	3.5309	0.434474	-1.32974	1	0.532803	1.96492	1.35856	0.857077
Solyc01g028800.2.1	RNA binding protein, putative (AHRD V3.3 *** B9SBN7_RICCO)	1.36502	1	1.41601	1	0.0632542	0.11954	0.0275452	0.0818877
Solyc01g028805.1.1	Cytochrome P450 (AHRD V3.3 *** A0A061GI36_THECC)	-2.58509	0.827201	-1.89523	0.771394	2.14712	0.663361	4.63603	2.06608
Solyc01g028810.3.1	Chaperonin-60 beta subunit (AHRD V3.3 *** P93570_SOLTU)	5.5215	2.006e-124	4.96174	1.639e-73	343.492	1680.47	268.001	1153.28	up	up	universal Up
Solyc01g028830.3.1	Protein kinase (AHRD V3.3 *** C6ZRP4_SOYBN)	1.13199	1	-1.88112	0.144069	11.5279	11.5743	13.1604	6.01105
Solyc01g028840.1.1	LOW QUALITY:ATP-dependent DNA helicase PIF1 (AHRD V3.3 *-* A0A151RQB0_CAJCA)	-2.01479	1	-2.06807	1	0.13515	0	0.142367	0
Solyc01g028860.3.1	evolutionarily conserved C-terminal region 2 (AHRD V3.3 *** AT3G13460.1)	1.23739	0.0257399	1.28942	0.004345	117.221	128.506	115.657	129.321
Solyc01g028870.3.1	N utilization substance B (AHRD V3.3 *** A0A0B0MRW6_GOSAR)	1.45201	0.0861613	1.11193	1	25.0255	32.2396	22.7937	21.9856
Solyc01g028900.3.1	Pyruvate dehydrogenase E1 component subunit beta (AHRD V3.3 *** A0A0K9PF29_ZOSMR)	-1.18504	0.575722	-1.02959	1	50.6041	37.8058	50.8267	42.7942
Solyc01g028910.2.1	LOW QUALITY:Kinase family protein (AHRD V3.3 *-* B9MT68_POPTR)	1	1	1	1	0	0	0	0
Solyc01g028930.3.1	TATA-box-binding protein (AHRD V3.3 *** TBP_SOLTU)	-1.09873	1	-1.43494	0.488769	17.9377	14.4502	16.7654	10.0941
Solyc01g028935.1.1	LOW QUALITY:DUF4283 domain protein (AHRD V3.3 --* A0A072TVC2_MEDTR)	1	1	1	1	0	0	0	0
Solyc01g028960.1.1	ferric reduction oxidase 5 (AHRD V3.3 --* AT5G23990.3)	1	1	1	1	0	0	0	0
Solyc01g028980.1.1	LOW QUALITY:Gamma-tubulin complex component (AHRD V3.3 --* A0A199W6K1_ANACO)	1	1	1	1	0	0	0	0
Solyc01g028983.1.1	Cohesin subunit SA-3 (AHRD V3.3 --* A0A1D1XSG5_9ARAE)	1	1	1	1	0	0	0	0
Solyc01g028987.1.1	Dead box ATP-dependent RNA helicase, putative (AHRD V3.3 *-* B9RDP2_RICCO)	1.6074	1	1.55178	1	0	0.0716531	0.141596	0.254254
Solyc01g033990.1.1	LOW QUALITY:inositol-1,4,5-trisphosphate 5-phosphatase (AHRD V3.3 *-* AT4G27020.1)	1	1	1	1	0	0	0	0
Solyc01g034010.1.1	Serine/threonine protein phosphatase 7 long form isogeny (AHRD V3.3 *** A0A151SGZ7_CAJCA)	-1.1957	1	1	1	0.0260633	0	0	0
Solyc01g034020.3.1	Serine/threonine-protein phosphatase (AHRD V3.3 *** A0A0V0IAM6_SOLCH)	1.21304	0.438671	1.50842	0.006315	43.2121	46.4549	39.7602	52.0536
Solyc01g034023.1.1	Polyketide cyclase/dehydrase and lipid transport superfamily protein (AHRD V3.3 --* AT3G23080.3)	1	1	1	1	0	0	0	0
Solyc01g034050.1.1	LOW QUALITY:Histone-lysine N-methyltransferase ASHR1-like protein (AHRD V3.3 *-* A0A0B0MR97_GOSAR)	1	1	1	1	0	0	0	0
Solyc01g034060.1.1	T-complex protein 1 subunit epsilon (AHRD V3.3 --* TCPE2_AVESA)	1	1	1	1	0	0	0	0
Solyc01g034063.1.1	replication factor-A carboxy-terminal domain protein (AHRD V3.3 *-* AT2G28105.2)	1	1	1	1	0	0	0	0
Solyc01g034070.2.1	replication factor-A carboxy-terminal domain protein (AHRD V3.3 *** AT2G28105.2)	1.12351	1	-1.29663	1	0.258031	0.271354	0.17939	0.0935054
Solyc01g034080.1.1	Amino acid permease family protein (AHRD V3.3 *** AT3G13620.1)	1.72068	1	3.20624	1	0.147107	0.309224	0.090792	0.507317
Solyc01g034085.1.1	Inorganic phosphate transporter 2-1, chloroplastic (AHRD V3.3 --* PHT21_ARATH)	1.72014	1	1.07612	1	0.843238	1.36974	0.891592	0.840593
Solyc01g034140.1.1	LOW QUALITY:2-aminoethanethiol dioxygenase, putative (DUF1637) (AHRD V3.3 --* AT1G18490.1)	1	1	1	1	0	0	0	0
Solyc01g034150.3.1	DNA polymerase eta (AHRD V3.3 *** A0A0B2R9V1_GLYSO)	-2.17079	0.553361	-5.96064	0.0155457	4.61258	1.81849	6.15005	0.798318		down	Down-CLN-only
Solyc01g034155.1.1	DNA polymerase eta (AHRD V3.3 *** POLH_ARATH)	-2.96459	0.234102	-5.1871	0.0251595	3.78649	1.05316	5.61422	0.845046		down	Down-CLN-only
Solyc01g034170.1.1	LOW QUALITY:Urease (AHRD V3.3 --* W1PGS4_AMBTC)	1	1	1	1	0	0	0	0
Solyc01g034190.1.1	LOW QUALITY:B3 domain-containing protein family (AHRD V3.3 *-* A0A151S4J0_CAJCA)	1	1	1	1	0	0	0	0
Solyc01g034210.1.1	LOW QUALITY:Retrovirus-related Pol polyprotein from transposon TNT 1-94 (AHRD V3.3 *-* A0A0B2RG95_GLYSO),Pfam:PF14223	1	1	1	1	0	0	0	0
Solyc01g035220.1.1	LOW QUALITY:NAD(P)H-quinone oxidoreductase subunit 2, chloroplastic (AHRD V3.3 *-* NU2C_SILLA)	1	1	1	1	0	0	0	0
Solyc01g035225.1.1	nucleotide-sensitive chloride conductance regulator (ICln) family protein (AHRD V3.3 --* AT5G62290.2)	1	1	1	1	0	0	0	0
Solyc01g038230.1.1	LOW QUALITY:UDP-D-xylose:L-fucose alpha-1,3-D-xylosyltransferase 3 (AHRD V3.3 --* RGXT3_ARATH)	1	1	1	1	0	0	0	0
Solyc01g038235.1.1	Methyltransferase family protein (AHRD V3.3 --* AT1G54650.3)	1	1	1	1	0	0	0	0
Solyc01g044240.3.1	Soluble inorganic pyrophosphatase 1 (AHRD V3.3 --* IPYR1_ARATH)	-4.10594	1	-24.7477	2.959e-10	0.413651	0	15.8682	0.444995		down	Down-CLN-only
Solyc01g044270.3.1	DnaJ domain-containing protein (AHRD V3.3 *** A0A103YAX8_CYNCS)	2.52669	0.001417	1.85368	0.0811292	7.57775	17.1395	8.91743	14.4293	up		Up-ca4 only
Solyc01g044277.1.1	Ulp1 protease family, C-terminal catalytic domain containing protein (AHRD V3.3 *-* Q60D46_SOLDE)	1	1	1	1	0	0	0	0
Solyc01g044300.2.1	LOW QUALITY:target of early activation tagged (EAT) 2 (AHRD V3.3 --* AT5G60120.1)	1	1	1	1	0	0	0	0
Solyc01g044305.1.1	far-red elongated hypocotyl 1 (AHRD V3.3 --* AT2G37678.2)	3.10346	0.827201	1.51657	1	0.608428	1.92067	0	0.059694
Solyc01g044307.1.1	RING/U-box superfamily protein (AHRD V3.3 *** AT1G05890.1)	1.17284	1	1.60089	0.506778	8.43738	8.7856	6.757	9.44732
Solyc01g044340.3.1	RING/U-box superfamily protein (AHRD V3.3 *-* AT2G31770.1)	1.35297	1	1.47355	1	1.33983	1.64731	1.02457	1.36359
Solyc01g044350.3.1	Zinc finger family protein (AHRD V3.3 *-* B9HHY6_POPTR)	1.35538	1	1.33946	1	0.839834	1.05018	1.08674	1.30118
Solyc01g044360.3.1	Importin 5 (AHRD V3.3 *** A0A0U3C0Z7_HEVBR)	-1.00496	1	1.73763	3.394e-05	57.1389	50.3611	39.2137	59.1576
Solyc01g044370.2.1	Molybdenum cofactor sulfurase family protein (AHRD V3.3 *-* AT1G30910.1)	-1.77638	1	1	1	0.222584	0.0594299	0	0
Solyc01g044371.1.1	Molybdenum cofactor sulfurase family protein (AHRD V3.3 *-* AT1G30910.1)	1.36681	1	-1.37216	1	0.389783	0.51517	0.214708	0.104312
Solyc01g044372.1.1	Molybdenum cofactor sulfurase family protein (AHRD V3.3 --* AT5G44720.2)	-2.342	1	1	1	0.178729	0	0	0
Solyc01g044373.1.1	HAT family dimerisation domain containing protein (AHRD V3.3 *-* Q2QRD1_ORYSJ)	1	1	-1.32786	1	0	0	0.0437023	0
Solyc01g044374.1.1	Nuclear pore complex protein NUP93A (AHRD V3.3 --* NP93A_ARATH)	1	1	1	1	0	0	0	0
Solyc01g044420.3.1	calmodulin-binding family protein (AHRD V3.3 *** AT3G13600.2)	2.30137	1	-1.21783	1	0.0360439	0.226992	0.0561054	0.0192701
Solyc01g044480.3.1	Elongation factor P (AHRD V3.3 *-* B6TAH3_MAIZE)	-1.0199	1	1.00973	1	0.006876	0.00367	0.007157	0.007389
Solyc01g044490.3.1	Elongation factor P (AHRD V3.3 *** B6TAH3_MAIZE)	1.21179	0.848419	1.15842	1	21.5556	23.1619	23.4973	23.6162
Solyc01g044510.2.1	LOW QUALITY:Unknown protein (AHRD V3.3 )	1	1	1	1	0	0	0	0
Solyc01g044520.2.1	LOB domain-containing protein, putative (AHRD V3.3 *** B9SK21_RICCO)	1	1	1	1	0	0	0	0
Solyc01g044540.1.1	LOW QUALITY:cleavage and polyadenylation specificity factor 100 (AHRD V3.3 --* AT5G23880.1)	5.84538	1	1.5946	1	0	0.571593	0.583568	0.875447
Solyc01g044543.1.1	histidine-tRNA ligase (AHRD V3.3 --* AT5G04090.2)	1	1	1	1	0	0	0	0
Solyc01g044550.2.1	2-oxoglutarate (2OG) and Fe(II)-dependent oxygenase superfamily protein (AHRD V3.3 *** AT3G13610.1)	1	1	1	1	0	0	0	0
Solyc01g044560.2.1	2-oxoglutarate (2OG) and Fe(II)-dependent oxygenase superfamily protein (AHRD V3.3 *-* AT1G55290.1)	1	1	1	1	0	0	0	0
Solyc01g044565.1.1	Cytochrome P450, putative (AHRD V3.3 *-* B9S4U5_RICCO)	1	1	1.45985	1	0	0	0	0.0531395
Solyc01g047580.1.1	LOW QUALITY:Signal recognition particle subunit SRP72 (AHRD V3.3 *-* K4D938_SOLLC)	1	1	1	1	0	0	0	0
Solyc01g047590.2.1	Signal recognition particle subunit SRP72 (AHRD V3.3 *** K4D938_SOLLC)	1	1	1	1	0	0	0	0
Solyc01g047593.1.1	Signal recognition particle subunit SRP72 (AHRD V3.3 *-* K4D938_SOLLC)	1	1	1	1	0	0	0	0
Solyc01g047597.1.1	Signal recognition particle subunit SRP72 (AHRD V3.3 *-* K4D938_SOLLC)	1	1	1	1	0	0	0	0
Solyc01g048590.2.1	LOW QUALITY:Photosystem II protein D1 (AHRD V3.3 *-* PSBA_CHLVU)	-2.32975	1	2.65788	1	0.177097	0	0	0.191582
Solyc01g049640.2.1	LOW QUALITY:Ribonuclease H (AHRD V3.3 *** A2Q681_MEDTR)	1	1	1	1	0	0	0	0
Solyc01g049650.3.1	Pyruvate kinase (AHRD V3.3 *** K4AVE6_SOLLC)	1.70546	0.0007307	1.42503	0.0551762	30.2871	45.8359	32.9581	40.7663
Solyc01g049660.1.1	LOW QUALITY:S-locus F-box protein 17 (AHRD V3.3 *** A0A0E9H8E7_SOLPN)	1	1	1	1	0	0	0	0
Solyc01g049680.3.1	Transcription factor Pur-alpha 1 (AHRD V3.3 *** A0A061GR22_THECC)	-1.35807	0.353694	-1.76984	0.009071	26.662	17.3585	32.2655	15.7547
Solyc01g049685.1.1	Transcription factor Pur-alpha 1 (AHRD V3.3 *-* PUR_ARATH)	1	1	1	1	0	0	0	0
Solyc01g049690.3.1	Transcription factor Pur-alpha 1 (AHRD V3.3 *-* A0A151UB56_CAJCA)	-1.39253	0.272572	-1.74663	0.009698	27.5736	17.5059	32.4744	16.0693
Solyc01g049720.1.1	LOW QUALITY:LAG1 longevity assurance-like protein (AHRD V3.3 --* AT1G13580.3)	1	1	1	1	0	0	0	0
Solyc01g049740.1.1	LOW QUALITY:DNA repair protein rhp54 (AHRD V3.3 *-* M8CMQ9_AEGTA)	1	1	1	1	0	0	0	0
Solyc01g049743.1.1	LOW QUALITY:Protein Ycf2 (AHRD V3.3 *-* YCF2_SOLBU)	1	1	1	1	0	0	0	0
Solyc01g049745.1.1	Glycosyltransferase (AHRD V3.3 *-* K4AWL3_SOLLC)	1	1	1	1	0	0	0	0
Solyc01g049747.1.1	Glycosyltransferase (AHRD V3.3 *-* K4AWL3_SOLLC)	1	1	1	1	0	0	0	0
Solyc01g049750.1.1	CMP-sialic acid transporter 4 (AHRD V3.3 --* CSTR4_ORYSI)	1	1	1	1	0	0	0	0
Solyc01g049760.1.1	Glycosyltransferase (AHRD V3.3 *-* K4AWL3_SOLLC)	1	1	1	1	0	0	0	0
Solyc01g049765.1.1	Glycosyltransferase (AHRD V3.3 *-* K4AWL3_SOLLC)	1	1	1	1	0	0	0	0
Solyc01g049770.3.1	LOW QUALITY:SPT2 chromatin protein (AHRD V3.3 --* AT4G37860.2)	1.55269	0.188186	1.18362	1	12.6785	17.5021	14.99	15.4029
Solyc01g049775.1.1	Glycosyltransferase (AHRD V3.3 *-* K4AWL3_SOLLC)	1	1	1	1	0	0	0	0
Solyc01g049790.1.1	Glycosyltransferase (AHRD V3.3 *-* K4AWL3_SOLLC)	1	1	1	1	0	0	0	0
Solyc01g049793.1.1	Glycosyltransferase (AHRD V3.3 *-* K4AWL3_SOLLC)	1	1	1	1	0	0	0	0
Solyc01g049810.3.1	Pentatricopeptide repeat-containing protein (AHRD V3.3 *** A0A124SBK7_CYNCS)	1.9108	1	2.96024	1	0.815916	1.4884	0.231915	0.821698
Solyc01g049820.2.1	LOW QUALITY:P-loop containing nucleoside triphosphate hydrolases superfamily protein, putative isoform 1 (AHRD V3.3 *** A0A061GRZ3_THECC)	-1.43427	1	-1.7688	1	0.100112	0.0261079	0.102477	0
Solyc01g049825.1.1	DCD (Development and Cell Death) domain protein (AHRD V3.3 --* AT5G61910.5)	1	1	1	1	0	0	0	0
Solyc01g049840.1.1	LOW QUALITY:Kinesin, putative (AHRD V3.3 *-* B9SBL6_RICCO)	1	1	1	1	0	0	0	0
Solyc01g049845.1.1	LOW QUALITY:DNA-directed RNA polymerase subunit beta (AHRD V3.3 --* A0A1D1YIP9_9ARAE)	1	1	1	1	0	0	0	0
Solyc01g049880.3.1	DegP protease 7 (AHRD V3.3 --* AT3G03380.2)	21.1001	1.488e-13	2.59744	0.149909	0.841367	18.096	2.21526	5.17299	up		Up-ca4 only
Solyc01g049890.3.1	2-C-methyl-D-erythritol 4-phosphate cytidylyltransferase (AHRD V3.3 *** AT3G13410.1)	2.5423	3.501e-47	2.67071	2.666e-49	110.069	248.044	102.721	238.028	up	up	universal Up
Solyc01g049895.1.1	S-locus lectin protein kinase family protein (AHRD V3.3 --* AT1G61390.2)	1	1	-1.20501	1	0	0	0.29316	0.191253
Solyc01g049910.3.1	Protease m50 membrane-bound transcription factor site 2 protease, putative (AHRD V3.3 *** A0A061F386_THECC)	2.48458	1	1.07829	1	0.376529	1.00378	0.618616	0.587338
Solyc01g049912.1.1	Protease m50 membrane-bound transcription factor site 2 protease, putative (AHRD V3.3 --* A0A061F386_THECC)	1	1	1	1	0	0	0	0
Solyc01g049914.1.1	Protease m50 membrane-bound transcription factor site 2 protease, putative (AHRD V3.3 *-* A0A061F386_THECC)	1.05734	1	1.34655	1	0.0576244	0.0607318	0.125522	0.186579
Solyc01g049920.1.1	Cytochrome c oxidase biogenesis protein Cmc1-like protein (AHRD V3.3 --* AT4G21192.2)	2.4202	0.696734	2.00079	0.851274	1.12152	2.57177	1.79138	3.22292
Solyc01g049925.1.1	Cytochrome b (AHRD V3.3 --* CYB_VICFA)	2.7729	1	2.07531	1	0.239733	0.797959	0.689857	1.36543
Solyc01g049950.1.1	Ribosomal protein L5 (AHRD V3.3 *-* Q70G83_SOLCO)	1	1	1	1	0	0	0	0
Solyc01g049960.3.1	Chromosome-associated kinesin KIF4 (AHRD V3.3 *** A0A0B0MX86_GOSAR)	1.33814	0.0513845	1.40607	0.008563	50.8213	60.2769	53.9071	65.7587
Solyc01g049970.2.1	phospholipase-like protein (PEARLI 4) family protein (AHRD V3.3 --* AT2G20960.3)	1	1	1	1	0	0	0	0
Solyc01g049975.1.1	BED zinc finger,hAT family dimerization domain (AHRD V3.3 *** A0A061FID3_THECC)	2.52248	1	-1.00267	1	0.575784	1.46609	0.686058	0.592882
Solyc01g050010.3.1	BED zinc finger,hAT family dimerization domain (AHRD V3.3 *-* A0A061FVD3_THECC)	2.03363	0.553361	1.67275	1	2.24482	4.16556	2.17041	3.22521
Solyc01g050020.2.1	LOW QUALITY:Photosystem II CP47 reaction center protein (AHRD V3.3 *-* PSBB_LEMMI)	1	1	1	1	0	0	0	0
Solyc01g050040.3.1	RING/U-box superfamily protein (AHRD V3.3 *** AT1G55530.2)	2.63403	0.0356728	2.02946	0.12279	3.87153	9.22555	4.8585	8.6671	up		Up-ca4 only
Solyc01g050047.1.1	Unknown protein (AHRD V3.3 )	1	1	1	1	0	0	0	0
Solyc01g050050.1.1	LOW QUALITY:CTP synthase (AHRD V3.3 --* A0A0E0L5X3_ORYPU)	1	1	1	1	0	0	0	0
Solyc01g050070.3.1	transmembrane protein (AHRD V3.3 *** AT1G55535.3)	-1.12413	1	-1.15194	1	4.9928	3.92109	4.86488	3.64604
[truncated: 33,770 more rows]
