# Supplementary material for: Characterization of novel regulators for heat stress tolerance in tomato from Indian sub‐continent
Source: Plant Biotechnol J. 2020 Sep 1;18(10):2118–32. doi: 10.1111/pbi.13371 (PMC7540533; doi:10.1111/pbi.13371)
Supplement: Supplementary file 4 — Table S3 KEGG pathway enrichment analysis of HS responsive genes in leaf of CLN and CA4. [file PBI-18-2118-s006.xlsx]

## Sheet: table-S4
Table S3. KEGG pathway enrichment analysis of HS responsive genes in leaf of CLN and CA4
S.No.	Cultivar	HS regulation	Enrichment FDR	Genes in list	Total genes	Functional Category
1	CA4	Upregulated genes	0.000120828	22	107	Protein processing in endoplasmic reticulum
			0.000317805	17	77	Spliceosome
			0.0156025	11	54	RNA degradation
			0.040424	8	37	Peroxisome
			0.0482988	12	75	Ubiquitin mediated proteolysis
2	CLN	Upregulated genes	Enrichment FDR	Genes in list	Total genes	Functional Category
			1.11e-12	34	107	Protein processing in endoplasmic reticulum
			0.000355467	17	77	Spliceosome
			0.000355467	19	93	MAPK signaling pathway
			0.000759563	109	1081	Metabolic pathways
			0.00205607	15	75	Ubiquitin mediated proteolysis
			0.0239068	10	51	Glycerolipid metabolism
			0.0277042	6	22	Circadian rhythm
			0.0280493	20	150	Plant hormone signal transduction
			0.0336487	5	17	Sulfur metabolism
3	CA4	Downregulated genes	Enrichment FDR	Genes in list	Total genes	Functional Category
			6.7e-43	214	1081	Metabolic pathways
			1.1e-37	148	638	Biosynthesis of secondary metabolites
			1.2e-13	42	150	Carbon metabolism
			5.5e-08	17	44	Glyoxylate and dicarboxylate metabolism
			3.3e-07	11	20	Fatty acid elongation
			1e-06	11	22	DNA replication
			2.4e-06	14	39	Carbon fixation in photosynthetic organisms
			2.4e-06	27	128	Biosynthesis of amino acids
			1.7e-05	15	52	Pyruvate metabolism
			3.2e-05	13	42	Glycine, serine and threonine metabolism
			4.4e-05	27	150	Plant hormone signal transduction
			6.2e-05	18	80	Glycolysis / Gluconeogenesis
			0.00019	15	64	Cysteine and methionine metabolism
			0.00028	19	98	Phenylpropanoid biosynthesis
			0.00031	8	21	Steroid biosynthesis
			0.00033	10	33	Fatty acid metabolism
			0.00069	7	18	Cyanoamino acid metabolism
			0.0013	9	32	Terpenoid backbone biosynthesis
			0.002	9	34	Photosynthesis
			0.0022	12	57	Phagosome
			0.0032	6	17	Carotenoid biosynthesis
			0.0035	5	12	Biosynthesis of unsaturated fatty acids
			0.0035	16	95	Plant-pathogen interaction
			0.0038	9	38	Citrate cycle (TCA cycle)
			0.0069	5	14	One carbon pool by folate
			0.0069	8	34	Flavonoid biosynthesis
			0.011	7	29	Pentose phosphate pathway
			0.011	6	22	Alpha-Linolenic acid metabolism
			0.014	13	82	Amino sugar and nucleotide sugar metabolism
			0.014	9	47	Fructose and mannose metabolism
4	CLN	downregulated genes	Enrichment FDR	Genes in list	Total genes	Functional Category
			1.1e-42	214	1081	Metabolic pathways
			1.7e-31	138	638	Biosynthesis of secondary metabolites
			6.5e-09	16	34	Photosynthesis
			1.5e-08	10	13	Photosynthesis
			1.6e-08	34	150	Carbon metabolism
			1e-06	11	22	DNA replication
			2e-06	15	44	Glyoxylate and dicarboxylate metabolism
			3.1e-06	10	20	Fatty acid elongation
			1.4e-05	13	39	Carbon fixation in photosynthetic organisms
			5.1e-05	27	150	Plant hormone signal transduction
			0.00017	12	42	Glycine, serine and threonine metabolism
			0.00021	15	64	Cysteine and methionine metabolism
			0.00039	10	33	Fatty acid metabolism
			0.00039	28	180	Ribosome
			0.0014	21	128	Biosynthesis of amino acids
			0.0038	9	36	Porphyrin and chlorophyll metabolism
			0.0042	8	30	Alanine, aspartate and glutamate metabolism
			0.0042	9	37	Phenylalanine metabolism
			0.0042	5	12	Biosynthesis of unsaturated fatty acids
			0.0075	7	26	Nucleotide excision repair
			0.0087	8	34	Valine, leucine and isoleucine degradation
			0.01	10	51	Glycerolipid metabolism
			0.011	5	15	Mismatch repair
			0.012	6	22	Alpha-Linolenic acid metabolism
			0.019	14	93	MAPK signaling pathway
			0.02	7	32	Terpenoid backbone biosynthesis
			0.02	10	57	Phagosome
			0.026	6	26	Tyrosine metabolism
			0.026	14	98	Phenylpropanoid biosynthesis
			0.029	12	80	Glycolysis / Gluconeogenesis
