# Supplementary material for: Characterization of novel regulators for heat stress tolerance in tomato from Indian sub‐continent
Source: Plant Biotechnol J. 2020 Sep 1;18(10):2118–32. doi: 10.1111/pbi.13371 (PMC7540533; doi:10.1111/pbi.13371)
Supplement: Supplementary file 5 — Table S4 The expression level of transcription factors in leaves of CLN and CA4 under control and HS conditions. [file PBI-18-2118-s002.xlsx]

## Sheet: Sheet1
Table S4: The expression level of transcription factors in leaves of CLN and CA4 under control and HS conditions.
Gene ID	Description	Trancription factor family	CA4 HS-regulated Fold change	CA4 FDR p-value correction	CLN HS-regulated Fold change	CLN FDR p-value correction	CA4-control - Means	CA4-heat stress - Means	CLN-control - Means	CLN-heat stress - Means	HS-regulation-CA4	HS-regulation-CLN	HSR
Solyc00g005096	RWP-RK domain-containing protein (AHRD V3.3 *-* AT1G18790.1)	Nin-like	1	1	1	1	0	0	0	0
Solyc00g012700	LOW QUALITY:FAR1 DNA-binding domain protein (AHRD V3.3 *** G7JKD1_MEDTR)	FAR1	1	1	1	1	0	0	0	0
Solyc00g014800	Zinc finger family protein (AHRD V3.3 *-* B9GFF8_POPTR)	C2H2	12.3132	0.434474	5.74787	1	0	1.33458	0	0.548656
Solyc00g015730	LOW QUALITY:Zinc finger family protein (AHRD V3.3 *-* D7LKF9_ARALL)	C2H2	1	1	1	1	0	0	0	0
Solyc00g024680	Dof zinc finger protein (AHRD V3.3 *-* W9S882_9ROSA)	Dof	1	1	1	1	0	0	0	0
Solyc00g050430	bHLH transcription factor 073	bHLH	4.70703	2.48e-10	2.43515	0.0352246	6.22026	26.3715	4.18376	8.99833	up	up	universal Up
Solyc00g057280	LOW QUALITY:B3 domain-containing protein (AHRD V3.3 *-* W9S5V1_9ROSA)	B3	1	1	1	1	0	0	0	0
Solyc00g084870	TCP transcription factor 19 (AHRD V3.3 *** G3BGV9_SOLLC)	TCP	1	1	1	1	0	0	0	0
Solyc00g099580	Homeobox-leucine zipper family protein (AHRD V3.3 *-* B9GU68_POPTR)	HB-other	-1.71773	0.605356	-4.23212	0.023451	8.29568	4.22846	6.86888	1.31882		down	Down-CLN-only
Solyc00g107050	Nuclear transcription factor Y subunit C-4 (AHRD V3.3 *-* NFYC4_ARATH)	NF-YC	1	1	1	1	0	0	0	0
Solyc00g110070	LOW QUALITY:beta-hexosaminidase 2 (AHRD V3.3 --* AT1G05590.3)	C2H2	1	1	1	1	0	0	0	0
Solyc00g117450	Lateral root primordium protein-related, putative (AHRD V3.3 *-* A0A061DFV6_THECC)	SRS	1.43465	1	-1.19402	1	1.33636	1.74946	0.876854	0.617878
Solyc00g154980	Ethylene insensitive 3 family protein (AHRD V3.3 *** AT5G10120.1),Pfam:PF04873	EIL	1	1	1.87081	1	0	0	0	0.100629
Solyc00g179240	MADS-box transcription factor (AHRD V3.3 *-* Q1EMR8_PLAMJ)	M-type_MADS	5.16938	6.22e-25	1.46301	0.18005	12.8725	59.4332	18.8985	24.0233	up		Up in CA4 only
Solyc00g217560	Transcription factor, TCP (AHRD V3.3 *-* A0A103Y4W6_CYNCS)	TCP	1	1	1	1	0	0	0	0
Solyc00g255510	LOW QUALITY:NAC domain-containing protein (AHRD V3.3 *-* A0A059ZXJ2_BOENI)	NAC	1	1	1	1	0	0	0	0
Solyc00g270510	Transcription factor (AHRD V3.3 *-* A0A0H5LIB4_COFCA)	NF-YB	1	1	1	1	0	0	0	0
Solyc01g005060	Zinc finger family protein (AHRD V3.3 *** B9HJL4_POPTR)	C2H2	-1.27072	1	-1.0945	1	1.331	0.902656	0.964651	0.754111
Solyc01g005130	Zinc finger protein, putative (AHRD V3.3 *** B9SNH3_RICCO)	C2H2	-1.35665	0.668137	1.09869	1	15.9588	10.3886	12.0084	11.4494
Solyc01g005190	Zinc finger family protein (AHRD V3.3 *** U7E2Y1_POPTR)	C2H2	3.22678	1	2.41731	1	0.192344	0.812437	0.366737	0.93234
Solyc01g005200	Zinc finger family protein (AHRD V3.3 *-* U7E1E1_POPTR)	C2H2	1.07839	1	3.88697	1	0.0930754	0.0981524	0.0501043	0.502454
Solyc01g005630	Ethylene-responsive transcription factor (AHRD V3.3 *** W9SBA4_9ROSA)	ERF	1	1	1	1	0	0	0	0
Solyc01g005660	R2R3MYB transcription factor 5	MYB_related	1	1	1	1	0	0	0	0
Solyc01g006650	ETHYLENE INSENSITIVE 3-like 3 protein (AHRD V3.3 *** A0A0B2RCL4_GLYSO)	EIL	1.18621	1	7.22748	0.0200616	0.978398	1.04997	0.476471	3.70511		up	Up CLN only
Solyc01g006930	Nuclear transcription factor Y subunit A-10, putative (AHRD V3.3 *** A0A061EVQ6_THECC)	NF-YA	2.07151	0.17458	-1.03284	1	4.14306	7.72837	7.52019	6.30862
Solyc01g006993	Dof zinc finger protein (AHRD V3.3 *-* W9S694_9ROSA)	Dof	1	1	1	1	0	0	0	0
Solyc01g006997	Dof zinc finger protein (AHRD V3.3 *** W9S694_9ROSA)	Dof	1	1	1	1	0	0	0	0
Solyc01g007070	BEL1-like homeodomain protein 1 (AHRD V3.3 *** A0A151SQ36_CAJCA)	TALE	1.72861	0.0008279	1.32927	0.366229	27.4939	42.183	22.7642	26.2714
Solyc01g007760	Transcription factor E2F (AHRD V3.3 *** Q9LEL4_DAUCA)	E2F/DP	-2.15196	0.291579	-2.3637	0.212138	6.41045	2.57544	6.54095	2.33237
Solyc01g008170	Zinc finger transcription factor 5	C3H	1.41585	0.139563	2.00333	0.0003728	23.3657	29.3522	17.4749	30.4658		up	Up CLN only
Solyc01g008230	TCP transcription factor 15	TCP	1.72646	3.748e-08	1.58613	2.322e-06	64.209	98.2765	74.2846	102.215
Solyc01g008490	Nuclear transcription factor Y subunit (AHRD V3.3 *-* A0A0K9P8V1_ZOSMR)	NF-YA	1.03387	1	1.40107	1	3.57086	3.27408	4.30315	5.27315
Solyc01g008730	BZIP transcription factor (AHRD V3.3 *** Q9SQK1_TOBAC)	bZIP	-1.13583	1	-1.10588	1	8.4585	6.58218	8.52766	6.67408
Solyc01g008880	Solanum lycopersicum Cytokinin Response Factor 8	ERF	1	1	1	1	0	0	0	0
Solyc01g008890	Solanum lycopersicum Cytokinin Response Factor 3	AP2	1.42622	0.308991	1.25044	0.825126	15.7679	19.9698	17.248	18.7268
Solyc01g008910	Scarecrow-like transcription factor 3 family protein (AHRD V3.3 *** B9HP16_POPTR)	GRAS	1.48389	1	2.55893	0.0134936	3.44426	4.58413	5.31603	11.9734		up	Up CLN only
Solyc01g008977	BZIP transcription factor (AHRD V3.3 *-* A0A072UF45_MEDTR)	bZIP	2.14486	1	1.45635	1	0.407052	0.90839	0.615446	0.829779
Solyc01g008980	BZIP transcription factor (AHRD V3.3 *** A0A072UF45_MEDTR)	bZIP	2.38492	0.254627	1.25438	1	2.42117	5.27803	3.1329	3.43634
Solyc01g009070	gamyb-like 1	MYB	1.46452	1	-1.67775	0.863741	3.63402	4.76893	5.30156	2.69278
Solyc01g009170	EIL-EIN3/EIL	EIL	-1.95357	8.866e-06	-1.15679	0.69935	54.642	24.7175	58.3211	43.6925
Solyc01g009440	C-repeat binding factor 1 (AHRD V3.3 *** A0A077B5X4_9ROSI)	ERF	-1.57372	1	1	1	0.076408	0	0	0
Solyc01g009510	BZIP transcription factor (AHRD V3.3 *-* A0A142CR61_9FABA)	bZIP	1	1	1	1	0	0	0	0
Solyc01g009645	MYB-related transcription factor (AHRD V3.3 *** A0A059PSP5_SALMI)	MYB_related	1	1	1	1	0	0	0	0
Solyc01g009650	Myb transcription factor (AHRD V3.3 *-* A0A072W078_MEDTR)	MYB_related	1	1	1	1	0	0	0	0
Solyc01g009840	GAI-like protein 1 (AHRD V3.3 *** A1YWN3_9ROSI)	GRAS	1	1	1	1	0	0	0	0
Solyc01g009860	NAC domain protein (AHRD V3.3 *** B2ZGQ7_SOYBN)	NAC	-2.01604	1.468e-07	-1.78739	5.15e-07	68.8989	30.2119	88.4215	42.8364	down		Down in CA4 only (strict)
Solyc01g010135	basic helix-loop-helix (bHLH) DNA-binding superfamily protein (AHRD V3.3 *** AT1G68920.3)	bHLH	3.73619	7.196e-08	2.91505	8.29e-05	7.16216	24.0251	7.31499	18.7076	up	up	universal Up
Solyc01g010240	CRABS CLAW a	YABBY	1	1	1	1	0	0	0	0
Solyc01g010300	LOW QUALITY:MADS-box transcription factor family protein (AHRD V3.3 --* AT4G36590.1)	M-type_MADS	1	1	1	1	0	0	0	0
Solyc01g010600	Homeobox-leucine zipper protein family (AHRD V3.3 *** AT1G69780.1)	HD-ZIP	-2.84476	1	-8.51192	0.24669	0.889062	0.200325	1.66842	0.0679464
Solyc01g010910	MYB-related transcription factor (AHRD V3.3 *** A0A059PRK4_SALMI)	MYB	-2.20746	1	-5.32887	1	1.30663	0.459771	0.840529	0.0428707
Solyc01g013995	B3 domain-containing protein family (AHRD V3.3 *** A0A151S4J0_CAJCA)	B3	1	1	1	1	0	0	0	0
Solyc01g014480	ETHYLENE INSENSITIVE 3-like 3 protein (AHRD V3.3 *** W9RBN4_9ROSA)	EIL	1.46059	0.665166	2.33839	0.0189604	7.48973	9.74406	6.05721	12.4341		up	Up CLN only
Solyc01g014537	Ethylene-responsive transcription factor, putative (AHRD V3.3 *-* B9RGV0_RICCO)	ERF	1	1	1	1	0	0	0	0
Solyc01g014562	Ethylene-responsive transcription factor, putative (AHRD V3.3 *-* A0A061G219_THECC)	ERF	1	1	1	1	0	0	0	0
Solyc01g014564	Ethylene-responsive transcription factor, putative (AHRD V3.3 *-* A0A061G219_THECC)	ERF	1	1	1	1	0	0	0	0
Solyc01g014566	Ethylene-responsive transcription factor, putative (AHRD V3.3 *-* A0A061G219_THECC)	ERF	1	1	1	1	0	0	0	0
Solyc01g014623	Ethylene-responsive transcription factor, putative (AHRD V3.3 *-* B9RIM8_RICCO)	ERF	1	1	1	1	0	0	0	0
Solyc01g014715	Ethylene-responsive transcription factor (AHRD V3.3 *-* W9S0J2_9ROSA)	ERF	1	1	1	1	0	0	0	0
Solyc01g014720	Solanum lycopersicum Cytokinin Response Factor 7	ERF	1	1	1	1	0	0	0	0
Solyc01g014850	Zinc finger transcription factor 7	C3H	-2.19701	0.0357912	-4.17707	8.201e-06	13.4557	5.36062	18.6387	3.78052	down	down	universal Down
Solyc01g014910	basic helix-loop-helix (bHLH) DNA-binding superfamily protein (AHRD V3.3 *** AT1G49770.1)	bHLH	1	1	1	1	0	0	0	0
Solyc01g014960	LOW QUALITY:Basic helix-loop-helix transcription factor (AHRD V3.3 *** A0A0H3YC60_SALMI)	bHLH	1	1	1	1	0	0	0	0
Solyc01g014970	LOW QUALITY:ZF-HD homeobox protein (AHRD V3.3 *-* A0A0B2P2L4_GLYSO)	ZF-HD	1	1	1	1	0	0	0	0
Solyc01g015210	LOW QUALITY:B3 domain-containing protein family (AHRD V3.3 *-* A0A151RF19_CAJCA)	B3	1	1	1	1	0	0	0	0
Solyc01g016413	LOW QUALITY:TCP family transcription factor (AHRD V3.3 *-* F1T102_9ERIC)	TCP	1.45356	1	1.4815	1	0	0.053505	0	0.0556415
Solyc01g016770	Transcription factor Myb (AHRD V3.3 *-* Q71KV1_CAPAN)	MYB_related	-2.86051	1	1	1	0.247784	0	0	0
Solyc01g020170	LOW QUALITY:bHLH transcription factor 074	bHLH	1	1	1	1	0	0	0	0
Solyc01g021730	LOW QUALITY:NAC domain-containing protein, putative (AHRD V3.3 *-* B9T476_RICCO)	NAC	-1.60479	1	-1.12373	1	0.155896	0.0415898	0.125036	0.0837403
Solyc01g044520	LOB domain-containing protein, putative (AHRD V3.3 *** B9SK21_RICCO)	LBD	1	1	1	1	0	0	0	0
Solyc01g057080	Ethylene-responsive transcription factor (AHRD V3.3 *** A0A0K9P1G2_ZOSMR)	ERF	-1.91393	1	-2.00321	1	0.121718	0	0.133722	0
Solyc01g057300	bHLH transcription factor 002	bHLH	1	1	1	1	0	0	0	0
Solyc01g057910	R2R3MYB transcription factor 2	MYB	2.25654	0.827201	2.6688	0.249613	0.802018	1.75127	1.85506	4.48488
Solyc01g058130	LOW QUALITY:Zinc finger family protein (AHRD V3.3 --* D7M5G8_ARALL)	C2H2	1	1	1	1	0	0	0	0
Solyc01g058540	WRKY transcription factor 47	WRKY	-1.52315	1	-1.28037	1	0.0696732	0	0.0597087	0.015124
Solyc01g059884	LOW QUALITY:Agamous-like MADS-box protein AGL80 (AHRD V3.3 *-* A0A151RPN5_CAJCA)	M-type_MADS	1	1	1	1	0	0	0	0					10fp-ca4
Solyc01g059886	LOW QUALITY:Agamous-like MADS-box protein AGL80 (AHRD V3.3 *-* A0A151RPN5_CAJCA)	M-type_MADS	1	1	1	1	0	0	0	0
Solyc01g059888	LOW QUALITY:Agamous-like MADS-box protein AGL80 (AHRD V3.3 *-* A0A151RPN5_CAJCA)	M-type_MADS	1	1	1	1	0	0	0	0
Solyc01g059950	LOW QUALITY:GAI-like protein 1	GRAS	3.17903	1	1.30846	1	0	0.257052	0.155527	0.212068
Solyc01g059960	LOW QUALITY:GAI-like protein 1 (AHRD V3.3 *** A1YWM9_9ROSI)	GRAS	1	1	1	1	0	0	0	0
Solyc01g060170	calmodulin-binding transcription activator (AHRD V3.3 *-* AT3G16940.2)	CAMTA	-1.89081	0.002509	-1.77583	0.0533176	31.9969	14.9337	21.6815	10.5342
Solyc01g060281	MADS-box transcription factor family protein (AHRD V3.3 *** G7J813_MEDTR)	M-type_MADS	1	1	1	1	0	0	0	0
Solyc01g060282	MADS-box transcription factor family protein (AHRD V3.3 *-* AT4G36590.1)	M-type_MADS	1	1	1	1	0	0	0	0
Solyc01g060284	MADS-box transcription factor family protein (AHRD V3.3 *** G7J813_MEDTR)	M-type_MADS	1	1	1	1	0	0	0	0
Solyc01g060286	MADS-box transcription factor family protein (AHRD V3.3 *-* AT4G36590.1)	M-type_MADS	1	1	1	1	0	0	0	0
Solyc01g060288	MADS-box transcription factor family protein (AHRD V3.3 *** G7J813_MEDTR)	M-type_MADS	1	1	1	1	0	0	0	0
Solyc01g060310	MADS-box transcription factor family protein (AHRD V3.3 *-* A0A072VM54_MEDTR)	M-type_MADS	1	1	1	1	0	0	0	0
Solyc01g060312	Mads box protein, putative (AHRD V3.3 *** B9S7W9_RICCO)	M-type_MADS	1	1	1	1	0	0	0	0
Solyc01g060314	LOW QUALITY:MADS-box transcription factor family protein (AHRD V3.3 *** A0A072VPP2_MEDTR)	M-type_MADS	1	1	1	1	0	0	0	0
Solyc01g060316	LOW QUALITY:MADS-box transcription factor family protein (AHRD V3.3 *-* G7J813_MEDTR)	M-type_MADS	1	1	1	1	0	0	0	0
Solyc01g060355	B3 domain-containing protein (AHRD V3.3 *** W9RFQ0_9ROSA)	B3	1	1	1	1	0	0	0	0
Solyc01g060370	LOW QUALITY:B3 domain-containing protein (AHRD V3.3 *** W9RFQ0_9ROSA)	B3	1	1	1	1	0	0	0	0
Solyc01g060420	LOW QUALITY:Zinc finger protein, putative (AHRD V3.3 *-* B9SLY1_RICCO)	C2H2	-1.55518	1	1	1	0.0739391	0	0	0
Solyc01g060490	GATA transcription factor, putative (AHRD V3.3 *** B9RZK8_RICCO)	GATA	1.31113	1	-1.31921	1	0.235321	0.309992	0.428203	0.253438
Solyc01g065540	Two-component response regulator (AHRD V3.3 *** W9RS74_9ROSA)	ARR-B	-1.59811	0.362967	1.19845	1	11.5047	6.3324	12.1489	12.6455
Solyc01g065847	Trihelix transcription factor ASR3 (AHRD V3.3 *-* ASR3_ARATH),Pfam:PF13837	Trihelix	1	1	1	1	0	0	0	0
Solyc01g065900	Trihelix transcription factor GTL1-like protein (AHRD V3.3 *** A0A0B0NPR3_GOSAR)	Trihelix	1	1	1	1	0	0	0	0
Solyc01g065980	Ethylene Response Factor E.4	ERF	-2.18379	0.0001466	-1.86416	0.0009616	34.3757	13.8791	39.1289	18.1436	down		Down in CA4 only (strict)
Solyc01g066500	MADS-box transcription factor family protein (AHRD V3.3 *-* AT4G36590.1)	M-type_MADS	2.03401	1	2.73584	1	0.0893734	0.282999	0.0983503	0.433859
Solyc01g066730	MADS-box transcription factor family protein (AHRD V3.3 *-* AT1G72350.1)	M-type_MADS	1.43011	1	1.72654	1	0.079024	0.150842	0.0348043	0.136053
Solyc01g067130	Nuclear transcription factor Y protein (AHRD V3.3 *** G7JKC3_MEDTR)	NF-YB	-2.49663	1	-1.82277	1	0.199322	0	0.109671	0
Solyc01g067340	bHLH transcription factor 075	bHLH	1	1	1.63075	1	0	0	0.0575283	0.15422
Solyc01g067540	Ethylene-responsive transcription factor (AHRD V3.3 *** W9R6V3_9ROSA)	ERF	1	1	1	1	0	0	0	0
Solyc01g067550	Zinc finger transcription factor 8	C3H	-1.00842	1	-1.16217	1	16.1272	14.1646	15.1778	11.306
Solyc01g067560	Always early, putative (AHRD V3.3 *** B9RT24_RICCO)	MYB_related	1.43105	0.933667	1.70985	0.42568	5.70752	7.28553	4.49628	6.74705
Solyc01g068100	Squamosa promoter binding protein12a	SBP	1.09811	1	1.48429	0.003823	64.473	62.7225	46.7062	60.1571
Solyc01g073910	homeobox leucine zipper protein (AHRD V3.3 *** AT5G06710.1)	HD-ZIP	2.20032	0.003242	1.94823	0.0274582	10.0894	19.8054	9.72655	16.5377	up		Up CA4 only (strict)
Solyc01g073940	Zinc finger transcription factor 9	C3H	1.45612	1	1.40971	1	3.66426	4.7799	5.21731	6.4236
Solyc01g073950	DNA-binding bromodomain-containing protein, putative (AHRD V3.3 *** A0A061EYH0_THECC)	MYB_related	-3.69924	7.761e-05	-1.74887	0.142772	16.8634	3.95178	14.4271	7.10225	down		Down in CA4 only
Solyc01g074065	LOW QUALITY:AGAMOUS-like MADS-box protein (AHRD V3.3 --* AT5G26865.1)	M-type_MADS	1	1	1	1	0	0	0	0
Solyc01g079210	DNA methyltransferase 1-associated protein, putative (AHRD V3.3 *** B9RN98_RICCO)	MYB_related	-1.34907	1	-1.78673	0.452392	9.09086	5.9383	8.19943	3.92756
Solyc01g079260	WRKY transcription factor 23	WRKY	-4.41732	3.222e-07	1.48205	0.419977	22.4847	4.41739	10.1969	13.1572	down		Down in CA4 only
Solyc01g079360	WRKY transcription factor 37	WRKY	2.21297	0.001725	1.53758	0.374271	10.7376	21.1907	9.01415	12.0779	up		Up-ca4 only
Solyc01g079370	GRAS family transcription factor, putative (AHRD V3.3 *** A0A061EWU1_THECC)	GRAS	-1.4437	1	1.42976	1	0.417992	0.220199	0.184482	0.278331
Solyc01g079380	LOW QUALITY:GRAS family transcription factor, putative (AHRD V3.3 *** A0A061EWU1_THECC)	GRAS	1.2469	1	1	1	0	0.0291257	0	0
Solyc01g079480	BZIP transcription factor (AHRD V3.3 *** Q1HW69_CAPAN)	bZIP	1.32783	0.1005	1.85914	1.653e-11	41.9019	49.3215	70.3058	113.416
Solyc01g079560	B3 domain-containing protein (AHRD V3.3 *-* A0A0B2PF62_GLYSO)	B3	1	1	1	1	0	0	0	0
Solyc01g079620	colorless fruit epidermis	MYB	2.50187	0.355954	1.40146	1	1.72536	4.00067	2.63733	3.2507
Solyc01g079870	CONSTANS interacting protein 2b	NF-YC	-1.56526	0.0009095	-1.71251	2.689e-05	69.1707	39.1004	73.6851	37.2543
Solyc01g080050	basic helix-loop-helix (bHLH) DNA-binding superfamily protein (AHRD V3.3 *** AT3G06120.1)	bHLH	-1.50762	1	-3.1122	1	0.657236	0.346424	0.758359	0.132822
Solyc01g080670	Squamosa promoter binding protein 7	SBP	1.55405	0.0324033	1.44221	0.133779	23.9761	33.0688	22.8345	28.6014
Solyc01g080783	Transcription factor, MADS-box (AHRD V3.3 *** A0A103YIE3_CYNCS)	M-type_MADS	1	1	1	1	0	0	0	0
Solyc01g080787	MADS-box transcription factor family protein (AHRD V3.3 *** G7L6X5_MEDTR)	M-type_MADS	1	1	1	1	0	0	0	0
Solyc01g081090	bHLH transcription factor 003	bHLH	1	1	-1.23363	1	0	0	0.0311415	0
Solyc01g081100	bHLH transcription factor 004	bHLH	1.03258	1	1.46479	1	0.0249636	0.0266755	0	0.0537107
Solyc01g081110	Pentatricopeptide repeat-containing protein (AHRD V3.3 *-* A0A118K4S4_CYNCS)	bHLH	-1.00783	1	-1.17101	1	0.478339	0.419488	0.287969	0.196317
Solyc01g081400	B3 domain-containing protein (AHRD V3.3 *** W9RFQ0_9ROSA)	B3	4.46199	0.002448	2.37742	0.109997	2.09915	8.7048	3.54363	7.46287	up		Up-ca4 only
Solyc01g081630	UPSTREAM OF FLC protein (DUF966) (AHRD V3.3 *** AT1G05577.1)	C2H2	1.15498	1	-1.08941	1	0.0332071	0.0522544	0.0345449	0.0180062
Solyc01g086870	bHLH transcription factor 076	bHLH	-1.45764	0.0005735	1.58785	1.012e-07	100.325	60.9275	90.2435	124.295
Solyc01g087030	Zinc finger transcription factor 10	C3H	3.8335	5.782e-23	3.55225	6.684e-25	20.7312	70.7285	26.796	82.8155	up	up	universal Up
Solyc01g087050	Protein TRANSPARENT TESTA 1 (AHRD V3.3 *** A0A0B2QDT4_GLYSO)	C2H2	-1.07807	1	-5.76968	0.0993439	2.24918	1.83943	3.29579	0.399689
Solyc01g087130	R2R3MYB transcription factor 47	MYB	3.11838	0.827201	1.1319	1	0.627045	1.98189	0.423046	0.430375
Solyc01g087170	Zinc finger transcription factor 11	C3H	2.66295	1.863e-21	2.25784	6.677e-12	44.3428	104.79	38.4311	75.3709	up	up	universal Up
Solyc01g087240	nuclear transcription factor Y subunit A-9	NF-YA	1.00443	1	-1.30265	1	9.27966	8.25656	10.5083	6.96666
Solyc01g087990	MADS-box transcription factor AGAMOUS-like protein (AHRD V3.3 *** A0A142CJ66_CAMSI)	MIKC_MADS	1.7664	1	3.56384	0.0988851	0.844778	1.41216	1.24193	4.13338
Solyc01g088820	LOW QUALITY:Transcription factor, putative (AHRD V3.3 *** B9SKE7_RICCO)	Trihelix	3.64351	2.069e-05	4.34611	2.95e-08	4.97208	16.3582	5.66544	21.733	up	up	universal Up
Solyc01g089960	WRKY transcription factor 12	WRKY	-1.50441	1	-2.83339	0.340051	2.81091	1.61545	3.42006	0.97167
Solyc01g090300	Ethylene-responsive transcription factor, putative (AHRD V3.3 *** B9RD03_RICCO)	ERF	9.8635	0.0419894	2.61845	1	0.173982	2.56563	0	0.187026	up		Up-ca4 only
Solyc01g090310	Ethylene-responsive transcription factor, putative (AHRD V3.3 *** B9RCZ9_RICCO)	ERF	6.18351	0.743247	1	1	0.0592009	0.935731	0	0
Solyc01g090320	Ethylene-responsive transcription factor, putative (AHRD V3.3 *** B9RD03_RICCO)	ERF	5.0128	1	1	1	0	0.473377	0	0
Solyc01g090340	Ethylene-responsive transcription factor, putative (AHRD V3.3 *** B9RD03_RICCO)	ERF	1.21494	0.541306	1.57118	0.001443	36.395	39.1917	40.0104	54.565
Solyc01g090370	Ethylene-responsive transcription factor, putative (AHRD V3.3 *-* B9RD03_RICCO)	ERF	1	1	1	1	0	0	0	0
Solyc01g090460	HD-ZIP	HD-ZIP	-1.93506	0.773995	-3.28213	0.230292	4.6289	2.06185	3.76871	0.915117
Solyc01g090530	R2R3MYB transcription factor 104	MYB	2.52637	1	4.07507	1	0.0531056	0.298899	0.0558148	0.552535
Solyc01g090560	Ethylene-responsive transcription factor (AHRD V3.3 *-* W9R3T6_9ROSA)	ERF	1.99957	0.607797	2.85569	0.0714965	2.36527	4.30716	2.34764	6.02652
Solyc01g090730	Squamosa promoter binding protein 8b	SBP	-3.57307	0.234102	-3.46428	0.390745	3.96985	0.899175	2.66674	0.585153
Solyc01g090760	GATA transcription factor (AHRD V3.3 *** K4AZ17_SOLLC)	GATA	1.45187	1	-1.94342	0.718215	3.68776	4.79583	4.16912	1.8037
Solyc01g090790	bHLH transcription factor	bHLH	-1.79823	2.606e-05	-1.9026	1.735e-05	63.0026	30.9811	57.1349	25.9794
Solyc01g090840	Zinc finger family protein (AHRD V3.3 *** B9GPC0_POPTR)	C2H2	1.68784	1	1.53062	1	1.62295	2.5075	1.91678	2.60479
Solyc01g090950	Transcription factor GRAS (AHRD V3.3 *** A0A103XI66_CYNCS)	GRAS	1.10782	1	1.04326	1	18.2287	17.9	15.0388	13.6068
Solyc01g091010	CRABS CLAW-like protein1a	YABBY	-11.0262	5.059e-06	-28.2537	2.479e-09	11.199	0.792378	13.2622	0.29547	down	down	universal Down
Solyc01g091400	LOB domain-containing protein, putative (AHRD V3.3 *** B9RDE0_RICCO)	LBD	1.29741	1	1.01744	1	0	0.0350843	0.017786	0.0177039
Solyc01g091420	LOB domain-containing protein, putative (AHRD V3.3 *** B9RDE1_RICCO)	LBD	2.16382	1	1.27699	1	0.704233	1.48705	0.744144	0.855829
Solyc01g091630	cutin deficient 2	HD-ZIP	-1.42357	0.0966839	1.42607	0.0453756	39.7257	24.6827	34.4653	42.6593
Solyc01g091760	Ethylene-responsive transcription factor (AHRD V3.3 *** W9R099_9ROSA)	ERF	-1.32525	1	1	1	0.0433171	0	0	0
Solyc01g091810	LOW QUALITY:Two-component response regulator (AHRD V3.3 *-* W9QMB4_9ROSA)	G2-like	5.20532	1	2.32253	1	0.0239653	0.606584	0.0263287	0.205842
Solyc01g093960	MADS-box transcription factor (AHRD V3.3 *** A0A072TNM9_MEDTR)	MIKC_MADS	1.11813	1	1.64809	1	0.2276	0.239352	0.303818	0.508987
Solyc01g094360	MYB-related transcription factor (AHRD V3.3 *** A0A059PRS4_SALMI)	MYB	1.44463	1	-1.15744	1	0.17092	0.271161	0.226022	0.153574
Solyc01g094485	NAC transcription factor (AHRD V3.3 *-* B3VK71_TOBAC)	NAC	15.5307	2.736e-07	4.00347	0.002404	0.6727	10.9682	2.38474	8.62396	up	up	universal Up
Solyc01g094580	Beta-amylase (AHRD V3.3 *** K4AZJ9_SOLLC)	BES1	-1.12126	1	-1.52585	0.531258	11.8076	9.31494	10.8662	6.134
Solyc01g095030	Myb family transcription factor family protein (AHRD V3.3 *** B9I8P3_POPTR)	MYB_related	1.28675	0.103776	2.17101	1.448e-12	55.2869	63.0475	45.4005	85.5855		up	Up CLN only
Solyc01g095100	WRKY transcription factor 22	WRKY	1.64563	0.207444	2.54341	0.0006228	9.00482	13.2019	8.57751	19.0917		up	Up CLN only
Solyc01g095460	TAF-2 (AHRD V3.3 *** Q40586_TOBAC)	bZIP	1.80536	0.006827	1.10115	1	17.2082	27.6131	18.0686	17.2606
Solyc01g095500	Sl Cytokinin Response Factor 5	ERF	-1.73961	1	1.127	1	2.63532	1.29169	1.54431	1.52354
Solyc01g095630	WRKY transcription factor 41	WRKY	-4.10424	6.159e-34	-1.95188	5.532e-21	113.488	24.4034	216.163	95.9535	down		Down in CA4 only (strict)
Solyc01g095640	Myb family transcription factor (AHRD V3.3 *** A0A0K9P4S6_ZOSMR)	MYB_related	-3.42829	1	-3.84155	1	0.493465	0.0439393	0.573913	0.0440405
Solyc01g095880	LOW QUALITY:B3 domain-containing protein (AHRD V3.3 *** A0A0B2RZ88_GLYSO)	B3	1	1	1	1	0	0	0	0
Solyc01g096050	bHLH transcription factor_SGN-U238928	bHLH	1.13881	1	1.77949	0.0161067	18.0315	18.2051	14.9266	23.1175
Solyc01g096070	Auxin Response Factor 18	ARF	-2.06182	1.311e-06	-1.88594	6.146e-06	56.1779	24.0735	64.1652	29.4415	down		Down in CA4 only (strict)
Solyc01g096120	Dof zinc finger protein1	Dof	2.21506	0.827201	1.93496	1	0.868071	1.84651	0.945316	1.6938
Solyc01g096320	Homeobox-leucine zipper protein (AHRD V3.3 *** M4W1Z7_TOBAC)	HD-ZIP	3.1254	0.0725253	10.929	0.0006406	2.08208	6.01468	0.486819	5.75987		up	Up CLN only
Solyc01g096370	Basic helix loop helix (BHLH) family transcription factor (AHRD V3.3 *** A0A072TYH1_MEDTR)	bHLH	-1.00779	1	1.67332	0.135742	13.9657	12.2738	10.4065	15.1742
Solyc01g096470	Transcription factor (AHRD V3.3 *** G7J0H6_MEDTR)	Trihelix	2.03936	0.0001317	2.02047	0.0009637	18.5524	33.6355	15.7939	27.783	up	up	universal Up
Solyc01g096700	DnaJ domain-containing protein (AHRD V3.3 *** A0A118JUX9_CYNCS)	MYB_related	-1.2417	0.0145793	-1.04974	1	160.713	114.622	176.509	145.766
Solyc01g096710	Nuclear transcription factor Y subunit C8 (AHRD V3.3 *** I3TAY5_MEDTR)	NF-YC	-1.51843	0.0435551	-1.92503	0.0009268	37.5945	21.8901	36.5867	16.4214
Solyc01g096790	B3 domain-containing protein (AHRD V3.3 *-* A0A199VWZ9_ANACO)	B3	1.53129	1	-1.1941	1	0.10671	0.207413	0.130901	0.0762538
Solyc01g096810	EIL3	EIL	1.55352	5.952e-05	1.30842	0.041503	60.691	83.5793	63.9498	72.5756
Solyc01g096850	Protein FAR1-RELATED SEQUENCE 3 (AHRD V3.3 *** A0A0B2S126_GLYSO)	FAR1	1.37786	1	-1.17009	1	4.78962	5.89012	4.84803	3.5752
Solyc01g096860	AP2-like ethylene-responsive transcription factor (AHRD V3.3 *-* W9RR61_9ROSA)	ERF	-1.73805	1	-3.50246	1	0.316983	0.111451	0.485834	0.0376903
Solyc01g096865	AP2-like ethylene-responsive transcription factor (AHRD V3.3 *-* A0A0K9PVT8_ZOSMR)	AP2	1	1	2.33314	1	0	0	0	0.154056
Solyc01g097330	BZIP transcription factor (AHRD V3.3 *** Q93YM7_TOBAC)	bZIP	-1.95483	0.0189559	-2.16726	0.008018	21.3215	9.60352	19.88	7.89011		down	Down CLN only (strict)	10fp-cln
Solyc01g097850	LOW QUALITY:Transcription factor, MADS-box (AHRD V3.3 *** A0A103YIE3_CYNCS)	M-type_MADS	1.72413	1	-2.91095	1	0	0.0854234	0.254719	0
Solyc01g097890	LOW QUALITY:DNA-binding storekeeper protein-related transcriptional regulator (AHRD V3.3 *** AT5G28040.2)	GeBP	1.35803	0.561702	1.89808	0.0123851	13.7497	16.5816	12.5682	20.785
Solyc01g098050	MADS-box transcription factor family protein (AHRD V3.3 *-* AT1G72350.1)	M-type_MADS	1	1	1	1	0	0	0	0
Solyc01g098060	MADS-box transcription factor family protein (AHRD V3.3 *-* AT1G72350.1)	M-type_MADS	1.81879	1	1.06679	1	0	0.0965899	0.0972613	0.0976693
Solyc01g098065	MADS-box transcription factor family protein (AHRD V3.3 --* AT1G72350.1)	M-type_MADS	1	1	1	1	0	0	0	0
Solyc01g098070	MADS-box transcription factor family protein (AHRD V3.3 *-* AT1G72350.1)	M-type_MADS	1.78501	1	1	1	0	0.0926048	0	0
Solyc01g098220	LOB domain-containing protein, putative (AHRD V3.3 *** B9SI79_RICCO)	LBD	1.21563	1	1.03482	1	0	0.0254374	0.0243299	0.0258504
Solyc01g098720	basic helix-loop-helix (bHLH) DNA-binding superfamily protein (AHRD V3.3 *** AT1G72210.1)	bHLH	1.16098	1	2.45174	0.577975	1.8429	1.91415	1.34892	3.03491
Solyc01g099320	Nuclear transcription factor Y protein (AHRD V3.3 *** G7I854_MEDTR)	NF-YB	1	1	1	1	0	0	0	0
Solyc01g099340	Zinc finger protein (AHRD V3.3 *** E9NZV2_PHAVU)	C2H2	-5.41536	2.153e-05	-5.10897	5.3e-05	14.3231	2.24658	12.9012	2.09627	down	down	universal Down
Solyc01g100200	gras4	GRAS	-1.41975	1	1.41278	1	0.580896	0.327536	1.29489	1.63367
Solyc01g100220	GATA transcription factor, putative (AHRD V3.3 *** B9RZK8_RICCO)	GATA	-1.4236	1	1.24814	1	3.09618	1.89135	2.59653	2.83829
Solyc01g100460	BZIP transcription factor family protein (AHRD V3.3 *** B9GSS6_POPTR)	bZIP	2.23427	0.254627	3.61591	1.786e-05	2.68695	5.46318	5.41753	17.2851		up	Up CLN only
Solyc01g100510	knotted 4	TALE	-1.42714	1	-1.9149	1	1.78932	1.07525	0.771902	0.294255
Solyc01g100990	Zinc finger transcription factor 13	C3H	1.15368	1	-1.14474	1	12.0076	12.2885	10.6006	8.01347
Solyc01g101250	G-patch domain-containing protein (AHRD V3.3 *** A0A103Y2Y0_CYNCS)	C2H2	-1.15446	1	-2.23928	0.0578159	7.88788	6.03623	11.2996	4.31073
Solyc01g102260	Mads box protein, putative (AHRD V3.3 *** B9S273_RICCO)	M-type_MADS	1.86158	1	-1.80153	1	0.221581	0.467007	0.354837	0.119342
Solyc01g102300	bHLH transcription factor 006	bHLH	2.06623	0.105065	1.3851	0.95072	5.07636	9.41648	6.12149	7.39519
Solyc01g102340	R2R3MYB transcription factor 61	MYB	-2.5973	0.00045	-3.50872	0.001706	21.9633	7.41766	12.962	3.12006	down	down	universal Down
Solyc01g102740	NAC domain-containing protein, putative (AHRD V3.3 *** B9S056_RICCO)	NAC	-3.08778	0.00045	-1.19964	1	17.1442	4.83825	13.6691	9.859	down		Down in CA4 only	10fp-cln
Solyc01g102980	ZF-HD homeobox protein family (AHRD V3.3 *** A0A151SB96_CAJCA)	ZF-HD	-1.40879	0.702519	-1.8222	0.328113	11.6321	7.27932	9.70273	4.56408
Solyc01g103050	Auxin Response Factor 1	ARF	-1.57923	0.0009563	-1.00796	1	65.7312	36.8242	42.5886	36.6293
Solyc01g103180	FAR1-related sequence 11 (AHRD V3.3 *** AT1G10240.2)	FAR1	1.48337	0.736977	1.4776	0.929058	5.17782	6.86025	5.5809	7.20427
Solyc01g103550	LOW QUALITY:Transcription factor, MADS-box (AHRD V3.3 *-* A0A103XMZ4_CYNCS)	M-type_MADS	-1.90192	1	1.94943	1	0.221823	0.0473662	0.0476954	0.190322
Solyc01g103780	TCP transcription factor 11	TCP	-2.13142	8.669e-05	-4.03346	2.328e-10	37.4882	15.5165	35.4227	7.52676	down	down	universal Down
Solyc01g103803	ZF-HD homeobox protein (AHRD V3.3 *** A0A0B2PBF3_GLYSO)	ZF-HD	1	1	1	1	0	0	0	0
Solyc01g103807	Zinc finger family protein (AHRD V3.3 *-* B9H0F7_POPTR)	ZF-HD	1	1	1	1	0	0	0	0
Solyc01g103810	ZF-HD homeobox protein family (AHRD V3.3 *-* A0A151QM78_CAJCA)	ZF-HD	1	1	1	1	0	0	0	0
Solyc01g103820	Zinc finger family protein (AHRD V3.3 *-* B9H0F7_POPTR)	ZF-HD	1	1	1	1	0	0	0	0
Solyc01g103830	ZF-HD homeobox protein family (AHRD V3.3 *** A0A151U5T3_CAJCA)	ZF-HD	1	1	1	1	0	0	0	0
Solyc01g103840	ZF-HD homeobox protein family (AHRD V3.3 *** A0A151R0E9_CAJCA)	ZF-HD	1	1	1	1	0	0	0	0
Solyc01g104417	LOW QUALITY:GATA transcription factor-like protein (AHRD V3.3 *-* A0A0X7YHI0_SOLTU)	GATA	1	1	1	1	0	0	0	0
Solyc01g104438	LOW QUALITY:GATA transcription factor-like protein (AHRD V3.3 *** A0A0X7YHI0_SOLTU)	GATA	-1.60302	1	1	1	0.0803113	0	0	0
Solyc01g104446	GATA transcription factor-like protein (AHRD V3.3 *** A0A0X7YHI0_SOLTU)	GATA	1.4	1	1	1	0	0.0471872	0	0
Solyc01g104448	LOW QUALITY:GATA transcription factor-like protein (AHRD V3.3 *-* A0A0X7YHI0_SOLTU)	GATA	1	1	-1.64907	1	0	0	0.0865173	0
Solyc01g104550	WRKY transcription factor 9	WRKY	1.11642	1	-1.39373	1	0.9657	0.968698	0.656933	0.375987
Solyc01g104650	Transcription factor (AHRD V3.3 *-* D6MJX4_9ASPA)	bZIP	3.25441	6.879e-08	6.34372	2.987e-24	9.6798	28.1694	9.0457	50.3655	up	up	universal Up
Solyc01g104770	transcription factor (AHRD V3.3 *** AT1G76870.3)	Trihelix	2.72247	0.583802	-1.14089	1	0.877872	2.32015	1.67929	1.26179
Solyc01g104900	NAC domain protein, (AHRD V3.3 *** A0A061E1M1_THECC)	NAC	1.64115	0.702519	-1.02109	1	3.37429	4.98076	6.8623	5.82396
Solyc01g105230	Calmodulin-binding transcription activator (AHRD V3.3 *** Q8S389_BRANA)	CAMTA	-1.50959	1	1.21655	1	6.87816	3.996	5.22296	5.53357
Solyc01g105800	MADS box transcription factor (AHRD V1 **-- Q2NNB9_ELAGV)%3B contains Interpro domain(s) IPR002100 Transcription factor%2C MADS-box	MIKC_MADS	1.35879	0.427587	-2.79075	3.792e-05	18.1751	21.9173	25.2217	7.76093		down	Down CLN only
Solyc01g106030	GATA transcription factor, putative (AHRD V3.3 *** B9S9L8_RICCO)	GATA	-1.35392	0.847156	-1.60503	0.290771	12.1765	7.93532	13.77	7.39415
Solyc01g106040	GATA transcription factor, putative (AHRD V3.3 *** B9SN00_RICCO)	GATA	2.22777	1	3.69985	1	0.15311	0.446965	0.12589	0.715789
Solyc01g106170	AGAMOUS-like MADS-box transcription factor (AHRD V3.3 *-* Q84LE8_GINBI)	M-type_MADS	1.67751	1	2.15049	1	0.122244	0.261562	0	0.132949
Solyc01g106230	B3 domain-containing protein (AHRD V3.3 *** W9QJE4_9ROSA)	B3	-1.10116	1	-1.16857	1	0.0332229	0.0158868	0.0748134	0.0388332
Solyc01g106250	B3 domain-containing protein (AHRD V3.3 *-* W9QJE4_9ROSA)	B3	1.327	1	-1.31286	1	0.26395	0.348825	0.322081	0.185146
Solyc01g106257	B3 domain-containing protein (AHRD V3.3 *-* W9QJE4_9ROSA)	B3	-2.40196	1	-2.15086	1	0.186715	0	0.353798	0.0807725
Solyc01g106460	bHLH transcription factor 007	bHLH	-1.05648	1	-1.50209	1	0.0445773	0.0310674	0.0947662	0.0160682
Solyc01g106700	Transcription factor, MADS-box (AHRD V3.3 *** A0A103YHS3_CYNCS)	M-type_MADS	1.14808	1	-1.26898	1	2.19769	2.25236	2.07475	1.39293
Solyc01g106710	Transcription factor, MADS-box (AHRD V3.3 *** A0A103YIH6_CYNCS)	M-type_MADS	1	1	1	1	0	0	0	0
Solyc01g106720	Transcription factor, MADS-box (AHRD V3.3 *** A0A103YIE3_CYNCS)	M-type_MADS	1	1	1	1	0	0	0	0
Solyc01g106730	MADS-box transcription factor family protein (AHRD V3.3 *** A0A072VPP2_MEDTR)	M-type_MADS	1	1	1	1	0	0	0	0
Solyc01g106940	Myb transcription factor (AHRD V3.3 *-* A0A072VG04_MEDTR)	MYB_related	-1.35137	1	-1.28085	1	4.15843	2.69501	5.00213	3.36035
Solyc01g107140	basic helix-loop-helix (bHLH) DNA-binding superfamily protein (AHRD V3.3 *-* AT2G14760.1)	bHLH	1	1	1	1	0	0	0	0
Solyc01g107170	Zinc finger protein (AHRD V3.3 *** A0T3Q5_SOLTU)	C2H2	11.2178	1.091e-63	13.419	3.808e-151	8.43781	85.0464	16.4167	192.419	up	up	universal Up
Solyc01g107190	LOB domain-containing protein, putative (AHRD V3.3 *** B9SGY6_RICCO)	LBD	-2.94363	5.918e-07	-1.86893	0.0239347	32.6391	9.74351	20.7006	9.5487	down		Down in CA4 only (strict)
Solyc01g107410	PHD-finger family homeodomain protein	HB-PHD	-1.87871	0.203849	-2.51378	0.0495296	10.2056	4.75652	11.1064	3.76075		down	Down-CLN-only
Solyc01g107950	bHLH transcription factor 008	bHLH	1	1	1	1	0	0	0	0
Solyc01g107960	bHLH transcription factor 009	bHLH	1	1	1	1	0	0	0	0
Solyc01g107962	Basic helix-loop-helix transcription factor (AHRD V3.3 --* A0A0H3YBU1_SALMI)	bHLH	1	1	1	1	0	0	0	0
Solyc01g107970	bHLH transcription factor 077	bHLH	1	1	1	1	0	0	0	0
Solyc01g108047	GATA transcription factor-like protein (AHRD V3.3 *** A0A0X7YHI0_SOLTU)	GATA	-2.26071	1	-1.1073	1	1.08597	0.359706	1.41429	1.0961
Solyc01g108120	B3 domain-containing protein (AHRD V3.3 *-* W9R6M5_9ROSA)	B3	-2.11074	0.208432	-2.39565	0.18005	7.74968	3.19005	6.2932	2.21007
Solyc01g108130	B3 domain-containing protein (AHRD V3.3 *** A0A0B2REX2_GLYSO)	B3	-1.08993	1	1.04065	1	4.89369	3.96726	6.73759	6.08325
Solyc01g108140	B3 domain-containing protein (AHRD V3.3 *** W9RY77_9ROSA)	B3	-3.56967	0.234102	-2.98376	0.340051	3.80892	0.86021	3.45178	0.926095
Solyc01g108240	Ethylene Response Factor D.3	ERF	-10.5072	0.138938	-5.38026	0.27025	2.06508	0.067349	2.52416	0.312648
Solyc01g108300	Myb family transcription factor	G2-like	1.145	1	1.08199	1	20.1903	20.4942	22.5094	21.1237
Solyc01g108410	Pentatricopeptide repeat-containing protein (AHRD V3.3 *** A0A103XM66_CYNCS)	GATA	2.33245	0.0954347	2.24815	0.130323	3.4139	7.21029	3.39857	6.76811
Solyc01g108930	B3 domain-containing protein (AHRD V3.3 *** A0A0B2PYF9_GLYSO)	B3	5.11671	0.677836	3.23341	1	0.241042	1.57808	0.205391	0.833836
Solyc01g108935	B3 domain-containing protein (AHRD V3.3 *-* W9QJE4_9ROSA)	B3	1.04479	1	1.04923	1	0.0369124	0.0394437	0.0372091	0.0395346
Solyc01g108940	B3 domain-containing protein (AHRD V3.3 *-* W9QJE4_9ROSA)	B3	2.10629	0.197377	1.48423	1	4.24249	8.04562	4.14068	5.38392
Solyc01g108950	B3 domain-containing protein (AHRD V3.3 -** A0A0B2PAD4_GLYSO)	B3	1.44626	1	1	1	0.0630755	0.133446	0	0
Solyc01g109240	LOB domain-containing protein, putative (AHRD V3.3 *** B9SXJ8_RICCO)	LBD	-1.31686	1	1	1	0.0422002	0	0	0
Solyc01g109690	MYB transcription factor (AHRD V3.3 *** F2WZH1_VITPS)	MYB_related	-4.88793	1	-1.90197	1	1.50034	0.178051	0.515217	0.180041
Solyc01g109700	bHLH transcription factor 010	bHLH	-8.11154	3.01e-23	-14.6196	9.728e-30	49.6078	5.31365	48.0767	2.74329	down	down	universal Down
Solyc01g109880	BZIP transcription factor (AHRD V3.3 *** C0KYN1_SOLLC)	bZIP	7.76628	9.256e-119	7.19847	6.167e-122	25.1488	173.799	28.5608	178.954	up	up	universal Up
Solyc01g109980	BEL1-related homeotic protein 30 (AHRD V3.3 *** Q8LLD8_SOLTU)	TALE	1.39699	1	-1.15351	1	2.53125	3.179	1.73279	1.28693
Solyc01g110070	Transposon-like element Lyt2-2 DNA (AHRD V3.3 *** D5MNY6_SOLLC)	FAR1	1.42772	1	1.06277	1	0.036517	0.0966369	0.0778696	0.0789988
Solyc01g110145	Lateral root primordium protein-related (AHRD V3.3 *-* A0A061E6J8_THECC),Pfam:PF05142	SRS	1	1	2.32145	1	0	0	0	0.152704
Solyc01g110180	B-box zinc finger family protein (AHRD V3.3 *** AT4G39070.1)	DBB	1.15586	1	-1.00364	1	0.0171026	0.0358956	0.0535103	0.0458034
Solyc01g110310	GATA transcription factor (AHRD V3.3 *** K4B3P4_SOLLC)	GATA	-1.86797	3.774e-05	-1.27407	0.131242	54.5967	25.8342	67.3907	45.8311
Solyc01g110370	Zinc finger, B-box (AHRD V3.3 *** A0A118K2C5_CYNCS)	DBB	-5.74773	1.021e-07	-6.79277	5.291e-07	19.6262	2.92708	16.1662	1.9647	down	down	universal Down
Solyc01g110470	GAGA-binding transcriptional activator (AHRD V3.3 *** H1ZN98_SOLTU)	BBR-BPC	2.66602	0.009285	2.04974	0.130068	4.76067	11.4387	5.62928	10.1245	up		Up-ca4 only
Solyc01g110480	BZIP transcription factor (AHRD V3.3 *** G7JJX7_MEDTR)	bZIP	-1.51806	0.007704	-1.30249	0.107745	54.7577	31.91	62.8284	41.7918
Solyc01g110490	Zinc finger transcription factor 15	C3H	-1.27403	0.771654	-1.19755	1	19.2243	13.3402	19.3467	13.9866
Solyc01g111130	bHLH transcription factor 011	bHLH	1.52781	0.756945	-1.45101	1	5.30411	7.2402	5.76582	3.409
Solyc01g111500	R2R3MYB transcription factor 7	MYB	-1.36482	0.768724	-2.12391	0.0989063	13.2894	8.59324	11.6896	4.71035
Solyc01g111580	BZIP transcription factor (AHRD V3.3 *** B7FIL7_MEDTR)	bZIP	-1.04431	1	1.30536	0.851279	10.0186	8.49261	11.7441	13.3258
Solyc01g112190	Plant regulator RWP-RK family protein (AHRD V3.3 *** AT4G35270.4)	Nin-like	-10.3108	0.100821	-6.24932	0.0591867	3.04434	0.155001	3.62224	0.40543
Solyc01g112320	FAR1-related sequence 5 (AHRD V3.3 *** AT4G38180.1)	FAR1	2.50845	0.00045	2.51733	0.003711	8.82335	19.7825	6.77102	14.9523	up	up	universal Up
Solyc01g150003	Ethylene-responsive transcription factor, putative (AHRD V3.3 *-* A0A061G219_THECC)	ERF	1	1	1	1	0	0	0	0
Solyc02g005290	Peptidyl-prolyl cis-trans isomerase (AHRD V3.3 *-* A0A0K9P1Y7_ZOSMR)	GeBP	1.18985	1	1.01282	1	9.41916	9.94947	10.782	9.46866
Solyc02g014740	DNA-binding storekeeper protein-related transcriptional regulator (AHRD V3.3 *-* AT4G00390.1)	GeBP	-1.19818	1	-1.11339	1	0.558556	0.393407	0.446041	0.33554
Solyc02g014750	DNA-binding storekeeper protein-related transcriptional regulator (AHRD V3.3 *-* AT4G00390.1)	GeBP	-2.4179	1	1.12105	1	0.438425	0.0914326	0.375384	0.378819
Solyc02g021260	AP2/B3-like transcriptional factor family protein, putative (AHRD V3.3 *-* A0A061DGP3_THECC)	B3	-1.25755	1	1.00428	1	0.06878	0.0242862	0.0917739	0.0803984
Solyc02g021330	Nuclear transcription factor Y subunit C-2 (AHRD V3.3 *** NFYC2_ARATH)	NF-YC	1	1	1	1	0	0	0	0
Solyc02g021680	WRKY transcription factor 35	WRKY	-2.35307	1	-1.55633	1	0.414213	0.0880881	0.503666	0.239254
Solyc02g024070	Homeobox leucine-zipper protein (AHRD V3.3 *** Q8H963_ZINVI)	HD-ZIP	-1.15107	1	-1.71034	0.433047	10.539	8.09442	9.70711	4.87236
Solyc02g026080	B3 domain-containing protein (AHRD V3.3 *-* W9QJE4_9ROSA)	B3	1	1	1	1	0	0	0	0
Solyc02g030095	Zinc finger protein LSD1 (AHRD V3.3 *-* F8RP38_PEA)	LSD	1	1	1	1	0	0	0	0
Solyc02g030210	AP2-like ethylene-responsive transcription factor family (AHRD V3.3 *** A0A151TTV5_CAJCA)	AP2	1.22844	1	1.00387	1	10.399	11.3421	11.2219	9.76685
Solyc02g030460	LOW QUALITY:Sh4 homologue protein (AHRD V3.3 *** B6ZKM2_9POAL)	Trihelix	-15.0371	0.002112	-10.0463	0.0756365	5.63675	0.221913	2.52224	0.1136	down		Down in CA4 only
Solyc02g031820	LOW QUALITY:Two-component response regulator (AHRD V3.3 *-* W9RGG7_9ROSA)	ARR-B	1	1	1	1	0	0	0	0
Solyc02g032000	MADS-box transcription factor family protein (AHRD V3.3 *-* AT4G36590.1)	M-type_MADS	2.27831	1	1	1	0	0.150798	0	0
Solyc02g032070	LOW QUALITY:B3 domain-containing protein (AHRD V3.3 *-* W9QJE4_9ROSA)	B3	1	1	1	1	0	0	0	0
Solyc02g032180	Nuclear transcription factor Y protein (AHRD V3.3 *-* I3TAW1_MEDTR)	NF-YB	1	1	1	1	0	0	0	0
Solyc02g032190	Nuclear transcription factor Y protein (AHRD V3.3 *-* I3TAW1_MEDTR)	NF-YB	1	1	1	1	0	0	0	0
Solyc02g032950	WRKY transcription factor 16	WRKY	-3.07617	0.0725253	-3.72112	0.005185	6.65179	1.83572	10.1291	2.27537		down	Down-CLN-only
Solyc02g036370	Myb family transcription factor	MYB_related	-2.00894	0.051665	-3.06107	0.0429422	14.3478	6.26686	7.58731	2.07103		down	Down-CLN-only
Solyc02g036430	NAC domain protein, (AHRD V3.3 *** A0A061EDT4_THECC)	NAC	-1.41233	1	-2.00616	1	0.258152	0.127463	0.41794	0.122651
Solyc02g037530	auxin response factor 8B	ARF	-1.06633	1	-1.40647	0.502284	18.7044	15.5298	16.9828	10.4347
Solyc02g055370	Transcriptional factor B3 family protein (AHRD V3.3 *-* AT4G31650.2)	B3	-7.86394	0.008721	-7.79133	0.165036	5.49504	0.515975	2.68069	0.197554	down		Down in CA4 only
Solyc02g061660	LOW QUALITY:C2H2-like zinc finger protein (AHRD V3.3 --* AT2G18490.1)	C2H2	1	1	1	1	0	0	0	0
Solyc02g061700	LOW QUALITY:C2H2-like zinc finger protein (AHRD V3.3 --* AT2G17180.1)	C2H2	1	1	1	1	0	0	0	0
Solyc02g061780	NAC domain-containing protein (AHRD V3.3 *** A0A059ZXJ7_BOENI)	NAC	-6.45042	1	-8.84319	0.0756365	0.725891	0	2.32149	0.125096
Solyc02g061870	LOW QUALITY:NAC domain-containing protein, putative (AHRD V3.3 *-* B9SK58_RICCO)	NAC	1	1	1	1	0	0	0	0
Solyc02g061900	LOW QUALITY:NAC domain-containing protein, putative (AHRD V3.3 *** B9SVG2_RICCO)	NAC	1.41074	1	-1.34291	1	0	0.0484533	0.0457083	0
Solyc02g061910	NAC domain-containing protein (AHRD V3.3 *-* A0A059ZXJ2_BOENI)	NAC	2.76739	1	3.17348	1	0.208742	0.720172	0.11368	0.563924
Solyc02g061990	Bzip transcription factor (AHRD V3.3 *** A0A087GK23_ARAAL)	bZIP	-1.05895	1	1.2415	1	0.647536	0.535069	0.530438	0.59882
Solyc02g062060	LOW QUALITY:NAC domain-containing protein, putative (AHRD V3.3 *-* B9SK58_RICCO)	NAC	1.60519	1	-1.50526	1	0	0.0713925	0.0673479	0
Solyc02g062070	LOW QUALITY:NAC domain-containing protein, putative (AHRD V3.3 *-* B9SK58_RICCO)	NAC	1	1	1	1	0	0	0	0
Solyc02g062090	LOW QUALITY:NAC domain-containing protein, putative (AHRD V3.3 --* B9T476_RICCO)	NAC	1	1	2.40708	1	0	0	0	0.162599
Solyc02g062210	NAC domain protein (AHRD V3.3 *-* S5RDR3_9ROSA)	NAC	1.39042	1	1	1	0	0.0460564	0	0
Solyc02g062385	GATA transcription factor (AHRD V3.3 *** K4B6C7_SOLLC)	GATA	-3.43667	1	-2.90472	1	0.844158	0.133931	1.16442	0.271756
Solyc02g062400	expression of terpenoids 1	SRS	-1.22769	1	-1.28601	1	1.84967	1.31264	1.14153	0.743841
Solyc02g062690	bHLH transcription factor 012	bHLH	1.16731	0.8069	-1.39087	0.317393	35.7179	36.9506	25.167	15.6543
Solyc02g062750	sugar facilitator protein 9	GATA	-4.40761	1	-4.21752	1	0.453828	0	0.531574	0.0211102
Solyc02g062760	GATA transcription factor, putative (AHRD V3.3 *** B9S6H2_RICCO)	GATA	-5.31454	1	-7.22309	1	0.85314	0.0464215	0.829503	0
Solyc02g062940	Zinc finger protein (AHRD V3.3 *-* K9P0T0_9ROSI)	C2H2	2.0833	0.0003565	5.61056	6.361e-24	16.1083	29.8527	10.7241	52.6953	up	up	universal Up
Solyc02g062950	G-box binding	bZIP	1.48974	0.149306	-1.25156	1	17.0216	22.5187	17.1978	11.8896
Solyc02g062960	Homeobox-leucine zipper family protein (AHRD V3.3 *** B9HET5_POPTR)	HD-ZIP	1.08851	1	-1.07424	1	5.88924	5.68861	6.72572	5.41985
Solyc02g063010	BRASSINAZOLE-RESISTANT 1 protein, putative (AHRD V3.3 *** B9SGI1_RICCO)	BES1	-1.36772	0.110252	1.23964	0.38392	43.792	28.3289	38.3052	41.194
Solyc02g063430	bHLH transcription factor 078	bHLH	-2.27127	0.413011	-1.7788	0.655735	5.11626	1.92924	5.13891	2.45397
Solyc02g063520	Homeobox-leucine zipper protein family (AHRD V3.3 *** AT4G37790.1)	HD-ZIP	-2.625	0.002535	1.21717	1	16.0704	5.34968	12.0021	12.6899	down		Down in CA4 only
Solyc02g064595	Myb transcription factor (AHRD V3.3 *-* A0A072VG04_MEDTR)	MYB_related	1.396	1	-1.02673	1	1.59094	2.01396	1.26808	1.06772
Solyc02g064630	Myb transcription factor (AHRD V3.3 *** A0A072VG04_MEDTR)	MYB_related	-1.89188	0.509644	-1.65926	0.73962	5.58108	2.5574	6.18718	3.1868
Solyc02g064960	APETALA2b	AP2	-1.11905	1	-1.02942	1	8.68259	6.85999	9.54332	8.03373
Solyc02g065150	LOB domain-containing 36-like protein (AHRD V3.3 *** A0A0B0PS92_GOSAR)	LBD	-1.27932	1	-1.15365	1	0.0372003	0	0.0204805	0
Solyc02g065290	Dof zinc finger protein2	Dof	-1.12124	1	-1.55564	1	3.18748	2.50531	3.8793	2.12062
Solyc02g065310	LOW QUALITY:B3 domain-containing protein (AHRD V3.3 *** A0A0B2RZU6_GLYSO)	B3	1.53711	1	1	1	0	0.0633612	0	0
Solyc02g065340	Transcriptional factor B3 family protein (AHRD V3.3 *-* AT2G24700.1)	B3	1	1	1	1	0	0	0	0
Solyc02g065350	B3 domain-containing transcription factor VRN1 (AHRD V3.3 *** A0A0B2Q684_GLYSO)	B3	1.12576	1	1.03731	1	1.25625	1.26752	1.14288	1.03209
Solyc02g065360	MRNA, clone: rafl24-09-C04, putative isoform 1 (AHRD V3.3 *** A0A061DG15_THECC)	B3	2.41514	0.183225	1.79914	0.590708	2.52454	5.56754	3.54197	5.61693
Solyc02g065490	BEL1-related homeotic protein 22 (AHRD V3.3 *** Q8LLE0_SOLTU)	TALE	-1.02504	1	-1.51903	1	2.08944	1.80266	0.535217	0.265973
Solyc02g065730	MADS box transcription factor (AHRD V3.3 *** Q689E7_GENTR)	MIKC_MADS	1.49916	1	1	1	0	0.0588846	0	0
Solyc02g065800	TCP transcription factor 28	TCP	1.76387	1	-1.63773	1	0	0.0901113	0.0850062	0
Solyc02g067020	Ethylene-responsive transcription factor (AHRD V3.3 *** W9QQT6_9ROSA)	ERF	1	1	4.44087	1	0	0	0	0.397621
Solyc02g067230	Dof zinc finger protein3	Dof	-2.07971	0.346053	-1.33712	1	5.54827	2.3018	3.85541	2.47057
Solyc02g067310	ZF-HD homeobox protein (AHRD V3.3 *** Q9ARE3_FLABI)	ZF-HD	-2.50757	7.037e-06	-4.91818	1.205e-13	34.9466	12.2735	38.8606	6.758	down	down	universal Down
Solyc02g067320	ZF-HD homeobox protein (AHRD V3.3 *** Q9ARE3_FLABI)	ZF-HD	-1.42437	0.181843	-1.05964	1	29.2659	18.1643	30.768	25.1663
Solyc02g067330	Zinc finger family protein (AHRD V3.3 *** B9H0F7_POPTR)	ZF-HD	1	1	1	1	0	0	0	0
Solyc02g067340	R2R3MYB transcription factor 96	MYB	-6.66857	9.189e-13	-7.60898	9.382e-16	29.968	3.88027	35.1794	3.90785	down	down	universal Down
Solyc02g067380	Transcription factor protein (AHRD V3.3 *** A0A0B0MSC8_GOSAR)	bHLH	-3.60842	1	-2.02592	1	1.2206	0.214347	0.648034	0.218792
Solyc02g067410	Homeobox associated leucine zipper protein (AHRD V3.3 *** A0A072U5Q1_MEDTR)	HD-ZIP	1	1	1	1	0	0	0	0
Solyc02g067430	WRKY transcription factor 72	WRKY	1	1	1	1	0	0	0	0
Solyc02g067760	R2R3MYB transcription factor 21	MYB	1	1	1	1	0	0	0	0
Solyc02g067800	LOB domain-containing protein, putative (AHRD V3.3 *** B9S640_RICCO)	LBD	1.2181	1	-1.69113	1	3.61856	3.92996	0.768165	0.346566
Solyc02g068200	TCP transcription factor 18	TCP	1.75465	0.0150546	-1.03269	1	16.5255	25.7729	22.6606	19.0199				10fp-cln
Solyc02g068550	FAR1-related sequence 1 (AHRD V3.3 *** AT4G19990.5)	FAR1	2.80499	0.253989	2.06714	0.577975	1.68821	4.40739	1.60581	3.00107
Solyc02g069390	Transcription factor, putative (AHRD V3.3 *** B9RPY7_RICCO)	Trihelix	2.96056	0.827201	1.46638	1	0.584647	1.76443	0.619269	0.841152
Solyc02g069440	LOB domain protein (AHRD V3.3 *** G7JIR8_MEDTR)	LBD	-3.07013	1	-2.08498	1	0.513209	0.0685236	0.474978	0.137363
Solyc02g069720	Zinc finger protein LSD1 (AHRD V3.3 *** F8RP38_PEA)	LSD	2.13172	7.131e-07	1.9417	1.748e-05	25.3307	47.9629	28.0078	47.2554	up		Up CA4 only (strict)
Solyc02g069830	Homeobox leucine-zipper protein (AHRD V3.3 *** Q8H963_ZINVI)	HD-ZIP	1.00391	1	1.09331	1	4.26586	3.79377	4.71027	4.47536
Solyc02g069855	Nuclear transcription factor (AHRD V3.3 *-* A0A059Q085_9POAL)	NF-YA	1	1	1	1	0	0	0	0
Solyc02g069860	Nuclear transcription factor Y subunit (AHRD V3.3 *-* A0A0K9P8V1_ZOSMR)	NF-YA	-5.94994	2.554e-07	-3.05183	0.008258	18.2957	2.62553	11.492	3.18688	down	down	universal Down
Solyc02g069960	NAC domain-containing protein, putative (AHRD V3.3 *** B9RI29_RICCO)	NAC	-3.91473	1	-5.44837	0.996657	0.388186	0	1.58213	0.157399
Solyc02g070140	LOW QUALITY:NAC domain protein, (AHRD V3.3 --* A0A061FCE9_THECC)	NAC	1	1	1	1	0	0	0	0
Solyc02g070880	Helix-loop-helix DNA-binding	bHLH	1.07101	1	1.13595	1	18.3762	17.4412	17.4008	17.1521
Solyc02g071130	WRKY transcription factor 71	WRKY	-2.19618	1	-3.51387	1	0.923168	0.308081	1.18144	0.208812
Solyc02g071730	Tomato AGAMOUS 1	MIKC_MADS	1.13323	1	-1.90864	1	0.0495814	0.0654846	0.180075	0.0267803
Solyc02g071990	Brassinazole-resistant 1 protein (AHRD V3.3 *** A0A059CDQ1_EUCGR)	BES1	1.41092	1	1.29479	1	5.25946	6.62144	4.90869	5.54412
Solyc02g072000	SolycHsfA4c	HSF	4.6315	2.48e-10	6.55949	1.346e-16	6.3676	26.5509	5.7324	33.2408	up	up	universal Up
Solyc02g072060	SolycHsfl1	HSF	1	1	1	1	0	0	0	0
Solyc02g072190	WRKY transcription factor 79	WRKY	-1.383	1	1.28334	1	2.03488	1.2706	2.61366	2.94064
Solyc02g076670	MYB-like transcription factor family protein (AHRD V3.3 *** A0A072TT31_MEDTR)	G2-like	-1.09644	1	-1.01205	1	1.68213	1.34854	0.777988	0.665065
Solyc02g076810	Transcription factor (AHRD V3.3 *** A0A072VEJ2_MEDTR)	Trihelix	1.64499	0.0228751	3.27931	1.361e-16	19.9913	29.2048	20.7388	59.223		up	Up CLN only (strict)
Solyc02g076850	Dof zinc finger protein4	Dof	5.31597	0.16755	3.83416	0.151394	0.422104	2.4967	1.07922	3.91482
Solyc02g076920	bHLH transcription factor 013	bHLH	1.31828	1	1.67691	1	0	0.0375466	0.0254376	0.115203
Solyc02g077250	LOW QUALITY:TCP transcription factor 1	TCP	1.07842	1	-1.40784	1	1.81806	1.7459	2.48723	1.49815
Solyc02g077360	Ethylene Response Factor B.2	ERF	1	1	1	1	0	0	0	0
Solyc02g077370	Ethylene Response Factor C.5	ERF	2.48506	0.253989	-1.15251	1	1.96564	4.5019	7.98515	5.99131
Solyc02g077380	LOB domain family protein (AHRD V3.3 *-* U5FT53_POPTR)	LBD	1	1	1	1	0	0	0	0
Solyc02g077390	compound inflorescence	WOX	1.73787	1	1.56545	1	0.153379	0.323147	0.0976358	0.197849
Solyc02g077450	Vascular plant one zinc finger transcription factor protein (AHRD V3.3 *** V6BQR5_9BRYO)	VOZ	2.36155	5.053e-05	2.3161	0.0002494	13.1155	27.5953	12.2792	24.8077	up	up	universal Up
Solyc02g077560	auxin response factor 3	ARF	-1.23923	0.927156	-1.22216	0.922665	21.0848	15.0481	20.9036	14.807
Solyc02g077590	Homeobox-leucine zipper protein family (AHRD V3.3 *-* AT1G69780.1)	HD-ZIP	-3.24712	4.024e-07	-1.77822	0.0261087	28.8337	7.78374	24.086	11.6921	down		Down in CA4 only (strict)
Solyc02g077610	NAC domain-containing protein (AHRD V3.3 *** A0A060A5P2_BOENI)	NAC	6.03358	7.663e-07	4.03337	0.151394	2.46882	13.788	0.948739	3.66798	up		Up-ca4 only	10fp-cln
Solyc02g077660	Homeobox protein, putative (AHRD V3.3 *** B9RB95_RICCO)	HB-other	-1.11722	1	-1.15328	1	16.2122	12.8411	15.0373	11.2885
Solyc02g077810	LOW QUALITY:Ethylene-responsive transcription factor (AHRD V3.3 *-* A0A087HKS2_ARAAL)	ERF	1	1	1	1	0	0	0	0
Solyc02g077840	Ethylene-responsive transcription factor, putative (AHRD V3.3 *** B9RBB0_RICCO)	ERF	-1.32564	1	-1.12292	1	1.87576	1.22436	3.13197	2.40537
Solyc02g077920	Colorless non-ripening	SBP	-5.27726	0.16755	-3.9977	0.009698	2.80932	0.375919	7.72594	1.5888		down	Down-CLN-only
Solyc02g077950	Dof zinc finger protein5	Dof	1.01868	1	1.14451	1	20.2972	18.3165	15.17	15.0686
Solyc02g077960	Dof zinc finger protein (AHRD V3.3 *** W9S9I5_9ROSA)	Dof	1.10123	1	1.05802	1	0.731551	0.725515	0.597625	0.554869
Solyc02g078130	bHLH transcription factor 079	bHLH	-1.77403	1	-3.10018	0.672997	1.4944	0.694677	1.61748	0.374032
Solyc02g078270	LSD1 zinc finger family protein (AHRD V3.3 *-* AT4G20380.7)	LSD	1.07681	1	-1.60311	0.941432	4.39995	4.20572	6.18826	3.30306				10fp-cln	10fp-ca4
Solyc02g078340	SolycHsfB5	HSF	1	1	1	1	0	0	0	0
Solyc02g078620	Dof zinc finger protein (AHRD V3.3 *** W9RD26_9ROSA)	Dof	-3.88566	0.0604391	-6.46238	0.001239	5.77864	1.22968	7.75113	0.942154		down	Down-CLN-only
Solyc02g078810	Bromodomain 4, putative (AHRD V3.3 *** A0A061GG17_THECC)	MYB_related	-2.92984	0.493854	-2.86242	0.692033	3.08085	0.853716	2.85512	0.789543
Solyc02g079020	B3 domain-containing protein (AHRD V3.3 *-* W9QZ54_9ROSA)	B3	3.74468	4.566e-07	3.17776	4.757e-05	6.53674	22.0055	6.47685	18.095	up	up	universal Up
Solyc02g079180	LOW QUALITY:SolycHsfl2	HSF	2.4361	1	10.097	0.429492	0.133332	0.457116	0.0358578	1.36511
Solyc02g079280	MYB transcription factor (AHRD V3.3 *** A0A0U3IU11_MESCR)	MYB	1.10886	1	4.95827	0.165036	0.684671	0.685315	0.450109	2.39222
Solyc02g079760	basic helix-loop-helix (bHLH) DNA-binding superfamily protein (AHRD V3.3 *-* AT1G61660.7)	bHLH	-1.6066	0.220272	1.05076	1	16.8477	9.24405	18.2764	16.6548				10fp-cln	10fp-ca4
Solyc02g079815	basic helix-loop-helix (bHLH) DNA-binding superfamily protein (AHRD V3.3 --* AT5G57150.5)	bHLH	3.74319	1	2.27167	1	0.123385	0.732699	0.0727315	0.29019
Solyc02g079970	bHLH transcription factor 014	bHLH	-1.46919	0.004856	-1.16749	0.445587	70.4658	42.4456	80.3077	59.6173
Solyc02g080260	Woolly	HD-ZIP	-1.396	0.638688	-2.15401	0.0656992	15.3659	9.71617	11.493	4.56378
Solyc02g080680	Myb family transcription factor (AHRD V3.3 *-* D7LIV0_ARALL)	G2-like	1	1	1	1	0	0	0	0
Solyc02g080710	Myb family transcription factor (AHRD V3.3 *-* D7LIV0_ARALL)	G2-like	1	1	1	1	0	0	0	0
Solyc02g080720	MYB-like transcription factor family protein (AHRD V3.3 *-* G7KSC8_MEDTR)	G2-like	1	1	1	1	0	0	0	0
Solyc02g080730	MYB-like transcription factor family protein (AHRD V3.3 *-* G7KSC8_MEDTR)	G2-like	1	1	1	1	0	0	0	0
Solyc02g080740	Homeodomain-like superfamily protein (AHRD V3.3 *-* A0A061GH60_THECC)	G2-like	1	1	1	1	0	0	0	0
Solyc02g080755	Homeodomain-like superfamily protein (AHRD V3.3 --* A0A061GH60_THECC)	G2-like	1	1	1	1	0	0	0	0
Solyc02g080860	MYB transcription factor-like (AHRD V3.3 *-* A0A0K9PMY6_ZOSMR)	G2-like	-1.08783	1	-1.04721	1	0.0116971	0	0.006293	0
Solyc02g080890	WRKY transcription factor 6	WRKY	1.22571	1	3.12813	0.0004962	2.9609	3.24125	5.39524	14.8773		up	Up CLN only
Solyc02g081120	class 1 knotted-like homeodomain protein	TALE	-2.28055	0.946737	-1.8618	1	2.36944	0.854047	2.47657	1.09971
Solyc02g081270	NAC domain protein, (AHRD V3.3 *** A0A061EDT4_THECC)	NAC	-2.35997	1	-1.99098	1	1.34567	0.437087	1.33419	0.523435
Solyc02g081640	Transcription factor TFIIIB component B (AHRD V3.3 *** A0A0B0N2G5_GOSAR)	MYB_related	1.51551	0.595952	1.17927	1	6.5433	8.84445	7.41442	7.60088
Solyc02g081780	B3 domain-containing protein (AHRD V3.3 *** A0A0B2PYF9_GLYSO)	B3	1	1	1	1	0	0	0	0
Solyc02g082040	R2R3MYB transcription factor 56	MYB	1.89782	1	1.94752	1	0.0416981	0.176008	0.0420332	0.180463
Solyc02g082110	Zinc finger transcription factor 18	C3H	2.56021	0.005994	1.77648	0.276851	5.74293	13.2076	5.78059	8.99243	up		Up-ca4 only
Solyc02g082390	LOW QUALITY:MYB-like transcription factor family protein (AHRD V3.3 *** A0A072USM0_MEDTR)	MYB_related	1.87241	1	1	1	0	0.102915	0	0
Solyc02g082670	WUSCHEL-related homeobox 8 (AHRD V3.3 *** A0A151U858_CAJCA)	WOX	-1.75551	0.0287524	-1.45103	0.259881	24.3012	12.2107	22.7907	13.5808
Solyc02g083520	LOW QUALITY:BZIP transcription factor (AHRD V3.3 *** G7LB63_MEDTR)	bZIP	-1.04892	1	-1.67221	1	2.03557	1.71344	2.20716	1.09783
Solyc02g083750	LOW QUALITY:DNA-binding storekeeper protein-related transcriptional regulator (AHRD V3.3 *** AT5G28040.2)	GeBP	1.32111	1	1.15146	1	2.13101	2.53157	1.96722	1.98127
Solyc02g083950	wuschel	WOX	1.2328	1	1.23392	1	0.0131516	0.0418243	0.0145138	0.0425571
Solyc02g084200	Zinc finger transcription factor 19	C3H	1.84209	1	4.11089	0.996657	0.0754873	0.222508	0.223498	1.15601
Solyc02g084230	GAGA-binding transcriptional activator (AHRD V3.3 *** H1ZN87_SOLLC)	BBR-BPC	1.32572	0.176299	1.67153	0.002463	33.4274	39.2914	27.4263	39.8214
Solyc02g084345	NAC domain-containing protein, putative (AHRD V3.3 *** B9SZU8_RICCO)	NAC	-2.44287	1	1.00129	1	0.361349	0.0613456	0.215441	0.187164
Solyc02g084350	NAC domain-containing protein, putative (AHRD V3.3 *** B9SZU8_RICCO)	NAC	-1.12171	1	2.07649	1	1.2469	0.971821	0.678638	1.34608
Solyc02g084420	B-box zinc finger family protein (AHRD V3.3 *** AT2G21320.1)	DBB	-2.29873	0.583802	2.22427	0.655735	3.57738	1.31182	1.66723	3.3564
Solyc02g084520	Zinc finger transcription factor 20	C3H	1.23659	1	-1.01692	1	7.72402	8.48825	8.21885	7.00481
Solyc02g084590	GATA transcription factor (AHRD V3.3 *** K4BAX4_SOLLC)	GATA	1.29022	1	1.0939	1	7.59667	8.71594	7.30188	6.93555
Solyc02g084630	TDR6 transcription factor	MIKC_MADS	-1.25812	1	-1.33145	0.776489	13.0238	9.14502	16.3417	10.6117
Solyc02g084680	Lateral root primordium protein-related, putative (AHRD V3.3 *** A0A061DFV6_THECC)	SRS	-1.04957	1	-1.26102	1	2.77057	2.33261	2.59417	1.75955
Solyc02g084860	BZIP transcription factor family protein (AHRD V3.3 *** B9H4F3_POPTR)	bZIP	1.56772	1	2.64985	1	0.0952658	0.19926	0.096145	0.411524
Solyc02g084880	basic helix-loop-helix (bHLH) DNA-binding superfamily protein (AHRD V3.3 *-* AT1G27660.1)	bHLH	1.50562	1	1.11175	1	0.574693	0.826069	0.556054	0.548848
Solyc02g085150	Late embryogenesis abundant (LEA) protein (AHRD V3.3 *** AT4G36600.2)	MYB_related	-1.40422	1	3.24482	1	0.212037	0.099793	0.12479	0.61045
Solyc02g085160	ZF-HD homeobox protein (AHRD V3.3 *** A0A0B2NTS1_GLYSO)	ZF-HD	1.29545	0.99459	1.31819	0.996657	9.27163	10.6737	9.56338	10.9657
Solyc02g085190	GATA transcription factor, putative (AHRD V3.3 *** B9S6H2_RICCO)	GATA	-3.3617	1	-4.19814	1	0.492858	0.0469865	0.426294	0
Solyc02g085340	GRAS family transcription factor (AHRD V3.3 *** AT5G66770.1)	GRAS	1.27254	0.74376	1.57453	0.0932095	17.106	19.3135	16.2083	22.1912
Solyc02g085580	Zinc finger protein (AHRD V3.3 *** K9P0T0_9ROSI)	C2H2	1.03036	1	1.30455	1	4.56414	4.16906	4.98122	5.6688
Solyc02g085600	Transcription factor GRAS (AHRD V3.3 *** A0A103YGV0_CYNCS)	GRAS	2.27777	1.612e-08	2.34398	8.118e-09	26.1333	52.8764	24.8216	50.595	up	up	universal Up
Solyc02g085610	LEGBF4G L.esculentum GBF4G-box binding protein	bZIP	2.92394	3.492e-05	1.33997	0.938077	7.72642	20.2377	8.28518	9.66396	up		Up in CA4 only
Solyc02g085630	Homeobox-leucine zipper family protein (AHRD V3.3 *** B9MXR7_POPTR)	HD-ZIP	4.68921	0.001528	3.06022	0.672997	1.92505	8.43094	0.538212	1.66597	up		Up-ca4 only
Solyc02g085910	LOB domain-containing protein (AHRD V3.3 *** A0A0K9PUI8_ZOSMR)	LBD	2.96364	1	10.7433	0.24669	0.354483	1.16219	0.0433899	1.53005
Solyc02g086430	Zinc finger transcription factor 21	C3H	2.01278	1	1.14062	1	0.581071	1.15543	0.422698	0.434234
Solyc02g086480	LOB domain-containing protein, putative (AHRD V3.3 *** B9S640_RICCO)	LBD	-1.83818	1	-8.52135	0.136595	0.92206	0.390523	1.97318	0.0987487
Solyc02g086683	Myb-related protein (AHRD V3.3 *-* A0A0B0P535_GOSAR)	MYB_related	1.63807	1	1	1	0	0.0752712	0	0
Solyc02g086687	MYB-related transcription factor (AHRD V3.3 *-* A0A059PSM5_SALMI)	MYB_related	1	1	1	1	0	0	0	0
Solyc02g086690	Myb-related protein (AHRD V3.3 *-* A0A0B0P535_GOSAR)	MYB_related	1	1	1	1	0	0	0	0
Solyc02g086930	Homeobox associated leucine zipper protein (AHRD V3.3 *** A0A072U6Z4_MEDTR)	HD-ZIP	-1.29183	0.192674	1.59737	7.642e-05	51.3048	35.1513	52.7325	73.0943
Solyc02g087310	E2F transcription factor-like E2FE (AHRD V3.3 *** W9SXR3_9ROSA)	E2F/DP	-1.83122	0.826179	-1.77837	0.655735	5.00535	2.36754	5.32995	2.54773
Solyc02g087570	LOB domain-containing protein, putative (AHRD V3.3 *-* B9R927_RICCO)	LBD	1	1	1	1	0	0	0	0
Solyc02g087840	Homeobox associated leucine zipper protein (AHRD V3.3 *** A0A072U5Q1_MEDTR)	HD-ZIP	-11.3323	0.138938	-9.16982	0.24669	2.09025	0.0558228	1.89998	0.0766734
Solyc02g087860	Transcription factor protein (AHRD V3.3 *** A0A0B0MSC8_GOSAR)	bHLH	-5.45714	0.274468	-2.96028	0.290491	2.52964	0.314243	4.09046	1.1214
Solyc02g087920	NAC domain protein, (AHRD V3.3 *** A0A061EFK4_THECC)	NAC	-2.62313	1	-3.28077	1	0.216169	0	0.304014	0
Solyc02g087960	R2R3MYB transcription factor 94	MYB	-7.52257	1.098e-07	-4.08178	4.838e-07	17.3351	1.93888	22.7286	4.74013	down	down	universal Down
Solyc02g087970	Mini zinc finger protein (AHRD V3.3 *** A0ZXL1_SOLLC)	ZF-HD	1	1	1	1	0	0	0	0
Solyc02g088070	Dof zinc finger protein (AHRD V3.3 *** W9QEV1_9ROSA)	Dof	-2.06905	1	-2.59471	0.996657	1.51138	0.586073	1.28586	0.358607
Solyc02g088180	NAC domain-containing protein (AHRD V3.3 *** A0A060A652_BOENI)	NAC	1.6929	1	-2.61909	0.996657	0.711947	1.14931	1.54152	0.438819
Solyc02g088190	MYB-related transcription factor (AHRD V3.3 *** A0A059PRK4_SALMI)	MYB	2.1216	5.932e-06	1.4052	0.279164	21.5147	40.5636	18.5698	22.6691	up		Up in CA4 only
Solyc02g088345	Transcription factor (AHRD V3.3 *** A0A0P0UVC4_SOLTU)	WRKY	1.50619	0.121859	1.62892	0.0366173	18.2825	24.4509	18.0509	25.5638
Solyc02g088670	Zinc finger protein, putative (AHRD V3.3 *** B9SJB9_RICCO)	C2H2	1.53977	1	1.47472	1	0	0.0636744	0.0330679	0.0971343
Solyc02g089020	TCP transcription factor 5	TCP	-1.1971	1	1.11634	1	14.5765	10.7661	12.2952	11.9128
Solyc02g089190	R2R3MYB transcription factor 29	MYB	1	1	1	1	0	0	0	0
Solyc02g089200	TM29	MIKC_MADS	-1.61168	1	-1.98228	1	0.0814638	0	0.130932	0
Solyc02g089210	MADS box transcription factor (AHRD V3.3 *** Q689E7_GENTR)	MIKC_MADS	1.72992	1	2.80404	1	0.146433	0.310487	0.240475	0.79305
Solyc02g089420	BZIP transcription factor family protein (AHRD V3.3 *** B9NC16_POPTR)	bZIP	-1.61639	1	1.09636	1	0.229044	0.0805283	0.161245	0.164396
Solyc02g089493	CONSTANS protein (AHRD V3.3 *-* C0Z3T8_SOLTU)	CO-like	2.51276	1	2.25143	1	0.0892155	0.377024	0.147684	0.432872
Solyc02g089500	CONSTANS protein (AHRD V3.3 *-* C0Z3T8_SOLTU)	DBB	5.38178	1	1.04079	1	0	0.516903	0.0679538	0.0660281
Solyc02g089520	CONSTANS protein (AHRD V3.3 *** C0Z3T8_SOLTU)	CO-like	-3.24752	0.677836	-1.20478	1	1.59531	0.353479	1.15181	0.809184
Solyc02g089540	CONSTANS 1	CO-like	-56.1878	9.709e-35	-32.9884	6.432e-27	46.0129	0.609496	36.4331	0.845415	down	down	universal Down
Solyc02g089830	TCP transcription factor 7	TCP	1	1	1	1	0	0	0	0
Solyc02g089940	BIPINNATA (AHRD V3.3 *** B2Y2H0_SOLLC)	TALE	-2.0056	0.0002212	-1.79281	0.009185	37.6107	16.5515	30.6427	14.7667	down		Down in CA4 only (strict)
Solyc02g090170	B3 domain-containing protein (AHRD V3.3 *** A0A199VWS3_ANACO)	B3	1.3386	1	1.35247	1	0.0703978	0.123412	0.0510022	0.100531
Solyc02g090220	Zinc finger, Dof-type (AHRD V3.3 *** A0A124SC40_CYNCS)	Dof	-1.97499	1	-3.77962	1	2.1372	0.900276	1.12206	0.172385
Solyc02g090310	Dof zinc finger protein (AHRD V3.3 *-* W9QGW0_9ROSA)	Dof	-1.20382	1	-3.50476	0.0359798	9.43987	6.92582	6.79455	1.59812		down	Down-CLN-only
Solyc02g090400	Two-component response regulator (AHRD V3.3 *** W9S3N8_9ROSA)	G2-like	-1.09422	1	1.80171	0.718215	2.92572	2.35818	2.31718	3.71202
Solyc02g090410	ASYMMETRIC LEAVES 2-like 1 (AHRD V3.3 *** A0A061DMY0_THECC)	LBD	3.55796	0.154141	6.48162	0.136595	1.08929	3.73467	0.194765	1.72787
Solyc02g090710	B3 domain-containing protein (AHRD V3.3 *** W9R6M5_9ROSA)	B3	-1.06637	1	-1.07205	1	10.014	8.31062	9.76591	7.88966
Solyc02g090770	Ethylene-responsive transcription factor (AHRD V3.3 *-* W9RA19_9ROSA)	ERF	1.83748	1	-1.97632	1	0.203526	0.430048	0.297127	0.073252
Solyc02g090790	Ethylene-responsive transcription factor (AHRD V3.3 *** W9R7J5_9ROSA)	ERF	1	1	1	1	0	0	0	0
Solyc02g090800	Ethylene-responsive transcription factor (AHRD V3.3 *** W9R7J5_9ROSA)	ERF	1	1	-1.38647	1	0	0	0.230974	0.112214
Solyc02g090820	SolycHsfB1	HSF	2.36353	1.723e-06	1.51964	0.0465075	17.7575	37.3367	22.7363	30.0136	up		Up CA4 only (strict)
Solyc02g090950	basic helix-loop-helix (bHLH) DNA-binding superfamily protein (AHRD V3.3 *-* AT3G50330.1)	bHLH	1.13709	1	1.44337	1	0.31022	0.328625	0.0667308	0.134737
Solyc02g091030	Nuclear transcription factor Y subunit C-2 (AHRD V3.3 *-* W9SQ52_9ROSA)	NF-YC	-1.42734	1	-1.04039	1	5.25344	3.2248	5.18299	4.31442
Solyc02g091440	basic helix-loop-helix (bHLH) DNA-binding superfamily protein (AHRD V3.3 *-* AT2G14760.1)	bHLH	1.23256	1	1	1	0	0.0274349	0	0
Solyc02g091550	MADS-box transcription factor (AHRD V3.3 *** G7IS85_MEDTR)	MIKC_MADS	1	1	1	1	0	0	0	0
Solyc02g091690	bHLH transcription factor 081	bHLH	-3.34017	0.234102	-4.03231	0.0359798	3.98957	0.975327	6.69556	1.35263		down	Down-CLN-only
Solyc02g091800	basic helix-loop-helix (bHLH) DNA-binding superfamily protein (AHRD V3.3 *** AT4G37850.2)	bHLH	-1.19094	1	-1.68202	1	0.0847383	0.044111	0.179437	0.0456287
Solyc02g091810	bHLH transcription factor 015	bHLH	1	1	1	1	0	0	0	0
Solyc02g091820	bHLH transcription factor 016	bHLH	-1.15299	1	1	1	0.0203758	0	0	0
Solyc02g091930	Homeobox-leucine zipper protein family (AHRD V3.3 *** AT4G37790.1)	HD-ZIP	-1.57154	0.004464	1.13028	0.932027	54.2103	30.5116	46.729	45.804
Solyc02g091980	blind-like7	MYB	-1.15191	1	-4.19658	1	0.930343	0.699829	0.599832	0.0358929
Solyc02g092050	AP2-like ethylene-responsive transcription factor (AHRD V3.3 *** A0A072VCJ1_MEDTR)	AP2	-2.01963	1	-1.57561	1	1.28566	0.504308	1.1161	0.571894
Solyc02g092070	Growth-regulating factor (AHRD V3.3 *** A0A072VEY4_MEDTR)	GRF	1.28769	1	1.55486	0.775079	4.58754	5.26643	4.03755	5.5066
Solyc02g092090	BZIP transcription factor family protein (AHRD V3.3 *** B9HFY8_POPTR)	bZIP	5.08432	0.0650765	1.00594	1	0.732038	3.77855	1.80945	1.57869
Solyc02g092370	GRAS family transcription factor (AHRD V3.3 *** K7NCY5_QUESU)	GRAS	-3.09326	0.0107443	-3.52131	0.0196403	10.2166	2.84572	8.34498	1.97178	down	down	universal Down
Solyc02g092550	LOB domain-containing protein, putative (AHRD V3.3 *** B9SGY6_RICCO)	LBD	-1.69146	0.00886	-1.85004	0.0117242	34.9113	18.2337	26.0325	12.1459
Solyc02g092570	Transcription factor GRAS (AHRD V3.3 *** A0A103Y551_CYNCS)	GRAS	-7.15205	0.0402173	-38.8985	2.879e-06	4.57184	0.464739	8.12261	0.0684429	down	down	universal Down
Solyc02g092930	R2R3MYB transcription factor 44	MYB	1.53578	1	1.65689	1	0.191184	0.323281	0.119134	0.247035
Solyc02g093050	WRKY transcription factor 8	WRKY	-8.60317	6.333e-08	-3.33985	0.0001613	15.6237	1.50433	16.8416	4.2907	down	down	universal Down
Solyc02g093130	AP2/EREBP transcription factor_1	ERF	1.32404	0.173934	1.7277	0.0009321	35.3809	41.5323	28.1236	42.208
Solyc02g093150	APETALA2c	AP2	2.67817	3.278e-08	3.00268	3.477e-12	16.3172	38.9062	18.392	48.1085	up	up	universal Up
Solyc02g093280	LOW QUALITY:bHLH transcription factor 017	bHLH	-5.63545	0.743247	1.12766	1	1.21365	0.0937237	0.50733	0.510724
Solyc02g093410	MAP kinase kinase kinase 24	NAC	1.70881	0.0479965	1.20054	1	14.2594	21.6666	11.053	11.5271
Solyc02g093740	R2R3MYB transcription factor 99	MYB	-2.21428	0.488428	-2.82665	0.577975	4.24512	1.63345	2.61548	0.727497
Solyc02g094170	Zinc finger protein (AHRD V3.3 *** A0A0B0N9T8_GOSAR)	C2H2	-4.95276	7.055e-09	-3.35948	1.997e-06	25.1764	4.40845	24.8713	6.3371	down	down	universal Down
Solyc02g094270	WRKY transcription factor (AHRD V3.3 *** H9XSZ5_GOSBA)	WRKY	2.0354	1	1.53707	1	0	0.122142	0	0.0620627
Solyc02g094290	TCP transcription factor 27	TCP	-1.47068	1	-1.61475	1	0.485376	0.254579	1.29842	0.653112
Solyc02g094340	GRAS family transcription factor (AHRD V3.3 *** A0A061ECZ9_THECC)	GRAS	3.08426	1	2.65074	1	0.0203758	0.301539	0.0409428	0.284845
Solyc02g094460	B3 domain transcription factor (AHRD V3.3 *** Q2HUJ5_MEDTR)	B3	2.03891	1	2.42366	1	0	0.122556	0.0808849	0.334469
Solyc03g005350	bHLH transcription factor 018	bHLH	1.34287	0.827201	1.29623	0.951724	8.74072	10.4373	8.68133	9.78992
Solyc03g005500	Ethylene-responsive transcription factor (AHRD V3.3 *** W9R427_9ROSA)	ERF	-1.79879	1	-2.68426	1	0.106384	0	0.224503	0
Solyc03g005510	Ethylene-responsive transcription factor (AHRD V3.3 *** W9R427_9ROSA)	ERF	-5.72659	1	-1.26157	1	0.629491	0	0.158421	0.0849057
Solyc03g005520	Ethylene-responsive transcription factor (AHRD V3.3 *** F2Y9E9_COFAR)	ERF	1	1	1.60462	1	0	0	0	0.0698694
Solyc03g005570	MYB family protein (AHRD V3.3 *** A0A067KW19_JATCU)	MYB	-3.41497	4.495e-08	-2.56863	7.013e-12	31.2492	8.02189	69.7022	23.4547	down	down	universal Down
Solyc03g005990	Brassinazole-resistant 1 protein (AHRD V3.3 *** A0A059CDQ1_EUCGR)	BES1	-1.93185	0.241665	-3.83747	0.002206	9.69184	4.38685	10.8594	2.36785		down	Down-CLN-only
Solyc03g006000	SolycHsfA4a	HSF	-1.03165	1	1.29312	1	11.7856	10.1154	8.84709	9.95195
Solyc03g006150	LOW QUALITY:MYB-like transcription factor family protein (AHRD V3.3 *** A0A072TT31_MEDTR)	G2-like	1.77087	1	-1.25882	1	0.717356	1.21616	0.470482	0.30026
Solyc03g006320	Ethylene-responsive transcription factor, putative (AHRD V3.3 *-* B9RVV2_RICCO)	ERF	-4.2421	0.677836	-4.91952	0.163631	1.72176	0.269351	3.64326	0.549963
Solyc03g006350	Zinc finger transcription factor 23	C3H	2.7047	0.00804	1.9661	0.163631	4.96222	12.0892	4.84418	8.36852	up		Up-ca4 only
Solyc03g006800	TCP transcription factor 21	TCP	-12.9311	0.0205403	-18.0838	0.003693	4.1894	0.178124	5.13363	0.136939	down	down	universal Down
Solyc03g006830	MADS-box transcription factor FYFL (AHRD V3.3 *** W5S185_SOLLC)	MIKC_MADS	1.3286	1	-2.95403	0.00936	5.4837	6.49211	10.8638	3.11183		down	Down CLN only
Solyc03g006900	Kinase superfamily protein isoform 1 (AHRD V3.3 *** A0A061G7K8_THECC)	Trihelix	1.39471	1	1.01793	1	0.193987	0.286211	0.317436	0.282204
Solyc03g006910	bHLH transcription factor 019	bHLH	1.20746	1	1.05506	1	0.183927	0.22119	0.0554152	0.0570502
Solyc03g007020	LOW QUALITY:MADS-box transcription factor family protein (AHRD V3.3 *** G7JZ38_MEDTR)	M-type_MADS	1	1	1	1	0	0	0	0
Solyc03g007140	B3 domain-containing protein (AHRD V3.3 *-* W9S5V1_9ROSA)	B3	-1.29646	1	-2.06627	0.851274	3.65359	2.46922	3.38733	1.36158
Solyc03g007380	WRKY transcription factor 52	WRKY	-5.71447	1	-5.93182	0.73962	0.866628	0.0370073	0.911181	0.0370926
Solyc03g007410	basic helix-loop-helix (bHLH) DNA-binding superfamily protein (AHRD V3.3 *** AT5G53210.1)	bHLH	-1.54293	0.736977	-2.4348	0.250359	7.80398	4.43859	6.09681	2.10275
Solyc03g007460	Solanum lycopersicum Cytokinin Response Factor 4	ERF	1.80337	1	1.34781	1	0.515935	0.918907	1.10078	1.32642
Solyc03g007640	LOW QUALITY:WRKY transcription factor 68	WRKY	1	1	1	1	0	0	0	0
Solyc03g019710	TDR8	MIKC_MADS	-2.4981	1	-1.24124	1	0.199517	0	0.108625	0.0534098
Solyc03g025170	gras10	GRAS	-3.38321	1.665e-11	-2.43954	2.394e-07	45.9432	11.9454	46.5327	16.4681	down	down	universal Down
Solyc03g025440	Zinc finger, C2H2 (AHRD V3.3 *** A0A103YJ68_CYNCS)	C2H2	2.41644	0.008664	2.43573	0.006084	6.52305	14.129	6.52408	13.9424	up	up	universal Up
Solyc03g025870	R2R3MYB transcription factor 19	MYB	1.21115	1	1	1	0.0497344	0.0782633	0	0
Solyc03g026020	SolycHsfB2a	HSF	2.14555	7.325e-07	1.59218	0.006147	24.6885	47.0543	29.1932	40.3645	up		Up CA4 only (strict)
Solyc03g026070	Homeobox leucine zipper protein (AHRD V3.3 *** A0A072TNH2_MEDTR)	HD-ZIP	1.10052	1	1.87236	0.278363	5.37352	5.24999	4.71863	7.7602
Solyc03g026250	Two-component response regulator (AHRD V3.3 *-* W9QMB4_9ROSA)	ARR-B	2.56603	0.827201	1.12518	1	0.743949	1.87566	1.49623	1.47398
Solyc03g026270	CBF	ERF	1.23534	1	-2.86087	0.416537	1.00767	1.13037	3.83676	1.0875
Solyc03g026280	CBF	ERF	-10.8205	2.369e-08	-2.03412	0.001762	15.5999	1.16994	29.6338	12.5711	down	down	universal Down
Solyc03g026350	Zinc finger transcription factor 24	C3H	1.80595	0.003857	1.63199	0.0348579	18.9815	30.4587	17.7009	25.1169
Solyc03g031450	basic helix-loop-helix (bHLH) DNA-binding superfamily protein (AHRD V3.3 *-* AT1G61660.7)	bHLH	-1.43924	1	-3.01135	1	0.0584988	0	0.378349	0.0317392
Solyc03g031970	Auxin response factor (AHRD V3.3 *** A0A191T8S7_SALMI)	ARF	1.5788	0.0479566	1.61224	0.0352694	19.6724	27.5789	19.1781	26.8763
Solyc03g033660	GATA transcription factor (AHRD V3.3 *** K4BFN8_SOLLC)	GATA	-3.74697	0.395326	-4.73721	0.0641564	2.7896	0.572963	4.12801	0.66429
Solyc03g033680	LOW QUALITY:Protein LATERAL ROOT PRIMORDIUM 1 (AHRD V3.3 --* LRP1_ARATH)	SRS	-1.20157	1	-1.81716	1	0.709871	0.503507	0.376635	0.127721
Solyc03g033730	LOW QUALITY:BZIP transcription factor (AHRD V3.3 *** C0KYN1_SOLLC)	bZIP	1	1	-1.90162	1	0	0	0.120181	0
Solyc03g033905	LOW QUALITY:MADS-box transcription factor family protein (AHRD V3.3 *-* G7LIR5_MEDTR)	M-type_MADS	1	1	1	1	0	0	0	0
Solyc03g034000	bHLH transcription factor 020	bHLH	-5.94277	7.201e-11	-7.40261	1.744e-06	27.6132	4.01761	13.8103	1.51741	down	down	universal Down
Solyc03g034110	Homeobox-leucine zipper family protein (AHRD V3.3 *** B9MXR7_POPTR)	HD-ZIP	1	1	1	1	0	0	0	0
Solyc03g034120	Homeobox-leucine zipper family protein (AHRD V3.3 *** B9MXR7_POPTR)	HD-ZIP	-1.35761	1	1.50414	1	0.371166	0.21109	0.120352	0.215196
Solyc03g034130	Homeobox-leucine zipper family protein (AHRD V3.3 *** B9MXR7_POPTR)	HD-ZIP	1	1	1	1	0	0	0	0
Solyc03g034150	Homeobox-leucine zipper family protein (AHRD V3.3 *** B9MXR7_POPTR)	HD-ZIP	25.2654	0.0230157	1.65393	0.775079	0	2.8625	3.88996	5.65323	up		Up-ca4 only
Solyc03g034260	LOW QUALITY:MADS-box transcription factor family protein (AHRD V3.3 *** G7J813_MEDTR)	M-type_MADS	1	1	1	1	0	0	0	0
Solyc03g036477	B3 domain-containing protein family (AHRD V3.3 *** A0A151S4J0_CAJCA)	B3	1	1	1	1	0	0	0	0
Solyc03g042524	B3 domain-containing protein family (AHRD V3.3 --* A0A151TQ65_CAJCA)	B3	1	1	1	1	0	0	0	0
Solyc03g042526	B3 domain-containing protein family (AHRD V3.3 *-* A0A151S4J0_CAJCA)	B3	1	1	1	1	0	0	0	0
Solyc03g043573	transcriptional factor B3 family protein (AHRD V3.3 --* AT4G31640.1)	B3	1	1	1	1	0	0	0	0
Solyc03g043577	B3 domain-containing protein family (AHRD V3.3 *** A0A151S4J0_CAJCA)	B3	-1.49855	1	2.54816	1	0.0663973	0	0	0.178903
Solyc03g043580	B3 domain-containing transcription factor VRN1 (AHRD V3.3 *** A0A0B0MJI2_GOSAR)	B3	2.13892	1	1.29818	1	0	0.134354	0	0.0344569
Solyc03g043665	LOW QUALITY:Agamous-like MADS-box protein AGL80 (AHRD V3.3 *** A0A151U9H4_CAJCA)	M-type_MADS	1	1	1	1	0	0	0	0
Solyc03g043810	LOW QUALITY:Transcription factor (AHRD V3.3 --* A0A059Q0W0_9POAL)	bZIP	1	1	1	1	0	0	0	0
Solyc03g043820	LOW QUALITY:Bzip transcription factor family protein (AHRD V3.3 --* A0A061QG75_9CHLO)	bZIP	1	1	1	1	0	0	0	0
Solyc03g043830	BZIP transcription factor family protein (AHRD V3.3 *-* B9N610_POPTR)	bZIP	1	1	1	1	0	0	0	0
Solyc03g043840	Bzip transcription factor family protein (AHRD V3.3 --* A0A061QG75_9CHLO)	bZIP	1	1	1	1	0	0	0	0
Solyc03g043900	Basic-leucine zipper (BZIP) transcription factor family (AHRD V3.3 *-* A0A0K9NZH2_ZOSMR)	bZIP	3.5442	1	1.38683	1	0.338953	1.36421	1.78574	2.19169
Solyc03g044110	B3 domain-containing protein family (AHRD V3.3 *** A0A151S4J0_CAJCA)	B3	1	1	1	1	0	0	0	0
Solyc03g044300	APETALA2a	AP2	-1.51472	1	1.20321	1	1.15123	0.633118	2.18435	2.30202
Solyc03g044460	LOW QUALITY:basic helix-loop-helix (bHLH) DNA-binding superfamily protein (AHRD V3.3 *-* AT3G50330.1)	bHLH	1	1	1.87969	1	0	0	0	0.101656
Solyc03g044690	LOW QUALITY:Protein FAR1-RELATED SEQUENCE 5 (AHRD V3.3 *-* A0A199V309_ANACO)	FAR1	1	1	1	1	0	0	0	0
Solyc03g045030	TCP transcription factor 26	TCP	-1.5637	1	-2.22829	1	0.0750736	0	0.163724	0
Solyc03g046440	BZIP transcription factor family protein (AHRD V3.3 *** B9NC16_POPTR)	bZIP	-5.59408	0.743247	-3.07522	1	0.999533	0.0613868	1.1812	0.255013
Solyc03g046547	BHLH transcription factor (AHRD V3.3 --* C6THG7_SOYBN)	bHLH	-1.0434	1	-1.90554	0.122182	11.9775	10.163	13.8469	6.24485
Solyc03g058882	Nuclear transcription factor Y subunit C-4 (AHRD V3.3 *-* NFYC4_ARATH)	NF-YC	1	1	1	1	0	0	0	0
Solyc03g058884	Nuclear transcription factor Y subunit C-6 (AHRD V3.3 --* NFYC6_ARATH)	NF-YC	1	1	1	1	0	0	0	0
Solyc03g058888	LOW QUALITY:Nuclear transcription factor Y subunit C-2 (AHRD V3.3 *-* M8CAA4_AEGTA)	NF-YC	1	1	1	1	0	0	0	0
Solyc03g059200	MYB-related transcription factor (AHRD V3.3 *** A0A059PRF2_SALMI)	MYB	1.02929	1	-1.57355	1	0.022538	0.0240037	0.120506	0.0242719
Solyc03g059270	Protein TRANSPARENT TESTA 1 (AHRD V3.3 *** A0A0B2PI42_GLYSO)	C2H2	1.05628	1	-1.10045	1	2.93259	2.7504	4.05627	3.18501
Solyc03g059300	LOW QUALITY:NAC transcription factor (AHRD V3.3 *** B3VK72_TOBAC)	NAC	1	1	1	1	0	0	0	0
Solyc03g061620	Zinc finger family protein (AHRD V3.3 *** B9H0F7_POPTR)	ZF-HD	1	1	1	1	0	0	0	0
Solyc03g062670	LOW QUALITY:NAC transcription factor (AHRD V3.3 *** B3VK72_TOBAC)	NAC	1.44267	1	2.37571	1	0	0.05222	0	0.158975
Solyc03g062750	LOW QUALITY:NAC domain protein, (AHRD V3.3 *-* A0A061FQ99_THECC)	NAC	3.27289	1	1.06589	1	0.112305	0.593698	0.123937	0.12214
Solyc03g062820	LOW QUALITY:MADS-box transcription factor family protein (AHRD V3.3 *** AT1G72350.1)	M-type_MADS	1	1	1	1	0	0	0	0
Solyc03g063140	Asymmetric leaves 2 (AHRD V3.3 *** A0A1C9U0Z1_9FABA)	LBD	-1.28003	1	-4.81002	0.73962	1.12488	0.752592	0.933533	0.0767227
Solyc03g063200	Zinc finger transcription factor 25	C3H	1.84212	0.008664	1.6363	0.118219	15.0261	24.6172	12.2837	17.4989
Solyc03g078120	NAC domain protein, (AHRD V3.3 *-* A0A061FNG1_THECC)	NAC	1.28391	1	1.12475	1	6.31357	7.21352	4.53552	4.43698
Solyc03g080090	Nam-like protein 1	NAC	1.0347	1	1.04685	1	45.8052	41.9844	54.9123	49.8417
Solyc03g082430	LOW QUALITY:Growth-regulating factor (AHRD V3.3 *** G7J891_MEDTR)	GRF	1.67028	1	1.05856	1	1.23595	1.90762	1.0548	0.974768
Solyc03g082550	Homeobox leucine zipper (AHRD V3.3 *-* J7FWS7_ROSRU)	HD-ZIP	3.62003	0.0251966	12.7139	2.968e-06	1.64903	5.5967	0.725955	9.35524	up	up	universal Up
Solyc03g082750	LOW QUALITY:WRKY transcription factor 27	WRKY	1	1	1	1	0	0	0	0
Solyc03g082810	WRKY transcription factor 26	WRKY	1	1	1	1	0	0	0	0
Solyc03g082840	Dof zinc finger protein (AHRD V3.3 *** A0A068PXR9_TOBAC)	Dof	2.23247	0.355954	2.16692	0.547781	1.99138	4.08322	2.10755	4.09409
Solyc03g083040	LOW QUALITY:RWP-RK domain-containing protein, putative (AHRD V3.3 *** A0A061G154_THECC)	Nin-like	1	1	1	1	0	0	0	0
Solyc03g083110	AP2/B3 transcription factor family protein (AHRD V3.3 *** AT1G51120.1)	RAV	1	1	1	1	0	0	0	0
Solyc03g083340	Two-component response regulator (AHRD V3.3 *-* W9QMB4_9ROSA)	G2-like	-1.36529	1	-1.15388	1	0.0814117	0.0212551	0.0205116	0
Solyc03g083880	NAC domain protein, (AHRD V3.3 *** A0A061G781_THECC)	NAC	1.53454	1	2.93202	1	0.105427	0.206358	0.0783182	0.422337
Solyc03g093530	ethylene-responsive transcription factor (AHRD V3.3 *-* AT5G07580.1)	ERF	-1.17925	1	-3.88877	1	0.371265	0.260934	0.385057	0
Solyc03g093540	Ethylene-responsive transcription factor 5 (AHRD V3.3 *** ERF5_TOBAC)	ERF	-1.75654	0.000268	-2.50857	1.536e-11	53.4892	26.922	71.1408	24.5162		down	Down CLN only (strict)
Solyc03g093550	Ethylene-responsive transcription factor (AHRD V3.3 *** M4WYH8_GOSHI)	ERF	1.01107	1	-2.27048	5.084e-21	103.969	93.1129	157.131	59.9332		down	Down CLN only
Solyc03g093560	ethylene response factor C.6	ERF	-1.57297	0.0003454	-4.93844	2.62e-76	76.2591	42.8999	150.162	26.2686		down	Down CLN only (strict)
Solyc03g093610	ethylene response factor A.2	ERF	-2.33194	0.0004147	1.24345	0.538479	26.9368	10.1643	26.5798	28.6811	down		Down in CA4 only
Solyc03g093870	LOW QUALITY:Zinc finger family protein (AHRD V3.3 *** D7LJS8_ARALL)	C2H2	1	1	1	1	0	0	0	0
Solyc03g093890	R2R3MYB transcription factor 52	MYB	-2.28403	1	-2.46116	0.824038	1.36411	0.462694	2.03821	0.64935
Solyc03g093930	MYB family protein (AHRD V3.3 *-* A0A067JDM6_JATCU)	MYB	1	1	2.84611	1	0	0	0	0.213334
Solyc03g093940	R2R3MYB transcription factor 51	MYB	1	1	1	1	0	0	0	0
Solyc03g095270	LOW QUALITY:Zinc finger family protein (AHRD V3.3 --* D7M5G8_ARALL)	C2H2	1	1	1	1	0	0	0	0
Solyc03g095770	WRKY transcription factor 80	WRKY	1.52158	0.174438	-2.9012	2.909e-12	14.9244	20.1761	60.8866	18.1185		down	Down CLN only
Solyc03g095940	LOB domain-containing protein, putative (AHRD V3.3 *** A0A061FK88_THECC)	LBD	-3.38699	1	-1.29789	1	1.2957	0.255713	0.431744	0.261865
Solyc03g095980	bHLH transcription factor 021	bHLH	-1.29166	1	-3.64281	0.230292	3.26272	2.21079	3.87541	0.83846
Solyc03g096300	WUSCHEL-related homeobox protein (AHRD V3.3 *** A0A097I3L1_ROSCN)	WOX	1	1	1	1	0	0	0	0
Solyc03g096350	Myb family transcription factor family protein (AHRD V3.3 *** B9HT09_POPTR)	MYB	-1.35675	1	1.3952	1	4.80444	3.1056	5.42205	6.60395
Solyc03g096630	Ethylene insensitive 3 family protein (AHRD V3.3 *** AT5G10120.1),Pfam:PF04873	EIL	3.55561	1	3.07889	1	0	0.301476	0	0.240233
Solyc03g097120	SolycHsfA1b	HSF	2.16682	0.001725	2.64543	1.501e-05	11.0224	21.2929	11.0119	25.4451	up	up	universal Up
Solyc03g097650	NAC domain protein (AHRD V3.3 *** B2ZGQ7_SOYBN)	NAC	3.44458	0.00483	5.09924	3.088e-06	3.18009	9.99112	3.26401	14.903	up	up	universal Up
Solyc03g097820	bHLH transcription factor 022	bHLH	-2.17135	0.105065	1.21099	1	10.5355	4.23414	3.7914	4.0048
Solyc03g098060	ZF-HD homeobox protein (AHRD V3.3 *** A0A061FW93_THECC)	ZF-HD	-5.06444	2.209e-11	-8.06906	5.197e-19	31.5535	5.42398	40.5883	4.25958	down	down	universal Down
Solyc03g098070	Zinc finger family protein (AHRD V3.3 *** B9HJL4_POPTR)	C2H2	1.39502	1	-1.10242	1	5.34771	6.65452	3.72452	2.91821
Solyc03g098190	NAC domain protein (AHRD V3.3 *** A0A0K9PDJ8_ZOSMR)	NAC	1.24933	1	-1.57769	1	0.0603694	0.0962183	0.254988	0.0978024
Solyc03g098200	Homeobox-leucine zipper family protein (AHRD V3.3 *** B9N3B2_POPTR)	NAC	-1.2433	1	-1.73009	0.771394	5.46049	3.86714	4.44025	2.17622
Solyc03g098260	Myb transcription factor (AHRD V3.3 *-* G7KJN3_MEDTR)	MYB_related	2.50624	1	1.10485	1	0.0583689	0.307262	0.151577	0.157301
Solyc03g098320	Myb transcription factor (AHRD V3.3 *** A0A072UBN0_MEDTR)	MYB_related	-2.04873	6.172e-07	1.75262	1.016e-05	61.0125	26.3182	42.4881	64.6443	down		Down in CA4 only (strict)
Solyc03g104810	WRKY transcription factor 5	WRKY	1.2249	0.696949	1.7154	0.002079	24.705	26.8307	25.2613	37.6499
Solyc03g110840	Nuclear transcription factor Y subunit C-2 (AHRD V3.3 *-* NFYC2_ARATH)	NF-YC	1	1	1	1	0	0	0	0
Solyc03g110850	Nuclear transcription factor Y subunit C-2 (AHRD V3.3 *** NFYC2_ARATH)	NF-YC	1	1	1	1	0	0	0	0
Solyc03g110860	Nuclear transcription factor Y subunit C-1 (AHRD V3.3 *** NFYC1_ARATH)	NF-YC	-2.48444	6.307e-07	-5.56583	5.096e-20	42.3645	15.0335	53.6151	8.25635	down	down	universal Down
Solyc03g110950	LOW QUALITY:GRAS family transcription factor (AHRD V3.3 *** A0A061FZS1_THECC)	GRAS	3.56317	1	6.3351	1	0.0261316	0.384844	0	0.616516
Solyc03g111260	Ribonuclease J (AHRD V3.3 *** A0A0B0P255_GOSAR)	Trihelix	3.28958	1.231e-06	2.66235	0.0005536	8.05257	23.7336	7.31066	17.0658	up	up	universal Up
Solyc03g111410	B3 domain-containing protein (AHRD V3.3 *-* W9S5V1_9ROSA)	B3	-1.68012	1	-2.51828	1	1.29362	0.634247	1.66374	0.503086
Solyc03g111450	Nuclear transcription factor Y subunit C-1 (AHRD V3.3 *** NFYC1_ARATH)	NF-YC	1.97392	1	2.12144	1	0.160369	0.395285	0.117717	0.346091
Solyc03g111460	Nuclear transcription factor Y subunit C-1 (AHRD V3.3 *** NFYC1_ARATH)	NF-YC	1	1	1	1	0	0	0	0
Solyc03g111475	Nuclear transcription factor Y subunit C-2 (AHRD V3.3 *-* NFYC2_ARATH)	NF-YC	1	1	1	1	0	0	0	0
Solyc03g111500	B3 domain-containing protein (AHRD V3.3 *-* W9S5V1_9ROSA)	B3	-1.45297	1	-1.67016	1	1.11511	0.643019	1.44233	0.702315
Solyc03g111580	Zinc finger transcription factor 27	C3H	-1.33264	1	-1.45938	1	1.12986	0.72154	1.16764	0.657256
Solyc03g111590	Zinc finger protein (AHRD V3.3 *** A0A0K9NS69_ZOSMR)	C3H	1.40439	0.407381	1.35117	0.662262	13.3459	16.6494	11.8725	13.9478
Solyc03g112390	R2R3MYB transcription factor 86	MYB	1.06274	1	1.3785	1	2.53369	2.39244	1.66355	2.03181
Solyc03g112430	LOB domain-containing protein, putative (AHRD V3.3 *** B9S640_RICCO)	LBD	-1.59253	1	-2.74161	1	0.210758	0.0733317	0.232147	0
Solyc03g112890	LOW QUALITY:R2R3MYB transcription factor	MYB	1	1	1	1	0	0	0	0
Solyc03g112930	Dof zinc finger protein (AHRD V3.3 *** A0A0B6VJP1_TOBAC)	Dof	1.15155	1	-2.71543	0.351376	3.46454	3.55171	4.5078	1.36618
Solyc03g112995	Basic helix-loop-helix transcription factor (AHRD V3.3 *** A0A0H3YBT8_SALMI)	bHLH	1.24966	1	-1.11618	1	0.186504	0.235894	0.118564	0.0800602
Solyc03g113120	WRKY transcription factor 73	WRKY	1.09176	1	-1.13093	1	0.117741	0.124686	0.0505869	0.0253995
Solyc03g113270	LEVAHOX1G L.esculentum homeobox	HD-ZIP	-2.09658	2.801e-16	-1.49172	0.0001495	140.465	59.2822	103.422	60.0673	down		Down in CA4 only (strict)
Solyc03g113360	LOB domain-containing protein, putative (AHRD V3.3 *** A0A061GGF8_THECC)	LBD	1	1	1	1	0	0	0	0
Solyc03g113530	MYB family protein (AHRD V3.3 *** A0A067KFZ9_JATCU)	MYB_related	-1.12773	1	1	1	0.0170117	0	0	0
Solyc03g113560	basic helix-loop-helix (bHLH) DNA-binding superfamily protein (AHRD V3.3 *** AT5G62610.2)	bHLH	3.29413	0.000379	1.66011	0.570815	4.98089	14.804	4.70517	6.84807	up		Up-ca4 only
Solyc03g113620	MYB transcription factor (AHRD V3.3 *** B2CZJ3_CAPAN)	MYB_related	1.43811	0.0004292	-1.17906	0.570027	73.9754	94.2834	60.1257	44.1916
Solyc03g113760	E2F transcription factor-like E2FE (AHRD V3.3 *** W9SXR3_9ROSA)	E2F/DP	-2.42969	0.946737	-1.50022	1	2.51085	0.845939	1.88752	1.05222
Solyc03g114220	LOW QUALITY:NAC transcription factor (AHRD V3.3 *** B3VK72_TOBAC)	NAC	1	1	1.535	1	0	0	0	0.0618239
Solyc03g114230	bHLH transcription factor 082	bHLH	2.05604	1	-1.48874	1	0	0.124578	0.0651466	0
Solyc03g114260	LOW QUALITY:NAC transcription factor (AHRD V3.3 *** B3VK72_TOBAC)	NAC	1	1	1	1	0	0	0	0
Solyc03g114400	Nuclear transcription factor Y protein (AHRD V3.3 *** G7JT12_MEDTR)	NF-YB	-1.86463	0.22225	-1.35489	0.951724	10.5824	4.97228	11.4118	7.27168
Solyc03g114440	Ethylene-responsive transcription factor (AHRD V3.3 *-* W9SE25_9ROSA)	ERF	6.4549	1	5.32337	1	0	0.643496	0	0.499602
Solyc03g114720	bHLH transcription factor 023	bHLH	-8.46714	1.127e-10	-7.11313	8.961e-09	22.2992	2.22873	19.6396	2.29434	down	down	universal Down
Solyc03g114830	FRUITFULL-like MADS-box 2	MIKC_MADS	1.15296	1	-2.10778	1	0.516845	0.545875	0.147661	0
Solyc03g114840	MADS-box protein 1	MIKC_MADS	-1.11764	1	2.12295	0.939862	5.31648	4.20105	1.15556	2.25655
Solyc03g114850	Squamosa promoter binding protein 6a	SBP	3.36414	2.134e-15	2.66575	8.998e-05	18.1265	54.2929	9.1868	21.4236	up	up	universal Up
Solyc03g115010	TCP transcription factor 4	TCP	1.73386	0.92354	1.19861	1	2.28308	3.5929	1.52749	1.6102
Solyc03g115120	DnaJ domain-containing protein (AHRD V3.3 *** A0A103YCB1_CYNCS)	C2H2	-1.27117	1	-1.2993	1	0.148556	0.0783501	0.0398954	0
Solyc03g115450	LOW QUALITY:Zinc finger protein 1 (AHRD V3.3 *** A0A151SLY5_CAJCA)	C2H2	-1.1226	1	-1.05604	1	1.05499	0.819534	1.6382	1.33872
Solyc03g115540	bHLH transcription factor 024	bHLH	-1.58787	0.309664	-2.31543	0.0187439	14.0997	7.82159	15.1127	5.59283		down	Down-CLN-only
Solyc03g115850	NAC domain-containing protein	NAC	2.73554	0.176047	9.74639	3.299e-11	1.86764	4.73012	2.05465	18.3716		up	Up CLN only
Solyc03g115910	Transcription factor, MADS-box (AHRD V3.3 *** A0A118JYM5_CYNCS)	M-type_MADS	5.63693	0.677836	8.76266	0.429492	0.212836	1.60969	0.0381563	1.1869
Solyc03g115940	Dof zinc finger protein (AHRD V3.3 *** C4B6D7_IPOBA)	Dof	2.39983	8.808e-13	2.45132	1.479e-11	34.1919	72.8463	29.2041	62.2309	up	up	universal Up
Solyc03g116010	RWP-RK domain-containing protein, putative (AHRD V3.3 *** A0A061FXS1_THECC)	Nin-like	1.45356	1	1.95369	1	0	0.053505	0	0.110206
Solyc03g116070	Zinc finger family protein (AHRD V3.3 *** B9H0F7_POPTR)	ZF-HD	1	1	1	1	0	0	0	0
Solyc03g116100	R2R3MYB transcription factor 31	MYB	-1.44366	0.702519	1.67055	0.195145	11.7573	7.17745	9.93866	14.4713
Solyc03g116320	TCP transcription factor 16	TCP	1.52004	0.101816	-1.68948	0.173306	18.3698	24.7944	15.4387	7.87507
Solyc03g116410	Zinc finger transcription factor 28	C3H	-1.24965	1	1	1	0.033249	0	0	0
Solyc03g116420	LOW QUALITY:Zinc finger transcription factor 29	C3H	1	1	1	1	0	0	0	0
Solyc03g116610	Ethylene-responsive transcription factor WIN1 (AHRD V3.3 *** A0A199V560_ANACO)	ERF	-2.06489	0.779849	-3.34973	0.488769	3.00505	1.22823	3.34763	0.785338
Solyc03g116890	#N/A	WRKY	-2.4242	0.0226019	2.46476	3.763e-08	12.2593	4.41004	20.3162	43.581	down	up	antagonistic HS response
Solyc03g117070	Zinc finger protein, putative (AHRD V3.3 *** B9SMU5_RICCO)	C2H2	1.318	1	-1.16135	1	1.32322	1.58229	2.545	1.88377
Solyc03g117130	Ethylene-responsive transcription factor (AHRD V3.3 *** W9RS58_9ROSA)	ERF	1.06051	1	-1.86376	1	0.0552458	0.0590343	0.115134	0
Solyc03g117230	Ethylene-responsive transcription factor (AHRD V3.3 *** W9RS64_9ROSA)	ERF	1	1	1	1	0	0	0	0
Solyc03g117520	Protein FAR1-RELATED SEQUENCE 6 (AHRD V3.3 *** W9R3Q8_9ROSA)	FAR1	1.16485	1	1.0982	1	7.81383	8.08164	7.20837	6.87427
Solyc03g117720	AP2-like ethylene-responsive transcription factor family (AHRD V3.3 *** A0A151UF47_CAJCA)	AP2	-2.44904	1	-5.89479	0.672997	1.10545	0.33002	1.69026	0.152631
Solyc03g118160	falsiflora	LFY	-1.29421	1	-1.10486	1	0.0391827	0	0.0408533	0.0210884
Solyc03g118190	Ethylene-responsive transcription factor (AHRD V3.3 *-* W9S0J2_9ROSA)	ERF	-2.2404	1	-2.83504	1	0.618958	0.179399	0.838119	0.181495
Solyc03g118230	Homeodomain-like protein (AHRD V3.3 *** A0A103XY92_CYNCS)	Trihelix	1.07946	1	1.37699	1	0.0927631	0.0980691	0.046782	0.0994114
Solyc03g118290	auxin response factor 2A	ARF	-2.27101	3.246e-14	-2.24717	3.245e-11	102.994	40.1049	84.3411	32.4741	down	down	universal Down
Solyc03g118310	bHLH transcription factor 083	bHLH	-2.56046	0.355954	-8.91536	0.0143457	4.5858	1.51451	5.34438	0.417098		down	Down-CLN-only
Solyc03g118425	NF-X1-type zinc finger protein NFXL1 (AHRD V3.3 *** W9QPA3_9ROSA)	NF-X1	2.18073	6.077e-06	8.7349	1.649e-55	20.4691	39.6776	10.1965	78.1082	up	up	universal Up
Solyc03g118770	WUSCHEL-related homeobox 1-like protein (AHRD V3.3 *** A0A0B0P6I0_GOSAR)	WOX	-1.04522	1	-1.69392	1	1.79883	1.5193	1.42158	0.680218
Solyc03g119050	MYB family protein (AHRD V3.3 *-* A0A067L078_JATCU)	MYB	1.18064	1	1.88157	0.461815	3.55188	3.73574	3.63097	6.02475
Solyc03g119370	R2R3MYB transcription factor 62	MYB	3.16979	1	8.02067	0.24669	0.153605	0.687239	0.116068	1.61837
Solyc03g119390	bHLH transcription factor 026	bHLH	-2.46495	0.253989	5.03994	0.0002213	4.85087	1.67302	2.2114	10.1292		up	Up CLN only
Solyc03g119530	LOB domain protein 40 (AHRD V3.3 *** K7VSW9_SOLTU)	LBD	2.92664	0.0001431	3.37135	3.623e-06	6.88655	18.0793	6.96798	20.6398	up	up	universal Up
Solyc03g119540	CONSTANS-like zinc finger protein (AHRD V3.3 *** I1LEW9_SOYBN)	CO-like	-1.7103	4.449e-15	-1.78494	1.479e-13	222.457	115.161	177.29	86.0582
Solyc03g119580	Solanum lycopersicum Cytokinin Response Factor 9	ERF	1.80397	1	1.88566	1	0.0359479	0.152283	0.078986	0.231469
Solyc03g119740	MYB-like transcription factor family protein (AHRD V3.3 *** A0A072USM0_MEDTR)	MYB	-1.28439	1	-1.71722	0.908557	5.5413	3.79538	5.83154	2.89579
Solyc03g119770	branched1a	TCP	-2.66935	1	-2.00193	1	1.39083	0.387743	1.95584	0.789148
Solyc03g119800	Ethylene-responsive transcription factor (AHRD V3.3 *-* W9R099_9ROSA)	ERF	1.65705	1	2.70605	1	0.0456444	0.144505	0	0.197149
Solyc03g120530	basic helix-loop-helix (bHLH) DNA-binding superfamily protein (AHRD V3.3 *-* AT4G29100.1)	bHLH	-1.4801	1	-1.57203	1	3.19651	1.87468	3.38537	1.82491
Solyc03g120620	Homeobox leucine zipper protein (AHRD V3.3 *** G7IUR3_MEDTR)	HD-ZIP	-1.37262	1	1.07992	1	5.17642	3.30837	2.8726	2.69865
Solyc03g120840	ethylene-responsive transcription factor (AHRD V3.3 *-* AT5G07580.1)	ERF	2.43738	0.0954347	-1.55686	1	3.23681	7.15766	2.89625	1.57145
Solyc03g120890	GATA transcription factor (AHRD V3.3 *** K4BMN8_SOLLC)	GATA	-2.36376	0.0954347	-3.79386	0.005958	9.26101	3.40229	8.65231	1.89205		down	Down-CLN-only
Solyc03g120910	Homeobox leucine-zipper protein (AHRD V3.3 *** Q76CL1_ZINVI)	HD-ZIP	-2.89895	0.0139895	-3.52969	0.003126	10.5862	3.15731	11.2801	2.68772	down	down	universal Down
Solyc03g121240	basic helix-loop-helix (bHLH) DNA-binding superfamily protein (AHRD V3.3 *** AT3G21330.1)	bHLH	-2.14406	0.460485	-1.15441	1	5.26489	2.11211	11.235	8.42183
Solyc03g121400	Dof zinc finger protein14	Dof	-3.4239	2.16e-05	-2.01547	0.001576	21.1858	5.39727	29.2532	12.5248	down	down	universal Down
Solyc03g121630	Protein FAR1-RELATED SEQUENCE 4 (AHRD V3.3 *** W9QKD5_9ROSA)	FAR1	-3.17831	0.176047	-1.97203	0.504528	5.27528	1.38932	5.49582	2.35911
Solyc03g121660	Zinc finger family protein (AHRD V3.3 *** D7MN23_ARALL)	C2H2	-4.08931	0.001457	-5.60789	7.125e-06	11.1453	2.325	14.2874	2.11379	down	down	universal Down
Solyc03g121745	Myb transcription factor (AHRD V3.3 *-* G7IS44_MEDTR)	MYB_related	1	1	1	1	0	0	0	0
Solyc03g121840	MYB transcription factor (AHRD V3.3 *** E5GB88_CUCME)	MYB_related	5.71124	9.236e-11	5.96975	1.075e-12	4.54568	23.5515	5.2066	27.5207	up	up	universal Up
Solyc03g121940	Nuclear transcription factor Y subunit (AHRD V3.3 *-* A0A0K9P8V1_ZOSMR)	NF-YA	8.03769	0.003766	3.77064	0.230292	0.542569	4.69303	0.966821	3.48064	up		Up-ca4 only
Solyc03g121990	Telomere repeat-binding factor like-protein (AHRD V3.3 *** A0A0K1SBL3_REHGL)	MYB_related	1.4706	0.127477	1.25643	0.730596	20.2703	26.4597	19.7123	21.5012
Solyc03g122030	Transcription factor (AHRD V3.3 *** G7L8C7_MEDTR)	Trihelix	1.41582	0.419574	2.38437	0.000175	13.6875	17.2144	11.0834	23.0706		up	Up CLN only
Solyc03g123400	GRAS16	GRAS	3.78	0.166655	4.71236	0.0641564	0.8665	3.22915	0.830677	3.82259
Solyc03g123430	AP2-like ethylene-responsive transcription factor (AHRD V3.3 *** A0A0K9NMH9_ZOSMR)	AP2	2.49152	1	1.17161	1	0.161236	0.531783	0.301334	0.325901
Solyc03g123500	GCC box binding protein C.4	ERF	-2.74528	5.629e-06	-1.24351	0.787231	30.4847	9.7609	23.3476	16.2548	down		Down in CA4 only
Solyc03g124110	CBF	ERF	-6.2585	0.100821	-2.14391	0.137645	3.2083	0.354953	10.2351	4.07716
Solyc04g005100	Myb-like transcription factor family protein (AHRD V3.3 *** A0A061E7E9_THECC)	MYB_related	-7.33166	2.556e-10	-2.19971	0.004129	22.8127	2.65421	22.7731	8.91222	down	down	universal Down
Solyc04g005130	bHLH transcription factor 027	bHLH	1.18229	1	-1.04092	1	1.52236	1.61576	1.43851	1.19354
Solyc04g005170	BZip transcription factor (AHRD V3.3 *** Q9AT29_PHAVU)	bZIP	2.35107	1	-1.80142	1	0.144216	0.45971	0.749462	0.309272
Solyc04g005227	basic helix-loop-helix (bHLH) DNA-binding superfamily protein (AHRD V3.3 *-* AT1G68920.4)	bHLH	1	1	1	1	0	0	0	0
Solyc04g005320	MADS-box transcription factor (AHRD V3.3 *** Q8S4L4_SOLLC)	MIKC_MADS	-1.90442	1	-1.95879	1	0.218639	0.0456681	0.234536	0.0472394
Solyc04g005600	MYB-related transcription factor (AHRD V3.3 *-* A0A059PRK4_SALMI)	MYB	1.0145	1	-1.36399	1	1.48257	1.33396	0.887558	0.533286
Solyc04g005610	NAC domain protein NAC2	NAC	-1.3007	0.669287	1.97128	3.655e-05	18.6631	12.6821	24.1891	41.451
Solyc04g005660	Transcription factor protein (AHRD V3.3 *** A0A0B0MSC8_GOSAR)	bHLH	-14.3866	1.484e-07	-54.4494	1.882e-10	12.3939	0.653308	14.7857	0.121981	down	down	universal Down
Solyc04g005710	R2R3MYB transcription factor 88	MYB_related	2.0989	1	1	1	0	0.129634	0	0
Solyc04g005800	Homeobox leucine zipper family protein (AHRD V3.3 *** G7K9R5_MEDTR)	HD-ZIP	7.45393	2.233e-51	6.31323	1.193e-49	12.5777	83.8046	16.9328	93.2909	up	up	universal Up
Solyc04g006980	TCP transcription factor 22	TCP	-3.23861	0.827201	-3.9893	0.672997	2.28278	0.542802	1.67381	0.277156
Solyc04g006990	bHLH transcription factor 029	bHLH	-1.49776	1	-2.7942	0.416537	5.21658	3.04584	3.9551	1.15292
Solyc04g007000	AP2/B3 transcription factor family protein (AHRD V3.3 *** AT1G25560.1)	RAV	-1.42898	0.0139912	-1.33838	0.424866	65.1524	40.3498	27.3005	17.6548
Solyc04g007170	Ethylene-responsive transcription factor (AHRD V3.3 *** A0A0B0PZB9_GOSAR)	ERF	2.82486	8.68e-07	4.52738	1.561e-16	11.5784	29.1863	10.898	43.1821	up	up	universal Up
Solyc04g007210	CONSTANS-like zinc finger protein (AHRD V3.3 *** I1LEW9_SOYBN)	CO-like	-1.89731	0.0100279	-1.56902	0.111891	25.4146	11.8091	24.8285	13.6767
Solyc04g007300	bHLH transcription factor 030	bHLH	-11.6895	0.0767268	-18.2539	0.0756365	2.29952	0.0663694	2.29984	0
Solyc04g007420	basic helix-loop-helix (bHLH) DNA-binding superfamily protein (AHRD V3.3 *-* AT4G28800.1)	bHLH	3.70088	0.0144835	2.93844	0.0429422	2.18352	7.47643	2.57649	6.7875	up	up	universal Up
Solyc04g007430	bHLH transcription factor 031	bHLH	-1.19484	1	1	1	0.025949	0	0	0
Solyc04g008050	Two-component response regulator (AHRD V3.3 *** W9QMB4_9ROSA)	ARR-B	-1.17483	1	-1.46117	0.510884	16.973	12.7792	14.8685	8.78527
Solyc04g008380	GAGA-binding transcriptional activator (AHRD V3.3 *** H1ZN86_SOLLC)	BBR-BPC	-1.25887	0.192528	-1.31868	0.0941394	64.1902	45.1412	62.9252	41.3412
Solyc04g008480	MYB transcription factor-like (AHRD V3.3 *-* A0A0K9PMY6_ZOSMR)	G2-like	2.51934	0.827201	2.69649	1	0.715505	1.77591	0.315087	0.932623
Solyc04g008500	Zinc finger protein, putative (AHRD V3.3 *** B9S7A8_RICCO)	C2H2	1.0366	1	-4.37696	0.009698	5.87311	5.39693	7.7682	1.44948		down	Down CLN only
Solyc04g008550	Zinc finger transcription factor 31	C3H	1.23586	0.956121	1.6254	0.185462	14.742	16.1655	11.072	15.6741
Solyc04g008870	Myb family transcription factor family protein (AHRD V3.3 *** B9H5N1_POPTR)	MYB	1.49626	0.814088	1.7139	0.590708	4.39521	5.88367	3.65362	5.51123
Solyc04g009180	TCP transcription factor 14	TCP	-1.19354	0.660847	-1.45852	0.0653634	39.5918	29.3631	39.7208	23.5736
Solyc04g009435	NAC domain protein (AHRD V3.3 *** Q6RH27_SOLLC)	NAC	2.6526	1	1.75791	1	0.288427	0.872634	0.399912	0.697051
Solyc04g009440	NAC domain protein AY498713	NAC	-1.83579	0.008706	10.1247	1.437e-98	28.993	13.9353	24.9075	219.68		up	Up CLN only (strict)
Solyc04g009450	Ethylene-responsive transcription factor (AHRD V3.3 *-* W9RJN8_9ROSA)	AP2	1.19962	1	1.71944	1	0.161601	0.195262	0.14411	0.297956
Solyc04g009510	Nuclear transcription factor Y subunit B (AHRD V3.3 *-* G7L4J2_MEDTR)	NF-YB	-1.30913	0.595663	-1.46856	0.28767	22.305	15.0638	19.3371	11.3785
Solyc04g009520	Nuclear transcription factor Y subunit B (AHRD V3.3 *** G7L4J2_MEDTR)	NF-YB	1.67211	1	-3.24049	1	0.0681446	0.180215	0.436108	0.0367762
Solyc04g009950	cell division cycle 5	MYB	1.40889	0.0614189	1.24479	0.465947	32.3361	40.402	31.9749	34.5342
Solyc04g011630	Transcription factor GRAS (AHRD V3.3 *-* A0A103Y9C7_CYNCS)	GRAS	2.53337	9.453e-09	2.21607	1.95e-06	20.2323	45.5813	21.5971	41.633	up	up	universal Up
Solyc04g011650	Telomere binding protein (AHRD V3.3 *** A0JBS3_SOLLC)	MYB_related	2.10289	0.0932343	2.07086	0.0880818	4.79921	9.06942	5.42457	9.86256
Solyc04g011670	bZIP transcription factor family protein (AHRD V3.3 *** AT5G65210.7)	bZIP	-1.07228	1	-1.51388	0.754532	7.26822	5.99599	8.11177	4.60607
Solyc04g012050	Ethylene-responsive transcription factor (AHRD V3.3 *-* W9RA19_9ROSA)	ERF	-7.77076	0.138938	1.08729	1	1.98592	0.123583	0.123145	0.126165
Solyc04g014260	ZF-HD homeobox protein family (AHRD V3.3 *** A0A151QZQ5_CAJCA)	ZF-HD	1.17818	1	-1.17452	1	2.28307	2.4036	2.78443	2.03808
Solyc04g014360	bHLH transcription factor 032	bHLH	-5.62437	0.104608	-7.67583	0.27025	3.82637	0.50561	2.49915	0.181762
Solyc04g014470	R2R3MYB transcription factor 20	MYB	-3.06877	1	-1.0337	1	1.43055	0.333386	1.11651	0.932627
Solyc04g014530	Ethylene Response Factor C.2	ERF	4.35789	3.002e-08	1.18321	1	5.61834	22.0833	19.1253	19.6394	up		Up in CA4 only
Solyc04g014540	Zinc finger protein, putative (AHRD V3.3 *** B9T5L7_RICCO)	C2H2	1.18318	1	1.9191	0.30102	3.75577	3.95771	3.99155	6.74712
Solyc04g014830	GRAS family transcription factor (AHRD V3.3 *** G7JLR5_MEDTR)	GRAS	1.21749	1	1.04848	1	0	0.0256567	0.050669	0.0516592
Solyc04g015060	Nuclear transcription factor Y protein (AHRD V3.3 *-* I3TAW1_MEDTR)	NF-YB	-1.23876	1	-3.39153	1	0.118959	0.0623235	0.443215	0.0318088
Solyc04g015290	Myb family transcription factor APL (AHRD V3.3 *** M5WGF6_PRUPE)	G2-like	-1.62601	0.515621	-1.40071	0.95072	8.70997	4.69932	8.49634	5.2256
Solyc04g015360	GATA transcription factor (AHRD V3.3 *** K4BQ39_SOLLC)	GATA	-4.02229	1.231e-06	-1.6207	0.0761829	22.1125	4.78084	23.5605	12.5587	down		Down in CA4 only
Solyc04g015500	B3 domain-containing transcription factor VRN1 (AHRD V3.3 *-* W9SKQ9_9ROSA)	B3	1.97374	0.111147	1.43485	0.74676	6.06484	10.7178	7.14791	8.94178
Solyc04g015570	Zinc finger AN1 and C2H2 domain-containing stress-associated protein 16 (AHRD V3.3 *** W9RRL3_9ROSA)	C2H2	2.92278	0.009553	3.21616	0.00255	3.76585	9.97619	3.98631	11.3708	up	up	universal Up
Solyc04g015960	NAC domain-containing protein, putative (AHRD V3.3 --* B9S9K8_RICCO)	NAC	3.93056	0.258912	3.02168	0.390745	0.696749	2.77148	0.912105	2.62299
Solyc04g016000	SolycHsfB3a	HSF	2.57463	1	1.07077	1	0.0961837	0.405102	0.102084	0.102943
Solyc04g025030	MADS-box transcription factor family protein (AHRD V3.3 *** AT4G36590.1)	M-type_MADS	1	1	1	1	0	0	0	0
Solyc04g025050	LOW QUALITY:MADS-box transcription factor family protein (AHRD V3.3 *-* AT4G36590.1)	M-type_MADS	1	1	1	1	0	0	0	0
Solyc04g025110	LOW QUALITY:MADS-box transcription factor family protein (AHRD V3.3 *** G7L6X5_MEDTR)	M-type_MADS	1	1	1	1	0	0	0	0
Solyc04g025740	Homeobox-leucine zipper family protein (AHRD V3.3 *-* B9GU68_POPTR)	HB-other	-1.32962	1	1	1	0.043899	0	0	0
Solyc04g025760	LOW QUALITY:NAC domain-containing protein (AHRD V3.3 *** W0CA92_9FABA)	NAC	1	1	1	1	0	0	0	0
Solyc04g025970	LOW QUALITY:MADS-box transcription factor family protein (AHRD V3.3 *** G7IAU3_MEDTR)	M-type_MADS	1	1	1	1	0	0	0	0
Solyc04g028560	Retrovirus-related Pol polyprotein from transposon TNT 1-94 (AHRD V3.3 *-* W9SFC2_9ROSA)	C2H2	1.44534	1	-1.03494	1	3.43909	4.45536	4.37375	3.65988
Solyc04g045430	Trihelix transcription factor GTL1-like protein (AHRD V3.3 *** A0A0B0NPR3_GOSAR)	Trihelix	2.3383	0.001272	1.69633	0.127519	9.4332	19.6958	10.0709	14.8909	up		Up-ca4 only
Solyc04g045560	Squamosa promoter-binding protein 3	SBP	-1.67488	1	-2.11923	1	1.65069	0.825438	1.18216	0.422569
Solyc04g047870	Transcription factor, MADS-box (AHRD V3.3 *** A0A103YIE3_CYNCS)	M-type_MADS	1	1	1	1	0	0	0	0
Solyc04g049120	Nuclear receptor corepressor 1 (AHRD V3.3 *** A0A0B2NZZ3_GLYSO)	MYB	1.24298	0.454148	1.20162	0.829175	30.8724	34.0188	24.6123	25.6628
Solyc04g049740	MYB-related transcription factor (AHRD V3.3 *-* A0A059PRQ3_SALMI)	MYB	1	1	1	1	0	0	0	0
Solyc04g049800	AP2-like ethylene-responsive transcription factor (AHRD V3.3 *** A0A072VBB0_MEDTR)	AP2	-1.77814	0.0805634	-1.51551	0.513973	19.2593	9.54218	12.8004	7.28311
Solyc04g049910	Nuclear transcription factor Y subunit B (AHRD V3.3 *** G7L4J2_MEDTR)	NF-YB	-1.05372	1	-1.12256	1	3.24561	2.72227	4.23854	3.26076
Solyc04g050000	R2R3MYB transcription factor 73	MYB_related	1	1	1	1	0	0	0	0
Solyc04g050010	LOB domain-containing protein, putative (AHRD V3.3 *** B9SK21_RICCO)	LBD	-8.22027	0.0352775	-7.09609	0.27025	3.77466	0.303118	2.50017	0.206176	down		Down in CA4 only
Solyc04g050080	MYB-related transcription factor (AHRD V3.3 *-* A0A059PRQ3_SALMI)	MYB_related	1	1	1	1	0	0	0	0
Solyc04g050090	MYB-related transcription factor (AHRD V3.3 *-* A0A059PRP0_SALMI)	MYB	1	1	1	1	0	0	0	0
Solyc04g050100	LOW QUALITY:MYB transcription factor (AHRD V3.3 *-* C4J9F0_MAIZE)	MYB_related	1	1	1	1	0	0	0	0
Solyc04g050210	LOW QUALITY:WRKY transcription factor 69	WRKY	1	1	1	1	0	0	0	0
Solyc04g050750	Dehydration responsive element binding transcription factor (AHRD V3.3 *-* W6FFW7_9ROSA)	ERF	1	1	1	1	0	0	0	0
Solyc04g051080	LOW QUALITY:Two-component response regulator (AHRD V3.3 *** W9RKG5_9ROSA)	ARR-B	1	1	1	1	0	0	0	0
Solyc04g051360	Ethylene Response Factor D.1	ERF	-17.736	0.138938	1	1	2.22891	0	0	0
Solyc04g051540	WRKY transcription factor 13	WRKY	1.03022	1	-1.11986	1	1.48923	1.36254	1.0529	0.802734
Solyc04g051690	WRKY transcription factor 51	WRKY	-2.12421	0.946737	-11.2417	8.626e-06	2.58182	1.01415	10.732	0.722359		down	Down-CLN-only
Solyc04g054150	Nuclear transcription factor Y protein (AHRD V3.3 *** G7LB97_MEDTR)	NF-YB	-2.92949	1	-3.80522	0.996657	0.512029	0.0771197	1.4108	0.236232
Solyc04g054320	leucine-zipper transcription factor	bZIP	-1.13617	1	-1.51045	0.419977	12.0969	9.41667	14.8532	8.48607
Solyc04g054517	LOW QUALITY:MADS-box transcription factor (AHRD V3.3 *-* A0A072UYG7_MEDTR)	M-type_MADS	1	1	1	1	0	0	0	0
Solyc04g054685	MADS-box transcription factor (AHRD V3.3 *-* A2PZF4_ALSLI)	M-type_MADS	1	1	1	1	0	0	0	0
Solyc04g054840	Ethylene insensitive 3 family protein (AHRD V3.3 *** AT5G10120.1),Pfam:PF04873	EIL	1	1	1	1	0	0	0	0
Solyc04g054910	Ethylene-responsive element binding-factor (AHRD V3.3 *** K9UTK3_JATCU)	ERF	-1.41158	7.091e-05	1.06312	0.948713	145.87	91.4989	176.391	162.58
Solyc04g056270	ER66	CAMTA	1.00194	1	1.07819	1	29.425	26.1144	25.1136	23.4834
Solyc04g056310	Myb transcription factor (AHRD V3.3 *-* A0A072V9U0_MEDTR)	MYB	1	1	-1.20147	1	0	0	0.0268543	0
Solyc04g056320	Protein SENSITIVE TO PROTON RHIZOTOXICITY 1 (AHRD V3.3 *** W9QND6_9ROSA)	C2H2	-2.16645	0.0932343	-1.62155	0.417842	10.1015	4.06653	11.1316	5.90704
Solyc04g056360	WRKY transcription factor 36	WRKY	1	1	1	1	0	0	0	0
Solyc04g056457	BZIP transcription factor family protein (AHRD V3.3 *** B9IHM4_POPTR)	bZIP	1	1	1	1	0	0	0	0
Solyc04g056460	BZIP transcription factor family protein (AHRD V3.3 *** B9IHM4_POPTR)	bZIP	1	1	1	1	0	0	0	0
Solyc04g056490	BZIP transcription factor family protein (AHRD V3.3 *-* B9IHM4_POPTR)	bZIP	1	1	1	1	0	0	0	0
Solyc04g056550	LOW QUALITY:MADS-box transcription factor family protein (AHRD V3.3 *** AT4G36590.1)	M-type_MADS	1	1	1	1	0	0	0	0
Solyc04g056740	LOW QUALITY:MADS-box transcription factor family protein (AHRD V3.3 *** AT4G36590.1)	M-type_MADS	1	1	1	1	0	0	0	0
Solyc04g064470	Squamosa promoter-binding-like protein (AHRD V3.3 *-* A0A072V7X4_MEDTR)	SBP	2.54494	1	1.95002	1	0.38932	1.05986	0.451405	0.872905
Solyc04g064540	R2R3MYB transcription factor 115	MYB_related	1.46212	1	1	1	0	0.0545145	0	0
Solyc04g064550	gras6	GRAS	-1.00231	1	-1.36182	0.168606	37.9873	33.5698	40.8335	25.9642
Solyc04g064763	Zinc finger CCCH domain-containing protein 38 (AHRD V3.3 *** W9QM16_9ROSA)	C3H	-1.09167	1	-2.89788	1	0.465059	0.367436	1.14989	0.268325
Solyc04g064795	zinc finger CCCH domain protein (AHRD V3.3 *-* AT2G10553.1)	C3H	-1.56597	0.133085	-1.47483	0.379956	22.137	12.4788	18.0968	10.6006
Solyc04g064800	Zinc finger transcription factor 35	C3H	1.25083	1	-1.54457	1	0.187179	0.236971	0.288911	0.121418
Solyc04g064830	transcriptional factor B3 family protein (AHRD V3.3 *** AT4G31690.1)	B3	3.30197	1.341e-06	2.63437	0.00131	7.77851	23.0219	6.95497	16.0729	up	up	universal Up
Solyc04g064860	LOW QUALITY:Transcription factor, MADS-box (AHRD V3.3 *** A0A103YHS3_CYNCS)	M-type_MADS	1.36966	1	1.47759	0.754532	3.6672	4.49264	5.53658	7.14745
Solyc04g070960	Dof zinc finger protein (AHRD V3.3 *-* W9S6D3_9ROSA)	Dof	1.9506	1	-1.07482	1	0.029244	0.162666	0.0393915	0.0237284
Solyc04g071160	BZIP transcription factor (AHRD V3.3 *** A0A0K9NU16_ZOSMR)	bZIP	2.75506	9.608e-10	2.17424	0.0002402	17.8679	43.8108	14.5721	27.6032	up	up	universal Up
Solyc04g071360	Trihelix transcription factor GT-2-like protein (AHRD V3.3 *** A0A0B0MXN8_GOSAR)	Trihelix	-1.43738	0.38434	-3.10536	4.981e-05	18.0665	11.0974	22.2755	6.14045		down	Down-CLN-only
Solyc04g071510	Transcription factor, putative (AHRD V3.3 *** B9SE72_RICCO)	bZIP	3.42182	4.678e-05	3.15605	0.0008278	5.29521	16.3351	5.00481	13.9428	up	up	universal Up
Solyc04g071770	Ethylene-responsive transcription factor (AHRD V3.3 *** W9RA19_9ROSA)	ERF	1.67099	0.867042	29.659	4.689e-09	3.13434	4.71831	0.326927	11.7179		up	Up CLN only
Solyc04g072070	WRKY transcription factor 55	WRKY	-1.67821	1	-5.10977	0.006155	0.445933	0.18769	7.37612	1.15851		down	Down-CLN-only
Solyc04g072220	NAC domain protein, (AHRD V3.3 *** A0A061FKH8_THECC)	NAC	1.10415	1	1.15988	0.840724	37.3014	36.4936	38.8055	39.0393
Solyc04g072300	LOW QUALITY:Ethylene-responsive transcription factor 4	ERF	1	1	1	1	0	0	0	0
Solyc04g072460	bZIP transcription factor family protein (AHRD V3.3 *** AT5G65210.7)	bZIP	-2.20327	0.291579	-2.76108	0.0129315	6.20363	2.42957	12.2185	3.76273		down	Down-CLN-only
Solyc04g072900	dehydration-responsive element binding protein 3	ERF	-1.37617	0.002919	1.87815	3.228e-18	104.918	67.4977	108.987	177.56
Solyc04g074170	MYB-related transcription factor (AHRD V3.3 *** A0A059PRU0_SALMI)	MYB	1	1	-2.34303	1	0	0	0.179019	0
Solyc04g074250	Methyl-CpG-binding domain-containing protein 8 (AHRD V3.3 *-* A0A199UGF7_ANACO)	C2H2	1.23413	1	-1.53779	1	2.14903	2.37683	2.32043	1.26775
Solyc04g074320	Protein TRANSPARENT TESTA 1-like protein (AHRD V3.3 *** A0A0B0MYQ3_GOSAR)	C2H2	1	1	1	1	0	0	0	0
Solyc04g074700	LES17306 homeodomain protein	HD-ZIP	-2.25548	0.003802	-3.98243	1.228e-05	21.0975	8.21966	18.9228	4.03279	down	down	universal Down
Solyc04g074810	basic helix-loop-helix (bHLH) DNA-binding superfamily protein (AHRD V3.3 *** AT1G72210.1)	bHLH	-1.66271	1	-1.28278	1	0.849284	0.405415	0.626233	0.397755
Solyc04g074990	ZF-HD homeobox protein family (AHRD V3.3 *-* A0A151RTI4_CAJCA)	ZF-HD	-1.65492	0.113253	-1.69041	0.261312	19.3319	10.3003	13.2387	6.74242
Solyc04g076280	MADS box transcription factor (AHRD V3.3 *** Q6RF31_POPTO)	MIKC_MADS	-2.12211	0.0004192	-3.72651	5.542e-09	32.5817	13.5371	32.2312	7.41376	down	down	universal Down
Solyc04g076360	Myb family transcription factor family protein (AHRD V3.3 *** B9GN48_POPTR)	MYB_related	3.09854	0.0554086	2.56389	0.290491	2.0075	5.75731	1.57953	3.69161
Solyc04g076525	GATA transcription factor (AHRD V3.3 *-* G7J4K3_MEDTR)	GATA	-1.16682	1	1.0183	1	0.0222167	0	0.0111856	0.0119899
Solyc04g076527	GATA transcription factor, putative (AHRD V3.3 *** B9SN00_RICCO)	GATA	1.21422	1	-1.31321	1	0.15882	0.196083	0.359567	0.209813
Solyc04g076530	GATA transcription factor, putative (AHRD V3.3 *** B9SN00_RICCO)	GATA	1.05721	1	-1.44544	0.977669	4.11754	3.86258	6.25574	3.71644
Solyc04g076700	MADS-box transcription factor (AHRD V3.3 *** G7IS85_MEDTR)	MIKC_MADS	2.68774	0.294571	3.42561	0.135742	1.49776	3.76483	1.4278	4.52058
Solyc04g077210	Knotted 1	TALE	-1.21137	1	-1.38838	1	4.08663	2.9676	2.50371	1.53106
Solyc04g077220	Homeobox-leucine zipper protein family (AHRD V3.3 *** AT4G37790.1)	HD-ZIP	-1.10039	1	-1.09388	1	1.4628	1.16673	1.51629	1.1918
Solyc04g077260	blind-like3	MYB	2.83229	1	2.25449	1	0.127325	0.535575	0.0967769	0.334117
Solyc04g077480	bHLH transcription factor 034	bHLH	-1.05031	1	-1.5936	0.863741	6.36272	5.36027	5.35128	2.86814
Solyc04g077490	AP2-like ethylene-responsive transcription factor (AHRD V3.3 *** A0A072VCJ1_MEDTR)	AP2	-1.94934	0.397531	-3.32708	0.0807628	7.43973	3.3231	5.88265	1.45202
Solyc04g077510	Growth-regulating factor (AHRD V3.3 *** A0A072VEY4_MEDTR)	GRF	1.54876	0.120773	1.91816	0.0449868	15.2502	20.9854	8.81054	14.7574
Solyc04g077555	BZIP transcription factor family protein (AHRD V3.3 *** B9GNM4_POPTR)	bZIP	1.055	1	-2.51395	1	0.852709	0.80333	0.79857	0.205797
Solyc04g077960	basic helix-loop-helix (bHLH) DNA-binding superfamily protein (AHRD V3.3 *** AT2G14760.1)	bHLH	1	1	-1.92098	1	0	0	0.122761	0
Solyc04g077980	C2H2-type zinc finger protein	C2H2	-3.28741	4.722e-17	-1.19544	0.0390017	71.7426	19.2483	184.94	134.102	down		Down in CA4 only (strict)
Solyc04g077990	LOB domain-containing protein, putative (AHRD V3.3 *** B9SND0_RICCO)	LBD	-6.63858	0.0402173	-2.09263	0.939862	4.52346	0.503354	2.37572	0.923884	down		Down in CA4 only
Solyc04g078300	MADS-box transcription factor family protein (AHRD V3.3 *** G7ZXM5_MEDTR)	MIKC_MADS	1	1	-1.27037	1	0	0	0.0360385	0
Solyc04g078420	R2R3MYB transcription factor 70	MYB	11.4321	1.681e-41	12.2438	1.698e-54	34.5762	351.355	41.4058	440.806	up	up	universal Up
Solyc04g078550	WRKY transcription factor 7	WRKY	-1.5096	0.007882	1.10446	0.915452	56.9834	33.3953	71.4848	68.4589
Solyc04g078640	Ethylene-responsive transcription factor (AHRD V3.3 *-* A0A0K9P1G2_ZOSMR)	ERF	2.28475	0.0312191	3.76386	0.000138	5.19967	10.6744	3.86558	12.9329	up	up	universal Up
Solyc04g078650	wuschel related homobox 4	WOX	-1.14824	1	-1.1812	1	3.68581	2.82803	3.79074	2.76449
Solyc04g078670	NAC domain protein (AHRD V3.3 *** S5RUW2_9ROSA)	NAC	6.00976	2.659e-09	5.54374	5.254e-08	3.67316	20.1441	3.48238	17.2617	up	up	universal Up
Solyc04g078690	bHLH transcription factor 035	bHLH	-2.77806	5.628e-06	-3.01589	1.594e-05	30.7835	9.73957	24.9395	7.09182	down	down	universal Down
Solyc04g078770	SolycHsfB4a	HSF	1.10762	1	-1.6347	1	5.67346	5.5789	3.98339	2.06767
Solyc04g078790	basic helix-loop-helix (bHLH) DNA-binding superfamily protein (AHRD V3.3 *** AT3G50330.1)	bHLH	6.36694	0.0007478	8.91168	0.0005608	1.165	7.20325	0.727016	6.53111	up	up	universal Up
Solyc04g078840	AREB	bZIP	3.41367	1.153e-08	4.04545	7.872e-07	9.82246	29.985	5.40802	19.3188	up	up	universal Up
Solyc04g079125	B3 domain-containing protein (AHRD V3.3 *** A0A0B2P5H6_GLYSO)	B3	-12.7816	0.0006554	-4.48822	0.103158	6.46559	0.339326	4.04096	0.690737	down		Down in CA4 only
Solyc04g079360	R2R3MYB transcription factor 77	MYB	1.01853	1	1.75017	0.182668	10.9943	9.92105	7.33009	11.2086
Solyc04g079570	LOW QUALITY:Dof zinc finger protein (AHRD V3.3 *** W9QMS6_9ROSA)	Dof	-1.25101	1	1.45766	1	1.15413	0.793501	0.993315	1.30814
Solyc04g079590	B3 domain-containing protein (AHRD V3.3 *** W9QJE4_9ROSA)	B3	-1.52103	0.686353	-1.26223	1	9.17071	5.30011	9.45888	6.47265
Solyc04g079600	Homeodomain-like superfamily protein (AHRD V3.3 *** AT5G42630.1)	G2-like	-1.40549	1	-1.7454	1	0.866255	0.511896	0.559498	0.228553
Solyc04g079830	BEL1-like homeodomain protein 2 (AHRD V3.3 *** A0A0B2SBB1_GLYSO)	TALE	-1.26186	0.536945	-1.33157	0.177265	32.7078	22.9348	44.3345	28.836
Solyc04g079940	NAC domain-containing protein (AHRD V3.3 *** A0A060A1D2_BOENI)	NAC	-1.32712	0.779849	1.16053	1	16.296	10.8474	26.3673	26.5469
Solyc04g079980	BRASSINAZOLE-RESISTANT 1 protein, putative (AHRD V3.3 *** B9R7Q4_RICCO)	BES1	-1.70185	0.0313213	1.11295	1	28.079	14.5656	28.1711	27.1942
Solyc04g080130	Zinc finger protein (AHRD V3.3 *** K9P0T0_9ROSI)	C2H2	-4.10278	0.0009661	-4.76273	1.34e-05	10.743	2.23012	15.4505	2.7211	down	down	universal Down
Solyc04g080435	MYB family transcription factor (AHRD V3.3 *** A0A072VEW4_MEDTR)	MYB_related	2.01158	1	-1.23291	1	0.139461	0.367823	0.885068	0.600517
Solyc04g080490	ZF-HD homeobox protein (AHRD V3.3 *** A0A0B2PTM6_GLYSO)	ZF-HD	1.22149	0.918627	-1.13795	1	16.8815	18.2912	12.6774	9.64417
Solyc04g080500	Myb family transcription factor family protein (AHRD V3.3 *** B9H0R6_POPTR)	MYB_related	-1.17136	1	-1.3948	1	0.21071	0.142077	0.81008	0.470798
Solyc04g080710	basic helix-loop-helix (bHLH) DNA-binding superfamily protein (AHRD V3.3 *-* AT1G27660.1)	bHLH	-1.12532	1	-1.93053	0.156024	8.59874	6.75509	12.1419	5.39686
Solyc04g080740	BZIP transcription factor family protein (AHRD V3.3 *** B9H4F3_POPTR)	bZIP	1.88883	0.0363084	4.54276	1.064e-15	9.72468	16.3748	10.3406	41.1338		up	Up CLN only (strict)
Solyc04g080780	BEL1-like homeodomain protein (AHRD V3.3 *** A0A072V2D2_MEDTR)	TALE	1.07945	1	-1.5424	1	0.0948651	0.100077	0.133368	0.0343257
Solyc04g080790	BEL1-like homeodomain protein 3, putative (AHRD V3.3 *** A0A061FD76_THECC)	TALE	2.40619	0.0001127	4.34452	1.394e-12	11.841	25.4029	8.73079	33.2705	up	up	universal Up
Solyc04g080910	Dehydration responsive element binding transcription factor (AHRD V3.3 *-* W6FFW7_9ROSA)	ERF	1	1	1	1	0	0	0	0
Solyc04g080970	Lateral root primordium protein-related, putative (AHRD V3.3 *** A0A061DFV6_THECC)	SRS	-1.14667	1	-1.65726	1	0.752898	0.566501	0.604489	0.270389
Solyc04g081000	Deficiens	MIKC_MADS	-1.48762	1	1	1	0.0649414	0	0	0
Solyc04g081020	Zinc finger, B-box (AHRD V3.3 *** A0A103XBE6_CYNCS)	DBB	-2.61018	0.696734	-1.77895	1	2.71419	0.848288	1.7136	0.784496
Solyc04g081170	GAGA-binding transcriptional activator (AHRD V3.3 *** H1ZN91_SOLLC)	BBR-BPC	-1.9506	0.122957	-2.4916	0.008482	12.4031	5.57471	15.685	5.38837		down	Down-CLN-only
Solyc04g081190	vsf-1	bZIP	1.62516	0.280676	2.52697	0.0007255	8.37799	12.1339	8.28805	18.3334		up	Up CLN only
Solyc04g081235	Auxin response factor (AHRD V3.3 *** K4BVK3_SOLLC)	ARF	-1.64783	0.979489	-1.15232	1	4.09525	2.15496	3.52345	2.63556
Solyc04g081350	E2F transcription factor (AHRD V3.3 *** G7IE33_MEDTR)	E2F/DP	-1.87949	1	-1.72191	1	1.36886	0.589911	0.837703	0.373316
Solyc04g081370	C2H2-like zinc finger protein (AHRD V3.3 *** AT1G75710.1)	C2H2	-1.70533	0.002077	-1.18558	0.570815	44.1883	22.903	55.4179	40.5056
Solyc04g082480	Plant regulator RWP-RK family protein, putative (AHRD V3.3 *** A0A061FD78_THECC)	Nin-like	-2.24783	0.0569862	1.31465	0.687609	12.5193	4.8678	12.6307	14.4319
Solyc04g082845	FAR1-related sequence 5 (AHRD V3.3 *** AT4G38180.1)	FAR1	-1.40653	1	-2.36466	1	1.69278	1.03194	1.40099	0.446946
Solyc04g082890	BZIP transcription factor protein (AHRD V3.3 *** B2CM16_SOLCH)	bZIP	1.93911	1.76e-11	2.54991	3.475e-27	59.9002	102.995	63.5906	140.754		up	Up CLN only (strict)
Solyc05g005090	Knotted-1 homeobox protein (AHRD V3.3 *** R9R650_9FABA)	TALE	-2.55503	1	-1.53193	1	0.462651	0.0885934	0.177791	0.0604885
Solyc05g005240	YABBY gene	YABBY	1	1	1	1	0	0	0	0
Solyc05g005300	LOW QUALITY:bHLH transcription factor 084	bHLH	2.06039	1	5.11596	1	0.137409	0.375866	0.0598515	0.74109
Solyc05g005337	Transcription factor (AHRD V3.3 *-* A0A0H5LIB4_COFCA)	NF-YB	1.0758	1	7.70202	1	0.0797466	0.0849325	0	0.774474
Solyc05g005350	Transcription factor (AHRD V3.3 *** A0A0H5LIB4_COFCA)	NF-YB	1.45944	1	1.95358	1	0	0.054199	0	0.110195
Solyc05g005360	Transcription factor (AHRD V3.3 *-* A0A0H5LIB4_COFCA)	NF-YB	-1.41955	1	1	1	0.0558761	0	0	0
Solyc05g005370	Transcription factor (AHRD V3.3 *** A0A0H5LIB4_COFCA)	NF-YB	1	1	1	1	0	0	0	0
Solyc05g005380	Transcription factor (AHRD V3.3 *-* A0A0H5LIB4_COFCA)	NF-YB	1	1	1	1	0	0	0	0
Solyc05g005390	Transcription factor (AHRD V3.3 *-* A0A0H5LIB4_COFCA)	NF-YB	1	1	1	1	0	0	0	0
Solyc05g005440	Transcription factor (AHRD V3.3 *-* A0A0H5LIB4_COFCA)	NF-YB	1	1	11.1976	0.429492	0	0	0	1.17842
Solyc05g006310	Zinc finger protein, putative (AHRD V3.3 *-* B9RSL7_RICCO)	C2H2	1	1	-1.44956	1	0	0	0.0599234	0
Solyc05g006650	bHLH transcription factor 036	bHLH	1.51386	1.736e-07	1.60324	2.154e-08	108.785	145.932	93.473	129.99
Solyc05g006980	Homeobox leucine zipper family protein (AHRD V3.3 *** G7K9R5_MEDTR)	HD-ZIP	2.88316	1.443e-07	1.57658	0.305775	12.3217	31.6893	9.04939	12.4353	up		Up-ca4 only
Solyc05g007100	Single-stranded DNA-binding protein WHY1, chloroplastic (AHRD V3.3 *** WHY1_SOLTU)	Whirly	1.30021	0.900265	-1.66142	0.323797	10.0921	11.6583	12.8617	6.66533
Solyc05g007110	WRKY transcription factor 76	WRKY	1.66713	1	-1.99934	1	0	0.0786992	0.271541	0.0599836
Solyc05g007160	R2R3MYB transcription factor 110	MYB	-1.17385	1	1.01299	1	16.2257	12.2261	12.2229	10.7357
Solyc05g007180	jasmonic acid 1	HD-ZIP	-2.16644	2.531e-11	-6.75392	2.278e-31	90.4275	36.9084	75.1807	9.55183	down	down	universal Down
Solyc05g007210	BHLH transcription factor (AHRD V3.3 *** C6TBH0_SOYBN)	bHLH	-30.8992	5.059e-06	-7.89939	0.0993439	9.23356	0.150542	2.99175	0.227408	down		Down in CA4 only
Solyc05g007420	TCP transcription factor 23	TCP	-1.99152	0.006739	-1.05249	1	23.8965	10.5697	11.1085	9.14438				10fp-cln
Solyc05g007550	NAC domain-containing protein, putative (AHRD V3.3 *** B9S8V8_RICCO)	NAC	1	1	1	1	0	0	0	0
Solyc05g007580	ZF-HD homeobox domain-containing protein (AHRD V3.3 *** A4UV09_SOLTU)	ZF-HD	-2.44097	0.183225	-1.26711	1	6.27068	2.20582	7.12915	4.85332
Solyc05g007690	MYB-related transcription factor (AHRD V3.3 *** A0A059PRS5_SALMI)	MYB	-3.62568	1	-2.05305	1	0.461781	0.027384	0.271865	0.055528
Solyc05g007710	MYB-related transcription factor (AHRD V3.3 *** A0A059PRS5_SALMI)	MYB	-2.48016	1	-3.01705	1	1.32746	0.403687	0.651489	0.109947
Solyc05g007770	NAC domain TF	NAC	2.09222	0.105065	3.38021	8.131e-12	5.00827	9.41025	13.69	40.3929		up	Up CLN only
Solyc05g007870	R2R3MYB transcription factor 117	MYB	-1.98138	1	-1.14093	1	1.97759	0.825639	0.726602	0.537839
Solyc05g007880	Dof zinc finger protein (AHRD V3.3 *** W9S8B0_9ROSA)	Dof	-17.0724	1.151e-27	-12.7508	2.588e-19	44.1474	2.17943	35.5178	2.30839	down	down	universal Down
Solyc05g007890	Myb family transcription factor APL (AHRD V3.3 *** W9SPH9_9ROSA)	G2-like	1.61167	0.343827	2.11063	0.004129	6.97235	10.0256	10.8393	19.962		up	Up CLN only
Solyc05g008050	Homeobox associated leucine zipper protein (AHRD V3.3 *** I3SMB9_MEDTR)	HD-ZIP	-1.69722	1	-1.60058	1	0.216892	0.0647335	0.327423	0.133985
Solyc05g008235	MYB transcription factor (AHRD V3.3 *** W6JQG2_GENTR)	MYB_related	1.38998	1	-5.92315	0.672997	0.839029	1.07901	1.81613	0.169768
Solyc05g008250	R2R3MYB transcription factor 76	MYB	1.43477	1	1	1	0	0.0512888	0	0
Solyc05g008670	Zinc finger transcription factor 36	C3H	3.7773	1	3.59997	1	0.0149956	0.3778	0.0486379	0.452246
Solyc05g009170	Zinc finger family protein (AHRD V3.3 *** B9HWF8_POPTR)	C2H2	-1.40681	1	5.487	0.27025	1.36456	0.825049	0.348317	2.17542
Solyc05g009220	Glutamine--tRNA ligase (AHRD V3.3 *** SYQ_LUPLU)	bHLH	-2.13952	0.001919	-2.40245	0.0007668	25.2203	10.3784	22.8225	8.16822	down	down	universal Down
Solyc05g009230	Myb domain protein (AHRD V3.3 *** K7PMP7_HEVBR)	MYB	-4.91587	0.274468	-5.05592	0.0009505	2.32197	0.324414	10.0423	1.62925		down	Down-CLN-only
Solyc05g009250	Ethylene-responsive transcription factor (AHRD V3.3 *-* W9RLP9_9ROSA)	ERF	-1.09147	1	1.7047	0.771394	3.3132	2.67888	2.6321	3.97135
Solyc05g009310	CONSTANS-like zinc finger protein (AHRD V3.3 *** I1LEW9_SOYBN)	CO-like	29.2383	7.65e-16	7.13166	3.573e-05	0.626018	19.5439	1.48234	9.87347	up	up	universal Up
Solyc05g009320	LOB domain-containing protein, putative (AHRD V3.3 *** B9T058_RICCO)	LBD	1	1	-1.38032	1	0	0	0.0506946	0
Solyc05g009350	Zinc finger transcription factor 37	C3H	6.01841	7.537e-05	6.4268	1.19e-11	1.79175	10.1437	4.01664	23.0065	up	up	universal Up
Solyc05g009450	Solanum lycopersicum Cytokinin Response Factor 10	ERF	2.25843	7.055e-05	2.69002	9.275e-09	15.0678	30.2905	16.9299	39.6774	up	up	universal Up
Solyc05g009640	bHLH transcription factor 037	bHLH	1	1	-1.18476	1	0	0	0.0246273	0
Solyc05g009660	Transcription factor PERIANTHIA-like protein (AHRD V3.3 *** A0A0B0NQX8_GOSAR)	bZIP	1.50091	0.499948	-1.23296	1	8.32736	11.1299	9.31038	6.52463
Solyc05g009720	Two-component response regulator (AHRD V3.3 *** W9RG69_9ROSA)	G2-like	1.20696	0.741316	3.76743	4.03e-41	30.5408	32.6749	38.9974	127.691		up	Up CLN only
Solyc05g009770	Protein TRANSPARENT TESTA 1-like protein (AHRD V3.3 *** A0A0B0MWF9_GOSAR)	C2H2	-1.2174	1	-1.20043	1	0.10455	0.0550024	0.105215	0.0566914
Solyc05g009790	AP2/B3 transcription factor family protein (AHRD V3.3 *** AT1G25560.1)	RAV	-3.26314	1.748e-82	-2.10672	9.542e-34	239.57	64.9484	295.428	121.511	down	down	universal Down
Solyc05g009840	NAC domain-containing protein (AHRD V3.3 *** A0A060A661_BOENI)	NAC	-1.46664	0.203849	-1.15745	1	24.0069	14.4612	16.9336	12.6677
Solyc05g009880	bHLH transcription factor 038	bHLH	-1.40981	0.606346	-2.09097	0.0599927	14.5635	9.11576	13.8991	5.70242
Solyc05g009900	TCP transcription factor 25	TCP	1.87857	1	4.20356	0.672997	1.10251	1.93818	0.346071	1.63136
Solyc05g010517	BZip transcription factor (AHRD V3.3 *** Q9AT29_PHAVU)	bZIP	-2.6005	1	1.88289	1	0.213156	0	0.0781759	0.229635
Solyc05g010610	bHLH transcription factor 039	bHLH	1.16359	1	-1.09276	1	4.03715	4.18027	3.84752	3.04262
Solyc05g010740	LOW QUALITY:NAC domain-containing protein (AHRD V3.3 *** I6YR01_9CARY)	NAC	1	1	1	1	0	0	0	0
Solyc05g011810	bHLH transcription factor 040	bHLH	-2.05916	0.0642076	-1.6016	0.484361	12.747	5.42254	10.4152	5.59432
Solyc05g012020	Ontology_term=GO:0003700,GO:0046982	MIKC_MADS	-1.337	1	1.22769	1	0.123176	0.0518706	0.0248061	0.0527128
Solyc05g012040	Squamosa promoter binding protein 6b	SBP	1.40338	1	1.52532	0.83959	4.66686	5.84877	4.59867	6.14181
Solyc05g012050	CRABS CLAW b	YABBY	1	1	1	1	0	0	0	0
Solyc05g012490	LOW QUALITY:Zinc finger family protein (AHRD V3.3 *** B9HID5_POPTR)	C2H2	-1.21328	1	-1.60816	1	0.103984	0.0551765	0.0810646	0
Solyc05g012500	WRKY transcription factor 57	WRKY	-1.35793	0.878256	1.32647	1	9.80086	6.36193	5.15719	5.96833
Solyc05g012770	WRKY transcription factor 4	WRKY	-1.82172	0.22225	-1.09119	1	10.5622	5.08238	8.19663	6.50251
Solyc05g012840	LOW QUALITY:TCP transcription factor 1 (AHRD V3.3 *** G3BGU2_SOLLC)	TCP	1	1	1	1	0	0	0	0
Solyc05g013370	LOW QUALITY:MADS-box transcription factor family protein, putative (AHRD V3.3 *-* A0A061DIN1_THECC)	M-type_MADS	1.54918	1	1.83066	1	1.1874	1.69415	0.948104	1.6007
Solyc05g013420	LOW QUALITY:myb-like transcription factor family protein (AHRD V3.3 *-* AT5G61620.1)	MYB_related	1	1	1	1	0	0	0	0
Solyc05g013430	LOW QUALITY:myb-like transcription factor family protein (AHRD V3.3 *-* AT5G61620.1)	MYB	1	1	1	1	0	0	0	0
Solyc05g013540	Ethylene-responsive transcription factor (AHRD V3.3 *** W9RN47_9ROSA)	ERF	1.05163	1	-1.12847	1	1.60903	1.50489	0.920095	0.693702
Solyc05g014040	LOW QUALITY:WRKY transcription factor 70	WRKY	1	1	1	1	0	0	0	0
Solyc05g014260	Two-component response regulator (AHRD V3.3 *** W9RKG5_9ROSA)	ARR-B	1.20311	0.390654	1.02535	1	52.5256	55.999	51.6058	45.876
Solyc05g014290	R2R3MYB transcription factor 40	MYB	-1.19247	1	-1.20623	1	0.0256328	0	0.0274895	0
Solyc05g014590	basic helix-loop-helix (bHLH) DNA-binding superfamily protein (AHRD V3.3 *** AT5G57150.1)	bHLH	2.17083	1	1.31253	1	0.0413579	0.217643	0.0862934	0.134308
Solyc05g014800	Histone H2A (AHRD V3.3 *** K4BYJ8_SOLLC)	NF-YC	1	1	1	1	0	0	0	0
Solyc05g014835	Histone H2A (AHRD V3.3 *** K4BYK1_SOLLC)	NF-YC	1	1	1	1	0	0	0	0
Solyc05g014930	LOW QUALITY:Protein FAR1-RELATED SEQUENCE 5 (AHRD V3.3 --* A0A151RJQ4_CAJCA)	FAR1	1	1	1	1	0	0	0	0
Solyc05g015035	Homeobox-leucine zipper family protein (AHRD V3.3 *-* B9GU68_POPTR)	HB-other	1	1	1	1	0	0	0	0
Solyc05g015330	LOW QUALITY:Nuclear transcription factor Y protein (AHRD V3.3 *** G7JC00_MEDTR)	NF-YC	-4.31701	0.677836	-4.20278	0.672997	1.90964	0.301179	1.93107	0.310275
Solyc05g015510	Squamosa promoter-binding protein 10	SBP	-1.4396	1	-1.48263	0.977669	4.58779	2.78678	6.45653	3.73773
Solyc05g015550	Nuclear transcription factor Y protein (AHRD V3.3 *** I3TAW1_MEDTR)	NF-YB	1	1	1	1	0	0	0	0
Solyc05g015650	Calmodulin-binding transcription activator (AHRD V3.3 *** Q8S389_BRANA)	CAMTA	-1.01415	1	-1.32187	0.843197	13.2994	11.6142	11.9128	7.78485
Solyc05g015750	SEPALLATA3	MIKC_MADS	-1.22173	1	1.27369	1	0.0295299	0	0	0.0316277
Solyc05g015840	Squamosa promoter binding protein 13	SBP	-11.1155	2.766e-13	-6.32399	3.755e-10	24.0591	1.80984	24.2759	3.23064	down	down	universal Down
Solyc05g015850	WRKY transcription factor 75	WRKY	-2.80346	0.294571	1.83982	0.144069	4.13583	1.23085	7.10799	11.4344
Solyc05g017740	B3 domain-containing protein (AHRD V3.3 --* A0A199VWZ9_ANACO)	B3	1	1	1	1	0	0	0	0
Solyc05g017897	ZF-HD homeobox protein family (AHRD V3.3 *** A0A151SL86_CAJCA)	ZF-HD	1	1	1	1	0	0	0	0
Solyc05g018350	Transcription factor, putative (AHRD V3.3 *** B9SQC7_RICCO)	Trihelix	-1.28146	1	-1.41804	0.771394	10.8421	7.46833	10.6336	6.46694
Solyc05g018432	ZF-HD homeobox protein (AHRD V3.3 *-* A0A1D1Y7W2_9ARAE)	ZF-HD	1	1	1	1	0	0	0	0
Solyc05g018436	ZF-HD homeobox protein family (AHRD V3.3 --* A0A151R0E9_CAJCA)	ZF-HD	1	1	1	1	0	0	0	0
Solyc05g018438	ZF-HD homeobox protein family (AHRD V3.3 *-* A0A151QM78_CAJCA)	ZF-HD	1	1	1	1	0	0	0	0
Solyc05g018740	ZF-HD homeobox protein family (AHRD V3.3 *-* A0A151QM78_CAJCA)	ZF-HD	1	1	1	1	0	0	0	0
Solyc05g018742	Zinc finger family protein (AHRD V3.3 *-* B9H0F7_POPTR)	ZF-HD	1	1	1	1	0	0	0	0
Solyc05g018744	ZF-HD homeobox protein family (AHRD V3.3 *-* A0A151QM78_CAJCA)	ZF-HD	1	1	1	1	0	0	0	0
Solyc05g018748	ZF-HD homeobox protein family (AHRD V3.3 *** A0A151QM78_CAJCA)	ZF-HD	1	1	1	1	0	0	0	0
Solyc05g019985	ZF-HD homeobox protein (AHRD V3.3 *-* A0A1D1Y306_9ARAE)	ZF-HD	1	1	1	1	0	0	0	0
Solyc05g020000	ZF-HD homeobox protein family (AHRD V3.3 *-* A0A151QM78_CAJCA)	ZF-HD	1	1	1	1	0	0	0	0
Solyc05g020005	ZF-HD homeobox protein family (AHRD V3.3 --* A0A151QM78_CAJCA)	ZF-HD	1	1	1	1	0	0	0	0
Solyc05g020020	CONSTANS-like zinc finger protein (AHRD V3.3 *** A0A023GS52_SOYBN)	DBB	1.07286	1	-1.94298	0.183833	10.0131	9.52403	11.4894	5.07036
Solyc05g021090	NAC domain protein, (AHRD V3.3 *** A0A061FA31_THECC)	NAC	-2.42985	1	-2.91051	1	0.2693	0.0287515	0.254661	0
Solyc05g021535	calmodulin-binding transcription activator (AHRD V3.3 --* AT3G16940.3)	CAMTA	-1.99925	1	-2.3273	0.655735	2.82439	1.19238	4.05388	1.4442
Solyc05g024010	Zinc finger protein CONSTANS-LIKE 14 (AHRD V3.3 *** B9GMQ8_POPTR)	CO-like	8.31217	0.0001466	11.2978	2.66e-07	0.99048	8.15511	1.06361	11.6075	up	up	universal Up
Solyc05g026180	NAC domain protein (AHRD V3.3 *** S5R947_9ROSA)	NAC	-1.04588	1	-1.94779	0.776489	3.40796	2.88104	3.09033	1.31924
Solyc05g026427	ZF-HD homeobox protein family (AHRD V3.3 *-* A0A151QM78_CAJCA)	ZF-HD	1	1	1	1	0	0	0	0
Solyc05g032780	LOW QUALITY:TCP transcription factor 1 (AHRD V3.3 *** G3BGU2_SOLLC)	TCP	1	1	1	1	0	0	0	0
Solyc05g041100	LOW QUALITY:B3 domain-containing protein family (AHRD V3.3 *** A0A151TG40_CAJCA)	B3	1	1	1	1	0	0	0	0
Solyc05g041220	Transducin/WD40 repeat-like superfamily protein (AHRD V3.3 *** AT5G35770.1)	SAP	-1.51083	1	-1.2743	1	0.068033	0	0.0365626	0
Solyc05g044465	Nuclear factor Y subunit C (AHRD V3.3 *-* A0A0H3U6T2_CYNDA)	NF-YC	1	1	1	1	0	0	0	0
Solyc05g045710	WRKY transcription factor 65	WRKY	1	1	1	1	0	0	0	0
Solyc05g045800	WRKY transcription factor 67	WRKY	1	1	1	1	0	0	0	0
Solyc05g045880	LOW QUALITY:WRKY transcription factor 66	WRKY	1	1	1	1	0	0	0	0
Solyc05g045927	WRKY family transcription factor (AHRD V3.3 *-* AT4G01250.1)	WRKY	1.50043	1	1	1	0	0.0590335	0	0
Solyc05g046040	CONSTANS-like zinc finger protein (AHRD V3.3 *** A0A023GS51_SOYBN)	CO-like	1	1	1	1	0	0	0	0
Solyc05g046345	LOW QUALITY:Agamous-like MADS-box protein AGL80 (AHRD V3.3 *** A0A151RPQ4_CAJCA)	M-type_MADS	1	1	1	1	0	0	0	0
Solyc05g047460	Auxin Response Factor 7B	ARF	-2.61531	0.001901	-2.02816	0.109344	17.7434	5.93654	12.0562	5.09486	down		Down in CA4 only
Solyc05g047712	Agamous-like MADS-box protein AGL80 (AHRD V3.3 *-* A0A199V9M7_ANACO)	M-type_MADS	1	1	1	1	0	0	0	0
Solyc05g047713	Agamous-like MADS-box protein A (AHRD V3.3 *** A0A061F385_THECC)	M-type_MADS	1	1	1	1	0	0	0	0
Solyc05g047716	MADS-box transcription factor family protein (AHRD V3.3 *-* AT3G05860.2)	M-type_MADS	1	1	1	1	0	0	0	0
Solyc05g047718	Agamous-like MADS-box protein A (AHRD V3.3 *** A0A061F385_THECC)	M-type_MADS	1	1	1	1	0	0	0	0
Solyc05g048740	LOB domain-containing protein, putative (AHRD V3.3 *** B9SK21_RICCO)	LBD	-1.23988	1	-1.25952	1	0.0319476	0	0.134391	0.0686927
Solyc05g048830	MYB-related transcription factor (AHRD V3.3 *** A0A059PRS4_SALMI)	MYB	-1.22848	1	-1.8891	0.851274	4.12631	2.95323	3.59495	1.5954
Solyc05g049860	two-component response regulator (AHRD V3.3 --* AT3G62670.1)	G2-like	-1.25652	1	1	1	0.0341637	0	0	0
Solyc05g050050	WRKY transcription factor 63	WRKY	1	1	1	1	0	0	0	0
Solyc05g050060	WRKY transcription factor 64	WRKY	1	1	1	1	0	0	0	0
Solyc05g050170	LOW QUALITY:DNA-directed RNA polymerase subunit beta (AHRD V3.3 --* RPOB_PHAAO)	C2H2	1	1	1	1	0	0	0	0
Solyc05g050220	TAF-3 (AHRD V3.3 *** Q40587_TOBAC)	bZIP	-1.8568	1	-1.28377	1	0.879529	0.365135	0.653208	0.415572
Solyc05g050300	WRKY family transcription factor (AHRD V3.3 *-* AT4G11070.1)	WRKY	1	1	1	1	0	0	0	0
Solyc05g050330	WRKY transcription factor 60	WRKY	1.12735	1	-2.60849	0.149909	3.7667	3.77632	5.94966	1.90614
Solyc05g050340	WRKY transcription factor 58	WRKY	-8.32664	0.001268	-2.77963	0.103601	7.87786	0.734225	6.37672	1.91485	down		Down in CA4 only
Solyc05g050560	Basic helix-loop-helix (BHLH) family transcription factor (AHRD V3.3 *** A0A0K9PZ13_ZOSMR)	bHLH	1.05201	1	1.79055	0.218287	8.89965	8.29915	5.91135	9.26755
Solyc05g050790	Ethylene-responsive transcription factor, putative (AHRD V3.3 *-* B9RCZ9_RICCO)	ERF	1	1	-4.64298	1	0	0	0.485589	0
Solyc05g050860	LOW QUALITY:Zinc finger family protein (AHRD V3.3 *** B9IBW5_POPTR)	C2H2	1	1	1	1	0	0	0	0
Solyc05g051060	Homeodomain-like superfamily protein (AHRD V3.3 *** AT5G16560.1)	G2-like	-1.18258	1	1.11376	1	7.60157	5.67545	4.17278	4.04224
Solyc05g051180	Ethylene-responsive transcription factor (AHRD V3.3 *** G7JJR7_MEDTR)	ERF	1.45729	1	-2.19974	1	0.0675726	0.14117	0.252549	0.0365067
Solyc05g051200	ethylene-responsive factor 1	ERF	1.22346	0.457405	2.88917	2.005e-23	37.4625	40.6242	40.0813	100.611		up	Up CLN only
Solyc05g051330	DNA-binding storekeeper protein-related transcriptional regulator, putative (AHRD V3.3 *** A0A061EFY6_THECC)	GeBP	-1.7137	0.854848	-1.09861	1	3.37679	1.69624	3.78376	2.97548
Solyc05g051380	AP2-like ethylene-responsive transcription factor (AHRD V3.3 *** G7JWC7_MEDTR)	AP2	-1.19531	1	-1.84893	1	0.0894958	0.0470434	0.164137	0.0239037
Solyc05g051420	ZF-HD homeobox protein family (AHRD V3.3 *** A0A151TGZ5_CAJCA)	ZF-HD	1	1	1.53647	1	0	0	0	0.061994
Solyc05g051460	Homeobox associated leucine zipper protein (AHRD V3.3 *** A0A072TTL6_MEDTR)	HD-ZIP	-1.78502	0.220011	-1.83947	0.238075	11.9856	5.89562	9.38866	4.37214
Solyc05g051550	MYB-related transcription factor (AHRD V3.3 *** A0A059PRU0_SALMI)	MYB	1.51098	1	-1.44654	1	0	0.0602784	0.0595214	0
Solyc05g051830	MADS-box transcription factor family protein (AHRD V3.3 *-* G7ZXM5_MEDTR)	M-type_MADS	1	1	1	1	0	0	0	0
Solyc05g052030	ethylene response factor 4	ERF	1.48543	1.627e-05	1.7763	2.706e-10	88.4449	116.428	74.5903	114.955
Solyc05g052040	Ethylene-responsive transcription factor (AHRD V3.3 *** M4WYH8_GOSHI)	ERF	-1.93349	1.283e-23	-1.9823	9.446e-29	246.445	112.843	288.297	126.027
Solyc05g052050	DNA-binding protein Pti4	ERF	1.49195	0.0004955	4.21941	1.223e-42	59.9464	79.2779	32.6444	119.784		up	Up CLN only (strict)
Solyc05g052410	Dehydration responsive element binding protein (AHRD V3.3 *** Q8GZF2_SOLLC)	ERF	111.998	4.245e-24	134.166	1.998e-43	0.139742	26.9569	0.273426	47.1918	up	up	universal Up
Solyc05g052610	Myb family transcription factor family protein (AHRD V3.3 *** B9HT09_POPTR)	MYB_related	-1.05447	1	1.12398	1	6.81199	5.71601	9.24907	9.02684
Solyc05g052850	R2R3MYB transcription factor 109	MYB	-1.84492	0.854848	-1.0492	1	3.5456	1.64825	3.895	3.21297
Solyc05g053090	Transcription factor GRAS (AHRD V3.3 *** A0A103Y9C7_CYNCS)	GRAS	1.45434	0.843601	-1.19805	1	4.76557	6.1926	5.98442	4.31136
Solyc05g053150	R2R3MYB transcription factor 71	MYB	1.67579	1	-1.07503	1	0.009921	0.0944471	0.0100007	0
Solyc05g053240	Squamosa promoter binding protein12b	SBP	-1.10112	1	-1.45447	0.158325	38.4405	30.9116	27.9201	16.6058
Solyc05g053330	MYB transcription factor (AHRD V3.3 *** Q39550_CRAPL)	MYB	1.92916	1	3.39289	0.0117639	1.66983	2.96299	2.78664	8.47323		up	Up CLN only
Solyc05g053380	WRKY transcription factor 48	WRKY	-2.38978	1	-2.0168	1	0.185092	0	0.319967	0.0792808
Solyc05g053420	LOW QUALITY:GRAS family transcription factor, putative (AHRD V3.3 *** A0A061EWU1_THECC)	GRAS	2.53678	1	2.78371	1	0.0292386	0.246987	0.032229	0.283902
Solyc05g053500	GATA transcription factor, putative (AHRD V3.3 *** B9RWP4_RICCO)	GATA	-3.1761	1.758e-05	-2.41096	0.001243	22.4443	6.17852	21.9073	7.80988	down	down	universal Down
Solyc05g053660	basic helix-loop-helix (bHLH) DNA-binding superfamily protein (AHRD V3.3 *** AT3G24140.1)	bHLH	-2.70965	0.0555254	-2.11696	0.271286	8.01768	2.54649	7.51967	3.0185
Solyc05g054030	Zinc finger family protein (AHRD V3.3 *** B9HJL4_POPTR)	C2H2	-1.01892	1	-2.43263	0.152956	10.0153	8.70425	6.93003	2.40167
Solyc05g054170	GRAS family transcription factor (AHRD V3.3 *** G7JLR5_MEDTR)	GRAS	2.5988	0.0555254	2.68852	0.0407576	3.09943	7.32324	3.49806	8.34835		up	Up CLN only
Solyc05g054390	Two-component response regulator (AHRD V3.3 *** W9RS74_9ROSA)	ARR-B	-2.12192	0.001569	-2.48764	0.0003913	26.9912	11.2047	23.488	8.11645	down	down	universal Down
Solyc05g054400	GATA transcription factor, putative (AHRD V3.3 *** B9RZK8_RICCO)	GATA	-3.55032	2.716e-10	-1.70444	0.014164	38.7227	9.57614	31.4878	15.9681	down		Down in CA4 only (strict)
Solyc05g054510	Dof zinc finger protein (AHRD V3.3 *** A0A0K9PZW2_ZOSMR)	Dof	1.14899	1	-1.33897	1	0.508782	0.535382	0.407764	0.234759
Solyc05g054650	Zinc finger family protein (AHRD V3.3 *** B9HM54_POPTR)	C2H2	3.44142	0.0604391	4.45262	8.633e-05	1.62821	5.25125	2.80132	11.2125		up	Up CLN only
Solyc05g054655	Zinc finger family protein (AHRD V3.3 *-* B9HM54_POPTR)	C2H2	1	1	-1.28577	1	0	0	0.0380912	0
Solyc05g054660	Zinc finger family protein (AHRD V3.3 *** B9HM54_POPTR)	C2H2	-2.85845	1	1.05539	1	0.24751	0	0.0907399	0.0894239
Solyc05g055030	R2R3MYB transcription factor 10	MYB	-1.17601	1	1.35364	1	0.0758937	0.0395069	0	0.0408662
Solyc05g055240	I-box binding factor	MYB	1.20061	1	1.29503	1	4.02691	4.30611	4.24302	4.79781
Solyc05g055470	NAC domain protein, (AHRD V3.3 *** A0A061FNG1_THECC)	NAC	1.37707	0.124248	2.47159	4.396e-09	31.7059	38.718	22.2397	47.8235		up	Up CLN only
Solyc05g055480	NAC (AHRD V3.3 *** J7H8R1_CESNO)	NAC	-1.09978	1	1.43039	0.69788	8.45486	6.79884	8.28153	10.3193
Solyc05g055500	LOW QUALITY:Zinc finger family protein (AHRD V3.3 *** D7LXI3_ARALL)	C2H2	1	1	1	1	0	0	0	0
Solyc05g055750	WRKY transcription factor 34	WRKY	-2.1792	1	-2.97814	1	0.157047	0	0.263675	0
Solyc05g055940	Myb-like transcription factor family protein (AHRD V3.3 *** G7KXD8_MEDTR)	G2-like	-3.45394	4.862e-07	-3.24701	2.115e-07	27.3008	6.91749	30.5544	8.07796	down	down	universal Down
Solyc05g056040	Auxin Response Factor 24	ARF	1.03811	1	1.13106	1	8.83531	8.12874	8.33145	8.18462
Solyc05g056120	GATA transcription factor (AHRD V3.3 *** K4C2T6_SOLLC)	GATA	-4.2381	7.83e-15	-2.31891	1.706e-06	47.3671	9.80961	44.4849	16.5653	down	down	universal Down
Solyc05g056620	Ontology_term=GO:0046982	MIKC_MADS	-1.52592	1	-1.28978	1	0.0700424	0	0.0386258	0
Solyc06g005090	LOB domain-containing protein, putative (AHRD V3.3 *** B9SK21_RICCO)	LBD	-5.33194	1	-3.03871	0.824038	0.57693	0	2.09244	0.519442
Solyc06g005130	Dof zinc finger protein (AHRD V3.3 *** W9RMR9_9ROSA)	Dof	-2.47026	0.827201	-12.267	0.0756365	2.20483	0.720377	2.44909	0.0669458
Solyc06g005180	LOW QUALITY:Zinc finger family protein (AHRD V3.3 *** B9GPB9_POPTR)	C2H2	4.16008	1	7.94111	0.27025	0.0338138	0.497383	0.206812	2.22589
Solyc06g005310	MYB transcription factor	MYB_related	2.07952	0.724021	-2.42514	0.483367	2.06566	3.93223	4.34664	1.48593
Solyc06g005330	R2R3MYB transcription factor 59	MYB	1.82965	0.30665	1.26746	1	4.93952	8.10305	9.26447	10.2108
Solyc06g005680	Two-component response regulator (AHRD V3.3 *** W9RUI2_9ROSA)	G2-like	12.5992	0.250449	12.8023	0.24669	0.0178911	1.56799	0.019721	1.58273
Solyc06g007390	LOB domain-containing protein, putative (AHRD V3.3 *** B9S4B8_RICCO)	LBD	-1.22515	1	1.28071	1	0.029986	0	0	0.0324386
Solyc06g007530	LOW QUALITY:B3 domain-containing protein (AHRD V3.3 *** M8AKJ2_AEGTA)	B3	-2.04602	1	-6.03458	0.429492	1.78599	0.71288	1.56243	0.128053
Solyc06g008030	bHLH transcription factor 041	bHLH	2.30417	0.0006727	2.39425	0.0004696	10.8921	22.384	10.1827	21.2971	up	up	universal Up
Solyc06g008200	Myb-like transcription factor family protein (AHRD V3.3 *** G7KXD8_MEDTR)	G2-like	2.50096	0.007245	1.74408	0.197148	6.0288	13.5324	7.60478	11.5845	up		Up-ca4 only
Solyc06g008360	NAC domain protein, (AHRD V3.3 *** A0A061DNM9_THECC)	NAC	1.30575	1	-1.47778	1	1.27596	1.51182	1.67007	0.942385
Solyc06g008610	WRKY transcription factor 21	WRKY	1.38966	0.32142	3.67552	1.679e-13	18.3105	22.5846	13.2545	42.5442		up	Up CLN only
Solyc06g008740	Zinc finger transcription factor 40	C3H	1.78188	0.0697062	1.07644	1	10.305	16.3569	9.46605	8.84264
Solyc06g009010	Nuclear transcription factor Y protein (AHRD V3.3 *** I3TAW4_MEDTR)	NF-YB	1	1	1	1	0	0	0	0
Solyc06g009410	R2R3MYB transcription factor 57	MYB_related	2.45361	1	1	1	0	0.171478	0	0
Solyc06g009415	MYB transcription factor (AHRD V3.3 *-* K7TRC0_MAIZE)	MYB_related	1	1	1	1	0	0	0	0
Solyc06g009480	R2R3MYB transcription factor 24	MYB_related	1	1	1	1	0	0	0	0
Solyc06g009610	LOW QUALITY:GRAS family transcription factor, putative (AHRD V3.3 *** A0A061EWU1_THECC)	GRAS	5.3693	1	3.53837	1	0.0159694	0.591381	0	0.29333
Solyc06g009640	BZIP transcription factor (AHRD V3.3 *** Q1HW69_CAPAN)	bZIP	-1.06155	1	2.23204	3.567e-05	25.7811	21.505	16.5942	32.253		up	Up CLN only
Solyc06g009710	R2R3MYB transcription factor 111	MYB	2.29518	1	-1.5635	1	0.194633	0.548474	1.08934	0.562379
Solyc06g016750	nuclear factor Y, subunit C10 (AHRD V3.3 *-* AT1G07980.1)	NF-YC	1.0119	1	-1.77669	0.0742727	13.2045	11.8367	18.6238	9.037
Solyc06g030656	LOW QUALITY:MADS-box transcription factor (AHRD V3.3 *-* A0A072UYG7_MEDTR)	M-type_MADS	1	1	1	1	0	0	0	0
Solyc06g033820	MADS-box transcription factor (AHRD V3.3 *-* G7KR16_MEDTR)	M-type_MADS	1	1	1	1	0	0	0	0
Solyc06g033830	LOW QUALITY:MADS-box transcription factor-like protein (AHRD V3.3 *-* AT4G37435.1)	M-type_MADS	1	1	1	1	0	0	0	0
Solyc06g033870	LOW QUALITY:R2R3MYB transcription factor 105	MYB	1.50514	1	1	1	0	0.0595897	0	0
Solyc06g034000	R2R3MYB transcription factor 95	MYB	1	1	1	1	0	0	0	0
Solyc06g034030	myb-like transcription factor family protein (AHRD V3.3 *-* AT5G47390.1)	MYB_related	1	1	1	1	0	0	0	0
Solyc06g034140	B3 domain-containing protein (AHRD V3.3 *-* W9RYD5_9ROSA)	B3	1.09955	1	-2.23427	1	0.154081	0.161808	0.521308	0.138441
Solyc06g034317	LOW QUALITY:MADS-box transcription factor family protein (AHRD V3.3 *-* A0A072TZT1_MEDTR)	M-type_MADS	1	1	1	1	0	0	0	0
Solyc06g034340	NAC domain protein, (AHRD V3.3 *** A0A061G781_THECC)	NAC	2.32886	0.254627	1.14095	1	2.59928	5.51862	2.50605	2.49512
Solyc06g035490	bHLH transcription factor 042	bHLH	-10.276	0.138938	-3.70517	1	2.18381	0.0817521	0.540487	0.0420941
Solyc06g035560	MADS-box transcription factor (AHRD V3.3 *-* G7L1F7_MEDTR)	M-type_MADS	-7.87317	0.250449	1.67947	1	1.5925	0.0761792	0	0.0785185
Solyc06g035620	GRAS family transcription factor (AHRD V3.3 *** D4QD66_DIACA)	GRAS	1.47811	1	2.30212	0.0938346	0.198012	0.315648	3.97967	8.0931
Solyc06g035700	Dehydration responsive element binding transcription factor (AHRD V3.3 *** W6FIY4_9ROSA)	ERF	-17.8453	0.138938	-6.79191	0.002088	2.24346	0	7.28366	0.831165		down	Down-CLN-only
Solyc06g035940	Homeobox leucine zipper protein (AHRD V3.3 *** A0A072TNH2_MEDTR)	HD-ZIP	-2.81934	0.006438	-1.13047	1	12.939	3.98899	0.0173911	0	down		Down in CA4 only
Solyc06g036170	gras9	GRAS	-3.77059	9.255e-09	-1.12162	1	31.3742	7.28355	20.4254	15.775	down		Down in CA4 only
Solyc06g036305	MYB transcription factor (AHRD V3.3 *** A1DR87_CATRO)	MYB_related	1.08894	1	-1.15277	1	7.99191	7.71904	8.70685	6.53268
Solyc06g042933	MADS-box transcription factor (AHRD V3.3 --* A0A023JBX3_RAFTU)	M-type_MADS	1	1	1	1	0	0	0	0
Solyc06g042951	LOW QUALITY:MADS box transcription factor (AHRD V3.3 *-* Q69BL3_PHAEQ)	M-type_MADS	1	1	1	1	0	0	0	0
Solyc06g048373	LOW QUALITY:MADS-box transcription factor (AHRD V3.3 *-* A0A072UYG7_MEDTR)	M-type_MADS	1	1	1	1	0	0	0	0
Solyc06g048380	MADS-box transcription factor family protein (AHRD V3.3 *-* G7KGN7_MEDTR)	M-type_MADS	1	1	1	1	0	0	0	0
Solyc06g048630	methionine sulfoxide reductase A1	bZIP	-1.01994	1	1.49469	0.062653	19.4467	16.8862	23.6653	30.7229
Solyc06g048870	WRKY transcription factor 19	WRKY	-1.58922	1	-1.31043	1	0.0784723	0	0.0413781	0
Solyc06g049040	BZIP transcription factor (AHRD V3.3 *** A0A072V8H4_MEDTR)	bZIP	-4.78463	0.001547	-6.31123	2.635e-09	9.87887	1.73553	22.1138	2.94041	down	down	universal Down
Solyc06g050160	Homeobox leucine zipper protein (AHRD V3.3 *** A0A072TNH2_MEDTR)	HD-ZIP	-1.1174	1	1.33928	1	0.0480198	0.0256715	0.0781811	0.12998
Solyc06g050430	LOB domain-containing protein, putative (AHRD V3.3 *** B9S4B8_RICCO)	LBD	2.79736	0.216703	1.22201	1	2.02888	5.23917	1.86414	2.00055
Solyc06g050520	dehydration responsive element binding protein 1	ERF	35.7244	7.731e-05	46.1657	4.324e-14	0.0499133	5.67575	0.260114	15.6298	up	up	universal Up
Solyc06g050950	LOB domain-containing protein, putative (AHRD V3.3 *** B9S461_RICCO)	LBD	1	1	-1.14426	1	0	0	0.019229	0
Solyc06g051060	Homeodomain-like superfamily protein (AHRD V3.3 *-* AT2G40260.1)	G2-like	1.51825	1	2.09529	0.455705	2.24416	3.0791	2.44559	4.56896
Solyc06g051120	Transcription factor, putative (AHRD V3.3 *** B9SQQ1_RICCO)	Trihelix	-1.48406	1	3.02395	1.045e-08	0.326945	0.15666	13.0763	34.5145		up	Up CLN only
Solyc06g051260	bHLH transcription factor 043	bHLH	-2.34517	0.132183	-4.74319	8.528e-06	7.66395	2.82698	17.1635	3.04587		down	Down-CLN-only
Solyc06g051550	fe inefficient	bHLH	1	1	1	1	0	0	0	0
Solyc06g051577	NF-X1-type zinc finger protein NFXL2 (AHRD V3.3 *** AT5G05660.1)	NF-X1	1.36892	0.957431	2.50733	0.0213683	6.11813	7.46198	4.55007	10.0647		up	Up CLN only
Solyc06g051840	Solanum lycopersicum Cytokinin Response Factor 6	ERF	2.38793	1	1.15948	1	0.709732	1.66491	1.84035	1.86836
Solyc06g053220	Homeobox leucine zipper protein (AHRD V3.3 *** B8YIB0_MIRJA)	HD-ZIP	3.63484	2.069e-05	23.1705	8.607e-37	4.95392	16.2605	2.0478	43.6969	up	up	universal Up
Solyc06g053240	ethylene-responsive transcription factor SHINE3	ERF	1.76226	1	1.00321	1	0.26543	0.504244	0.329921	0.287312
Solyc06g053350	BZIP transcription factor (AHRD V3.3 *** G7IHV8_MEDTR)	bZIP	1.21131	0.987064	1.74234	0.0622464	15.8826	17.0659	12.1504	18.439
Solyc06g053610	R2R3MYB transcription factor 14	MYB	2.71566	0.0384812	1.6195	1	3.05998	7.56296	1.95843	2.82125	up		Up-ca4 only
Solyc06g053720	Zinc finger, C2H2 (AHRD V3.3 *** A0A124SAQ3_CYNCS)	C2H2	1.71198	1	7.35286	0.429492	0	0.0839904	0.0886297	1.29909
Solyc06g053960	SolycHsfA6b	HSF	1.60919	1	3.49672	0.73962	0	0.0718638	0.183332	0.844277
Solyc06g054600	Zinc finger transcription factor 42	C3H	1.63727	1	-1.14856	1	0.113792	0.240202	0.181094	0.121745
Solyc06g054620	Zinc finger transcription factor 43	C3H	18.3545	4.026e-05	10.2578	0.006523	0.242676	5.99261	0.362726	4.29549	up	up	universal Up
Solyc06g054625	Zinc finger CCCH domain-containing protein 32 (AHRD V3.3 *-* A0A151STD4_CAJCA)	C3H	20.1662	9.008e-09	26.3508	1.303e-09	0.51567	11.4721	0.415981	12.4324	up	up	universal Up
Solyc06g054630	Ethylene-responsive transcription factor (AHRD V3.3 *-* A0A0K9NXK4_ZOSMR)	ERF	1	1	1	1	0	0	0	0
Solyc06g054680	LOW QUALITY:MADS-box transcription factor family protein (AHRD V3.3 *** A0A072UVN6_MEDTR)	M-type_MADS	1	1	1	1	0	0	0	0
Solyc06g059780	LOW QUALITY:MADS-box transcription factor family protein (AHRD V3.3 *** A0A072UVN6_MEDTR)	M-type_MADS	1	1	1	1	0	0	0	0
Solyc06g059970	TPI	MIKC_MADS	-3.03553	1	-3.77636	1	0.271094	0	0.370073	0
Solyc06g060230	NAC domain-containing protein, putative (AHRD V3.3 *** B9S2X2_RICCO)	NAC	5.87013	6.646e-105	14.9869	1.007e-52	31.9762	166.836	30.361	396.088	up	up	universal Up
Solyc06g060490	BZIP transcription factor (AHRD V3.3 *** A0A0K9NU16_ZOSMR)	bZIP	-1.40333	0.399971	-2.15248	0.001307	20.8111	13.1018	27.6504	11.0747		down	Down-CLN-only
Solyc06g060740	Zinc finger family protein (AHRD V3.3 *** B9IBW4_POPTR)	C2H2	1.78702	1	1.46461	1	1.81471	2.96531	2.61762	3.37737
Solyc06g060830	Homeobox-leucine zipper family protein (AHRD V3.3 *** B9GYL8_POPTR)	HD-ZIP	-1.00753	1	-1.85855	0.0126229	15.6086	13.7213	25.1068	11.6579
Solyc06g060940	GATA transcription factor, putative (AHRD V3.3 *** B9SYZ6_RICCO)	GATA	-1.88386	1	-2.27471	1	1.00135	0.415471	0.79792	0.239348
Solyc06g061030	Two-component response regulator-like protein (AHRD V3.3 *** W9RZ29_9ROSA)	ARR-B	-2.66337	0.0009989	-2.80349	0.0005536	19.3459	6.36023	19.2845	5.88912	down	down	universal Down
Solyc06g061080	NAC domain protein, (AHRD V3.3 *** A0A061GAH7_THECC)	NAC	-1.14748	1	-1.06988	1	0.274578	0.196792	0.141059	0.106756
Solyc06g061160	LOW QUALITY:Zinc finger, C2H2 (AHRD V3.3 *** A0A103XFH7_CYNCS)	C2H2	1.95999	1	2.91917	0.996657	0.69202	1.31465	0.443546	1.34428
Solyc06g062460	bHLH transcription factor136	bHLH	1.86929	0.241665	4.28938	7.233e-09	5.02624	8.42476	6.28823	23.7638		up	Up CLN only
Solyc06g062520	Dof zinc finger protein (AHRD V3.3 *** W9QMS6_9ROSA)	Dof	1.21296	1	1.02627	1	6.74032	7.26688	9.12616	8.12271
Solyc06g062623	LOB domain-containing protein, putative (AHRD V3.3 *-* B9SN30_RICCO)	LBD	1.74571	1	1	1	0.0546295	0.172442	0	0
Solyc06g062630	LOB domain-containing protein, putative (AHRD V3.3 *-* B9SN30_RICCO)	LBD	1.07234	1	-1.31491	1	0.0889284	0.0930023	0.187888	0.0962021
Solyc06g062670	zinc finger family protein	C2H2	1.20806	0.743247	-1.12704	1	27.5754	29.5318	28.1991	21.6783
Solyc06g063020	Zinc finger transcription factor 44	C3H	-1.0539	1	-1.15844	1	8.48588	7.12607	8.02438	5.98942
Solyc06g063070	Ethylene Response Factor A.3	ERF	-1.35834	0.006722	1.09381	0.825126	97.6961	63.6759	102.874	97.5638
Solyc06g063380	LOW QUALITY:NAC domain-containing protein, putative (AHRD V3.3 *-* B9SK58_RICCO)	NAC	1.23206	1	1	1	0.0555088	0.0879523	0	0
Solyc06g063430	NAC domain-containing protein, putative (AHRD V3.3 *** B9T5U4_RICCO)	NAC	1.23445	1	1	1	0	0.0276577	0	0
Solyc06g064540	LOB domain-containing protein, putative (AHRD V3.3 *** B9SXJ8_RICCO)	LBD	1	1	1	1	0	0	0	0
Solyc06g064580	bHLH transcription factor 044	bHLH	1	1	1	1	0	0	0	0
Solyc06g064590	bHLH transcription factor 045	bHLH	1.72081	1	1.18878	1	0	0.0850315	0	0.0218152
Solyc06g064840	AGAMOUS MADS box factor transcription factor (AHRD V3.3 *** A0A0K9Q4Y3_ZOSMR)	MIKC_MADS	1	1	1	1	0	0	0	0
Solyc06g065040	bHLH transcription factor 086	bHLH	1.04677	1	-2.13353	0.172038	7.60897	7.06047	8.50629	3.39506
Solyc06g065100	R2R3MYB transcription factor 3	MYB	1.44532	0.166655	-1.93378	0.0952928	19.8132	25.4176	14.0744	6.25394
Solyc06g065190	TCP transcription factor 13	TCP	1	1	1	1	0	0	0	0
Solyc06g065410	NAC domain-containing protein, putative (AHRD V3.3 *** B9SLE9_RICCO)	NAC	1.75325	1	-1.72422	1	0.160062	0.337429	0.341118	0.122977
Solyc06g065440	Protein SENSITIVE TO PROTON RHIZOTOXICITY 1 (AHRD V3.3 *** STOP1_ARATH)	C2H2	-1.92291	0.0748852	-1.16037	1	14.6259	6.68061	9.32603	6.95171
Solyc06g065820	Ethylene Response Factor H.1	ERF	-4.62049	0.274468	-1.56761	1	2.44114	0.375539	1.91451	1.01695
Solyc06g066180	Myb family transcription factor family protein (AHRD V3.3 *** B9GZU3_POPTR)	G2-like	1.07949	1	1.83489	1	1.32488	1.27619	1.37671	2.28647
Solyc06g066340	Myb family transcription factor family protein (AHRD V3.3 *** U5GMY7_POPTR)	G2-like	-1.87528	0.0265159	-1.50108	0.429492	21.1325	9.92658	15.3527	8.82831
Solyc06g066370	WRKY transcription factor 31	WRKY	-1.60809	2.689e-08	1.49485	1.129e-12	147.671	81.2951	205.746	266.694
Solyc06g066390	AP2-like ethylene-responsive transcription factor (AHRD V3.3 *** A0A072TQP3_MEDTR)	AP2	1.04229	1	1	1	0.0343173	0.0366706	0	0
Solyc06g066540	Ethylene-responsive transcription factor TINY (AHRD V3.3 *** TINY_ARATH)	ERF	1.1735	1	-1.14173	1	1.29002	1.36138	1.44704	1.08442
Solyc06g068200	Far1-related sequence 6 (AHRD V3.3 *** A0A061G8J5_THECC)	FAR1	2.44142	1	1.93549	1	0	0.170039	0	0.108104
Solyc06g068210	Protein FAR1-RELATED SEQUENCE 8 (AHRD V3.3 *** W9RSB0_9ROSA)	FAR1	4.13069	0.0002324	2.74401	0.0331206	3.21326	12.1261	3.36812	8.21393	up	up	universal Up
Solyc06g068360	Ethylene-responsive transcription factor (AHRD V3.3 *** W9RS58_9ROSA)	ERF	-1.43069	1	-1.60044	1	1.83587	1.1011	1.1544	0.581974
Solyc06g068390	LOW QUALITY:Zinc finger protein, putative (AHRD V3.3 *** B9SMU5_RICCO)	C2H2	-2.60708	0.493854	-2.79938	0.340051	3.11105	0.984275	3.48053	1.00361
Solyc06g068460	WRKY transcription factor 40	WRKY	-4.37843	1.681e-28	-1.83787	1.273e-10	90.9721	18.3128	125.975	59.3709	down		Down in CA4 only (strict)
Solyc06g068570	AP2-like ethylene-responsive transcription factor	AP2	-2.55118	0.111147	-10.9362	0.0001001	7.48326	2.52645	8.57201	0.574533		down	Down-CLN-only
Solyc06g068580	LOW QUALITY:NAC domain protein, (AHRD V3.3 *-* A0A061EDT4_THECC)	NAC	1	1	1	1	0	0	0	0
Solyc06g068830	Ethylene-responsive transcription factor (AHRD V3.3 *-* W9S0J2_9ROSA)	ERF	1.20871	1	1	1	0	0.024621	0	0
Solyc06g068870	bHLH transcription factor 087	bHLH	-1.66444	0.0045	-1.77785	0.0001905	44.0308	23.3847	53.3155	25.948
Solyc06g069100	NAC domain protein, (AHRD V3.3 *** A0A061FUV1_THECC)	NAC	1.20902	1	1	1	0	0.0246578	0	0
Solyc06g069240	branched1b	TCP	1.67529	1	1.12002	1	0.838335	1.32368	1.49819	1.46861
Solyc06g069310	Nuclear transcription factor Y protein (AHRD V3.3 *** G7JT12_MEDTR)	NF-YB	-1.22675	0.827201	-1.0635	1	24.753	17.8508	29.1807	23.7807
Solyc06g069385	Dof zinc finger protein (AHRD V3.3 *** W9RP28_9ROSA)	Dof	5.10397	2.995e-102	8.61803	3.462e-124	37.9391	172.004	23.1892	174.134	up	up	universal Up
Solyc06g069430	FRUITFULL-like MADS-box 1	MIKC_MADS	2.15077	0.392197	1.21139	1	2.7777	5.42748	2.48421	2.63335
Solyc06g069460	TCP transcription factor 6	TCP	1.85311	0.258912	5.10499	4.515e-07	4.49135	7.47281	3.67804	16.7523		up	Up CLN only
Solyc06g069600	bHLH transcription factor 047	bHLH	-8.19205	0.0005725	-3.20198	0.0429422	7.45386	0.702381	7.87608	2.05299	down	down	universal Down
Solyc06g069710	NAC domain protein, (AHRD V3.3 *** A0A061FWI7_THECC)	NAC	-1.18347	1	1.88725	1	0.542626	0.387837	0.474226	0.878428
Solyc06g069760	Dof zinc finger protein 22	Dof	-2.33424	7.202e-09	-2.06776	5.443e-06	60.0709	22.7274	50.8951	21.2789	down	down	universal Down
Solyc06g069850	R2R3MYB transcription factor 30	MYB	-1.48572	0.64376	-1.17362	1	10.5368	6.2433	8.70418	6.41261
Solyc06g070900	TCP transcription factor 17	TCP	-1.45719	0.681909	-1.52399	0.778937	11.4121	6.89992	8.57695	4.83939
Solyc06g070990	WRKY transcription factor 74	WRKY	1	1	1.16851	1	0	0	0	0.0194728
Solyc06g071230	MYB transcription factor (AHRD V3.3 *** A1DR86_CATRO)	MYB_related	1.09649	1	1.24663	0.349025	42.946	41.722	41.6868	45.0817
Solyc06g071300	MADS-box transcription factor family protein (AHRD V3.3 --* AT5G27944.1)	M-type_MADS	-1.70489	1	-1.2737	1	0.739329	0.33534	0.875659	0.571186
Solyc06g071480	Dof zinc finger protein (AHRD V3.3 *** A0A0B6VJP1_TOBAC)	Dof	-1.36241	1	-4.05797	0.014164	7.94467	5.13379	8.18443	1.66143		down	Down-CLN-only
Solyc06g071520	LOW QUALITY:MYB family protein (AHRD V3.3 *** A0A067K7T2_JATCU)	MYB	1	1	1	1	0	0	0	0
Solyc06g071660	LOB domain-containing protein, putative (AHRD V3.3 *** B9S640_RICCO)	LBD	-1.18262	1	-1.66295	1	0.199224	0.131	0.346548	0.134596
Solyc06g071690	R2R3MYB transcription factor 50	MYB	1.22237	1	-1.55543	1	0.209219	0.25276	0.247757	0.0968255
Solyc06g071860	Zinc finger transcription factor 46	C3H	-1.00232	1	1.14859	1	13.6278	12.0428	11.0167	10.9872
Solyc06g072040	CONSTANS interacting protein 2a	NF-YC	3.83252	3.752e-48	3.01073	4.538e-32	43.9521	149.539	49.778	130.159	up	up	universal Up
Solyc06g072310	Homeobox-leucine zipper family protein (AHRD V3.3 *** B9N3B2_POPTR)	HD-ZIP	1.07889	1	-1.68122	1	1.85959	1.78642	1.61896	0.788009
Solyc06g072360	Zinc finger family protein (AHRD V3.3 *** B9HJL4_POPTR)	C2H2	1.21448	1	-2.54519	0.295258	8.00368	8.63523	5.45062	1.78644
Solyc06g072370	GAGA-binding transcriptional activator (AHRD V3.3 *** H1ZN93_SOLLC)	BBR-BPC	-2.16406	0.413011	-1.94201	0.919325	4.81325	1.90664	3.90254	1.68609
Solyc06g072520	bHLH transcription factor GBOF-1	bHLH	1.38184	1	1.24752	1	0.243588	0.343191	0.103056	0.140061
Solyc06g072720	Zinc finger transcription factor 47	C3H	1.82033	0.005835	2.2701	0.0002113	17.5347	28.3693	13.2671	26.2569		up	Up CLN only (strict)
Solyc06g072750	SolycHsfA1e	HSF	1.3909	1	1.69951	0.631929	3.40972	4.2469	3.98166	5.94733
Solyc06g072890	WUSCHEL-related homeobox (AHRD V3.3 *-* A0A0K9P0R2_ZOSMR)	WOX	2.54773	1	2.98007	1	0.374013	1.02661	0.567803	1.69575
Solyc06g073050	NAC domain-containing protein	NAC	1.46347	0.0757895	1.32647	0.085937	25.3141	32.8692	44.1399	50.7973
Solyc06g073180	CONSTANS interacting protein 1	DBB	-1.41376	6.502e-08	-1.92306	6.01e-18	246.636	154.491	191.477	86.2651
Solyc06g073200	Far-red impaired responsive (FAR1) family protein (AHRD V3.3 *** AT3G59470.2)	FAR1	8.15366	1.693e-09	13.8759	1.398e-13	2.28654	17.3578	1.55604	20.2064	up	up	universal Up
Solyc06g073210	Far-red impaired responsive (FAR1) family protein (AHRD V3.3 *** AT3G59470.2)	FAR1	2.65031	0.013248	2.16708	0.077679	4.62068	11.042	5.00069	9.52981	up		Up-ca4 only
Solyc06g073640	GAMYB-like2	MYB	2.42346	0.493854	2.49366	0.351376	1.20852	2.76215	1.80563	4.07611
Solyc06g073670	Protein FAR1-RELATED SEQUENCE 3 (AHRD V3.3 *** W9R5U7_9ROSA)	FAR1	1.08934	1	-1.16094	1	8.26169	7.98223	7.74812	5.76997
Solyc06g073720	EIL1	EIL	-1.0861	1	1.50739	6.148e-05	84.5534	68.948	70.5177	92.2122
Solyc06g073730	LeEIL4EIN3-like	EIL	2.00609	1.742e-11	2.17452	9.746e-11	52.8655	94.0563	38.7623	73.2096	up	up	universal Up
Solyc06g073920	CRABS CLAW-like protein 2a	YABBY	-3.69101	0.0005387	-5.7508	4.897e-05	13.5318	3.16134	12.1736	1.73972	down	down	universal Down
Solyc06g073980	B3 domain-containing protein (AHRD V3.3 *-* A0A199VRZ0_ANACO)	B3	1.22989	1	-1.08726	1	4.22961	4.63482	5.39614	4.29343
Solyc06g074010	Transcription factor (E2F) (AHRD V3.3 *** Q9FNS0_OXYRB)	E2F/DP	1.21801	1	-1.32205	1	2.43209	2.64962	2.50107	1.61195
Solyc06g074120	bell-like homeodomain protein 2	TALE	-1.81442	0.0001673	-1.60925	0.003954	51.0896	24.888	50.024	26.9055
Solyc06g074160	B3 domain-containing protein (AHRD V3.3 *** M8CP43_AEGTA)	B3	-2.16096	1	-1.69379	1	0.227685	0.0299499	0.0924786	0
Solyc06g074170	NAC domain protein, (AHRD V3.3 *** A0A061GVZ7_THECC)	NAC	1.24029	1	2.0152	1	0.620965	0.710538	0.546421	1.07195
Solyc06g074320	BZIP family transcription factor family protein (AHRD V3.3 *** B9HQ02_POPTR)	bZIP	-4.2701	1	-1.7731	1	0.628568	0.0400458	0.502506	0.195309
Solyc06g074360	TRANSPARENT TESTA 1 protein, putative (AHRD V3.3 *** B9SCR9_RICCO)	C2H2	-1.10089	1	1.36858	1	0.203513	0.152934	0.122808	0.188302
Solyc06g074800	LOW QUALITY:Zinc finger family protein (AHRD V3.3 *** B9HQP7_POPTR)	C2H2	-5.59844	1.171e-06	-3.8265	0.00034	17.2677	2.63513	13.8628	3.05544	down	down	universal Down
Solyc06g074910	potato leaf	MYB	1.15888	1	-1.13449	1	0	0.0187428	0.0179267	0
Solyc06g074915	Myb transcription factor (AHRD V3.3 *-* A0A072VBN0_MEDTR)	MYB_related	1	1	1	1	0	0	0	0
Solyc06g074920	blind-like6	MYB_related	1	1	1	1	0	0	0	0
Solyc06g075140	GATA transcription factor (AHRD V3.3 *-* A0A0J8C2J7_BETVU)	GATA	2.83239	1	2.75681	0.824038	0.463598	1.37925	0.752011	2.00031
Solyc06g075150	Auxin Response Factor 10B	ARF	2.52427	0.696734	2.97796	0.290491	1.01354	2.44599	1.3113	3.61397
Solyc06g075250	Zinc finger family protein (AHRD V3.3 *** S8C619_9LAMI)	C2H2	-2.15997	0.000125	-1.39646	0.162449	34.7699	14.1951	35.0441	21.723	down		Down in CA4 only
Solyc06g075330	LOB domain-containing protein, putative (AHRD V3.3 *** B9SK21_RICCO)	LBD	-3.60912	1	-1.1196	1	1.36607	0.249985	1.00638	0.766926
Solyc06g075335	LOB domain-containing protein, putative (AHRD V3.3 *-* B9SK21_RICCO)	LBD	-4.12097	1	1.67298	1	0.415653	0	0.152443	0.298868
Solyc06g075370	Dof zinc finger protein (AHRD V3.3 *** W9RMR9_9ROSA)	Dof	-1.34247	0.448365	-1.07375	1	25.6284	16.8795	20.3927	16.457
Solyc06g075510	APETALA2e	AP2	2.22165	0.0788502	3.09658	0.0292177	4.92642	9.83859	2.64447	7.3415		up	Up CLN only
Solyc06g075567	WUSCHEL-like homeobox protein (AHRD V3.3 *** F6MIV6_ORYSJ)	WOX	1.55013	1	-3.90204	1	0.872322	1.26264	0.738343	0.078099
Solyc06g075660	MYB family protein (AHRD V3.3 *** A0A067L6V8_JATCU)	MYB	-1.83731	0.0164761	-2.17286	0.004129	24.6085	11.81	22.5299	8.92671		down	Down CLN only (strict)
Solyc06g075670	MYB-related transcription factor (AHRD V3.3 *-* A0A059PRS8_SALMI)	MYB_related	1.17092	1	-1.52234	1	0.937845	0.992855	0.516756	0.254631
Solyc06g075780	Zinc finger, C2H2 (AHRD V3.3 *** A0A103Y6U7_CYNCS)	C2H2	5.13238	8.421e-05	4.04523	1.217e-07	2.25036	10.7178	5.94455	21.1993	up	up	universal Up
Solyc06g076000	WUSCHEL-related homeobox 2 (AHRD V3.3 *** A0A0B2RJI5_GLYSO)	WOX	1	1	1	1	0	0	0	0
Solyc06g076030	Dof zinc finger protein (AHRD V3.3 *** Q9M4G1_SOLTU)	Dof	1.3779	0.981429	1.3098	1	6.46262	7.93214	6.67983	7.62086
Solyc06g076270	Telomere-binding family protein (AHRD V3.3 *** B9HPG4_POPTR)	MYB_related	1.442	1	1.95385	1	0.961155	1.27979	0.911942	1.65494
Solyc06g076280	Transcription factor GRAS (AHRD V3.3 *** A0A118K209_CYNCS)	GRAS	-1.64327	0.132197	2.13251	1.774e-05	18.6744	10.0198	19.6219	36.407		up	Up CLN only
Solyc06g076290	GRAS family transcription factor (AHRD V3.3 *-* G7JUU0_MEDTR)	GRAS	1	1	1	1	0	0	0	0
Solyc06g076350	LePCL1	G2-like	3.89713	0.166655	14.5882	6.718e-09	0.861149	3.3144	0.869227	12.5635		up	Up CLN only
Solyc06g076770	Myb family transcription factor family protein (AHRD V3.3 *** B9HCK2_POPTR)	MYB	-1.01231	1	1.47591	0.0554818	18.4934	16.1801	26.0176	33.3453
Solyc06g076820	Zinc finger (C2H2 type) family protein	C2H2	-2.57333	2.146e-07	-3.39431	2.932e-10	42.4239	14.5306	41.1254	10.4223	down	down	universal Down
Solyc06g076840	R2R3MYB transcription factor 119	MYB	1	1	1.13588	1	0	0	0	0.0157021
Solyc06g082010	Zinc finger transcription factor 48	C3H	5.54983	4.209e-95	3.81965	6.239e-52	31.4141	154.963	48.1328	159.713	up	up	universal Up
Solyc06g082300	UDP-glycosyltransferase (AHRD V3.3 *** A0A067XTI9_CICAR)	LBD	-1.89872	0.0501587	-3.17035	0.0004401	16.8591	7.80905	17.1453	4.60931		down	Down-CLN-only
Solyc06g082310	LOB domain-containing protein, putative (AHRD V3.3 *** B9S461_RICCO)	LBD	1	1	1	1	0	0	0	0
Solyc06g082430	LOB domain-containing protein, putative (AHRD V3.3 *** B9S4B8_RICCO)	LBD	1	1	1	1	0	0	0	0
Solyc06g082510	Telomeric repeat-binding factor 1 (AHRD V3.3 *** A0A1D1YNQ3_9ARAE)	MYB_related	-1.74629	0.322823	-1.21696	1	10.9832	5.52054	10.2964	7.31434
Solyc06g082520	B3 domain-containing protein (AHRD V3.3 *** W9SAB7_9ROSA)	B3	1.79036	0.104608	3.96644	5.031e-06	9.0193	14.3964	5.03743	17.6648		up	Up CLN only
Solyc06g082530	cinnamate-4-hydroxylase (AHRD V3.3 *-* AT2G30490.1)	GRAS	-4.15875	1.091e-09	1.17722	1	30.8767	6.48677	14.5568	14.8769	down		Down in CA4 only
Solyc06g082590	DNA-binding protein Pti6	ERF	1.07409	1	-1.01768	1	19.8386	18.8829	42.2246	35.9682
Solyc06g082770	LOB domain family protein	LBD	1.21009	1	1.04007	1	0.0479088	0.0761343	0.0522102	0.051708
Solyc06g083170	bHLH transcription factor 049	bHLH	-1.09068	1	-1.01768	1	2.49814	2.019	2.28079	1.94095
Solyc06g083430	LOW QUALITY:Transcription factor, putative (AHRD V3.3 *** B9S517_RICCO)	Trihelix	-1.00702	1	1.98916	0.0429882	8.1941	7.20664	7.68364	13.3646
Solyc06g083590	ABI3	B3	1.19618	1	-1.14415	1	0.0338113	0.0589672	0.0835007	0.0487109
Solyc06g083600	B3 domain-containing transcription factor ABI3-like protein (AHRD V3.3 *** A0A0B0MR68_GOSAR)	B3	1	1	1	1	0	0	0	0
Solyc06g083850	NAC domain protein, (AHRD V3.3 *** A0A061DNM9_THECC)	NAC	1.97572	1	-1.33123	1	0.711744	1.36067	0.794761	0.488824
Solyc06g083900	R2R3MYB transcription factor 13	MYB	3.86562	2.277e-18	3.35374	1.589e-08	16.1007	55.4674	10.1712	29.8448	up	up	universal Up
Solyc06g083930	LOB domain-containing protein, putative (AHRD V3.3 *** B9S4L6_RICCO)	LBD	1	1	1	1	0	0	0	0
Solyc06g083980	bHLH transcription factor138	bHLH	-1.33292	0.486162	1.29189	0.657469	24.0449	15.949	16.844	18.8988
Solyc07g005140	Two-component response regulator (AHRD V3.3 *** W9RL08_9ROSA)	ARR-B	-1.02235	1	1.35723	1	7.31159	6.33215	5.14585	6.09608
Solyc07g005400	bHLH transcription factor 050	bHLH	-5.12803	0.434474	-3.75476	0.672997	2.11143	0.269745	1.65081	0.296375
Solyc07g005650	WRKY transcription factor 32	WRKY	1.43555	1	1.27662	1	3.05719	3.93879	2.89341	3.23427
Solyc07g006630	CONSTANS-like protein (AHRD V3.3 *** B2MW87_SOLLC)	CO-like	-1.63834	5.571e-06	-1.82265	1.625e-09	96.1945	51.9613	115.787	55.0221
Solyc07g006750	blind-like8	MYB	1	1	1	1	0	0	0	0
Solyc07g006840	NAC domain protein (AHRD V3.3 *-* S5RDR3_9ROSA)	NAC	1	1	1	1	0	0	0	0
Solyc07g006880	Zinc finger protein, putative (AHRD V3.3 *** B9T768_RICCO)	C2H2	1	1	1	1	0	0	0	0
Solyc07g007120	class II knotted-like homeodomain protein	TALE	1.83228	1.864e-16	-1.63954	2.352e-08	106.439	172.844	140.266	74.1236
Solyc07g008010	R2R3MYB transcription factor 82	MYB	-1.8488	0.854848	-1.57703	1	3.51596	1.63035	2.28274	1.21261
Solyc07g008180	CRABS CLAW-like protein 5a	YABBY	-4.05699	2.657e-09	-3.02304	2.066e-06	30.7749	6.63019	29.2456	8.30967	down	down	universal Down
Solyc07g008730	Pathogenesis-related homeodomain protein (AHRD V3.3 *** W9QLT1_9ROSA)	HB-PHD	1.12461	1	-1.34629	1	3.76197	3.76215	3.7399	2.37857
Solyc07g009110	Two-component response regulator (AHRD V3.3 *-* W9RS74_9ROSA)	G2-like	1.17991	1	1	1	0	0.021223	0	0
Solyc07g009560	LOW QUALITY:Two-component response regulator (AHRD V3.3 *-* W9RS74_9ROSA)	G2-like	1	1	1	1	0	0	0	0
Solyc07g009575	LOW QUALITY:Two-component response regulator (AHRD V3.3 *-* W9QMB4_9ROSA)	ARR-B	1	1	1	1	0	0	0	0
Solyc07g009580	Two-component response regulator (AHRD V3.3 *-* W9QMB4_9ROSA)	ARR-B	1	1	1	1	0	0	0	0
Solyc07g016180	Auxin Response Factor 7A	ARF	-3.50952	9.12e-11	-6.45605	3.055e-09	41.4731	10.383	22.9722	2.98714	down	down	universal Down
Solyc07g017343	LOW QUALITY:MADS-box transcription factor (AHRD V3.3 *-* A0A072UYG7_MEDTR)	M-type_MADS	1	1	1	1	0	0	0	0
Solyc07g017433	LOW QUALITY:B3 domain-containing protein (AHRD V3.3 *** W9RFQ0_9ROSA)	B3	1	1	1	1	0	0	0	0
Solyc07g017470	B3 domain-containing protein (AHRD V3.3 *** W9RFQ0_9ROSA)	B3	1	1	1	1	0	0	0	0
Solyc07g018010	bHLH transcription factor139	bHLH	-2.29546	0.001499	-1.57678	0.340321	22.2259	8.50986	13.096	7.15811	down		Down in CA4 only
Solyc07g018290	AP2-like ethylene-responsive transcription factor (AHRD V3.3 *** G7JVD9_MEDTR)	AP2	-1.86029	0.607797	-10.715	0.0348604	4.95393	2.30422	3.78778	0.201693		down	Down-CLN-only
Solyc07g019550	LOW QUALITY:Two-component response regulator (AHRD V3.3 *-* W9RKG5_9ROSA)	ARR-B	1	1	1	1	0	0	0	0
Solyc07g020710	Tesmin/TSO1-like CXC domain-containing protein (AHRD V3.3 *** A0A061GMK6_THECC)	CPP	-1.0759	1	-1.03993	1	5.83498	4.79547	5.83227	4.85764
Solyc07g020962	MADS-box transcription factor family protein (AHRD V3.3 *-* G7JZ38_MEDTR)	M-type_MADS	1	1	1	1	0	0	0	0
Solyc07g020964	MADS-box transcription factor family protein (AHRD V3.3 *-* G7J813_MEDTR)	M-type_MADS	1	1	1	1	0	0	0	0
Solyc07g020966	MADS-box transcription factor family protein (AHRD V3.3 *** G7J813_MEDTR)	M-type_MADS	1	1	1	1	0	0	0	0
Solyc07g021550	Effector of transcription protein (AHRD V3.3 *** G7KJT8_MEDTR)	HRT-like	1.84633	0.0601464	1.45368	0.677396	9.66663	15.9087	7.96218	10.0868
Solyc07g026560	Homeobox-leucine zipper family protein (AHRD V3.3 *-* B9N3B2_POPTR)	HD-ZIP	1	1	1	1	0	0	0	0
Solyc07g026675	myb-like transcription factor family protein (AHRD V3.3 *-* AT5G56840.1)	MYB_related	-3.86048	0.0394365	-4.05269	0.0247787	5.80638	1.24483	6.34242	1.26971	down	down	universal Down
Solyc07g026680	Myb-like transcription factor family protein, putative (AHRD V3.3 *** A0A061GMU9_THECC)	MYB_related	-2.26507	0.247991	-3.06497	0.0714965	7.01315	2.67663	6.74226	1.82922
Solyc07g038160	GATA transcription factor (AHRD V3.3 *** A0A0K9PML1_ZOSMR)	GATA	-3.18327	8.217e-05	-5.54005	6.879e-07	19.5299	5.3534	17.5311	2.64867	down	down	universal Down
Solyc07g039384	LOB domain protein (AHRD V3.3 *-* A0A072UGP3_MEDTR)	LBD	1	1	1	1	0	0	0	0
Solyc07g039570	bHLH transcription factor 051	bHLH	-2.29762	1	-1.90012	1	0.172818	0	0.119981	0
Solyc07g040680	SolycHsfA9	HSF	-1.43659	1	-4.60874	0.0247787	7.44049	4.55175	6.38752	1.11106		down	Down-CLN-only
Solyc07g040920	MYB transcription factor (AHRD V3.3 *** E5GB88_CUCME)	MYB_related	-1.83806	0.0554656	-2.12442	0.0148747	18.5753	8.89769	18.0066	7.28702		down	Down-CLN-only
Solyc07g041640	Growth-regulating factor-like protein (AHRD V3.3 *** A0A072US13_MEDTR)	GRF	1.25935	1	-2.17805	0.939862	3.10257	3.49148	2.56981	0.960375
Solyc07g041850	Homeobox leucine zipper protein (AHRD V3.3 *** G7JVZ2_MEDTR)	HD-ZIP	1	1	1	1	0	0	0	0
Solyc07g042230	Ethylene-responsive transcription factor (AHRD V3.3 *-* A0A0K9P1G2_ZOSMR)	ERF	-2.23828	1	1	1	0.164915	0	0	0
Solyc07g042260	Auxin Response Factor 7	ARF	-3.79541	0.005292	-3.69294	0.00561	10.3144	2.32027	9.51185	2.1487	down	down	universal Down
Solyc07g043260	Far1-related sequence 2-like protein (AHRD V3.3 *** A0A0B0NT15_GOSAR)	FAR1	-1.34168	0.880735	-1.39525	0.74676	12.7249	8.37081	12.8469	7.94971
Solyc07g043270	FAR1 (AHRD V3.3 *** A0A178UYQ0_ARATH)	FAR1	-1.13221	1	-1.25451	0.409198	36.4979	28.5397	42.3324	29.2308
Solyc07g043330	Transcription factor GRAS (AHRD V3.3 *** A0A103XVP0_CYNCS)	GRAS	-3.87167	7.664e-06	-6.36759	1.558e-09	20.1278	4.51736	22.526	2.96948	down	down	universal Down
Solyc07g043580	bHLH transcription factor 052	bHLH	-1.01396	1	-1.36753	0.278661	29.5689	25.8289	30.8606	19.5329
Solyc07g043620	Auxin Response Factor 6B	ARF	1.59277	0.382899	1.10583	1	7.51235	10.6685	9.63797	9.25207
Solyc07g045000	Homeodomain-like superfamily protein (AHRD V3.3 *-* AT2G02060.2)	G2-like	2.00472	1	2.22932	1	0.354922	0.748764	0.465879	1.04246
Solyc07g045030	NAC domain-containing protein, putative (AHRD V3.3 *** B9RI29_RICCO)	NAC	-4.7767	1	-4.91606	0.672997	0.756089	0.0469346	1.74419	0.215534
Solyc07g045180	CONSTANS-like zinc finger protein (AHRD V3.3 *** A0A023GS52_SOYBN)	DBB	1.06199	1	1.60113	1	1.73006	1.63473	1.2043	1.74115
Solyc07g045520	FAR1-related sequence 10 (AHRD V3.3 *** AT5G28530.3)	FAR1	-1.15869	1	1.23783	1	3.60971	2.74331	2.4038	2.60707
Solyc07g045550	Transcriptional regulator STERILE APETALA family protein (AHRD V3.3 *** B9IAS7_POPTR)	SAP	1	1	1	1	0	0	0	0
Solyc07g045560	LOW QUALITY:Transcriptional regulator STERILE APETALA, putative (AHRD V3.3 *-* B9SW51_RICCO)	SAP	1	1	1	1	0	0	0	0
Solyc07g047950	GRAS family transcription factor (AHRD V3.3 *** G7KEQ0_MEDTR)	GRAS	-1.15693	1	-2.65983	0.001136	19.5705	14.9675	18.7553	6.04094		down	Down-CLN-only
Solyc07g047960	WRKY transcription factor 1	WRKY	1.63145	0.867042	1.20997	1	3.19241	4.68778	2.51319	2.66053
Solyc07g049490	Ethylene Response Factor F.3	ERF	1.33648	1	1.79483	0.182668	7.31094	8.6944	7.24159	11.3598
Solyc07g049640	LOW QUALITY:Myb-like transcription factor family protein (AHRD V3.3 *-* G7KXD8_MEDTR)	G2-like	1	1	1	1	0	0	0	0
Solyc07g052300	R2R3MYB transcription factor 101	MYB	1.33641	1	-1.06007	1	0.0985853	0.156386	0.0512189	0.0353393
Solyc07g052670	bHLH transcription factor 053	bHLH	1.11353	1	1.61217	0.417842	5.25136	5.19292	6.94209	9.77341
Solyc07g052700	AGAMOUS-like MADS-box transcription factor (AHRD V3.3 *** B2ZX81_CRYJA)	M-type_MADS	3.86747	4.561e-08	3.59887	4.326e-17	7.022	24.3933	17.6918	55.499	up	up	universal Up
Solyc07g052707	Formin-like protein (AHRD V3.3 *-* G8IRK0_SOLLC)	M-type_MADS	2.74532	1	2.76269	0.672997	0.264812	0.849835	0.544256	1.50723
Solyc07g052720	MADS-box transcription factor (AHRD V3.3 *** A0A072UYG7_MEDTR)	M-type_MADS	1.88345	0.187347	1.11944	1	6.03299	10.169	15.4373	14.9956
Solyc07g052760	DNA-binding storekeeper protein-related transcriptional regulator, putative (AHRD V3.3 *** A0A061F9M7_THECC)	GeBP	1.20169	1	1.24582	0.845765	17.2534	18.3886	17.7074	19.1533
Solyc07g052830	DNA-binding storekeeper protein-related transcriptional regulator (AHRD V3.3 *-* AT4G00390.1)	GeBP	-1.02689	1	1.53299	0.414279	11.8039	10.1786	8.37079	11.1864
Solyc07g052930	bHLH transcription factor141	bHLH	7.30645	0.250449	18.2718	0.0035	0.144472	1.67894	0.112601	3.77958		up	Up CLN only
Solyc07g052960	GRAS family TF	GRAS	-1.73243	1	-1.34547	1	0.0975457	0	0.100619	0.0351609
Solyc07g053230	R2R3MYB transcription factor 83	MYB	-1.13189	1	-20.2519	5.673e-05	2.30456	1.78968	7.63787	0.217109		down	Down-CLN-only
Solyc07g053240	R2R3MYB transcription factor 81	MYB	-2.47828	1	1.26924	1	0.309888	0.0403905	0.162183	0.209571
Solyc07g053290	bHLH transcription factor 054	bHLH	1.08176	1	-1.35192	0.796567	15.0688	14.4482	13.8396	8.84478
Solyc07g053410	TCP transcription factor 10	TCP	-2.10647	0.008194	-2.03373	0.0188826	19.7025	8.22288	18.8514	7.97726	down	down	universal Down
Solyc07g053450	BZIP family transcription factor (AHRD V3.3 *** A0A072VB17_MEDTR)	bZIP	-7.14565	0.00299	-11.4425	0.002072	6.40178	0.692097	5.77507	0.332087	down	down	universal Down
Solyc07g053570	Zinc finger family protein (AHRD V3.3 *** U5FMI7_POPTR)	C2H2	-1.85159	1	-1.14679	1	1.86255	0.836753	2.05217	1.53658
Solyc07g053590	NAC domain-containing protein (AHRD V3.3 *** A0A060A134_BOENI)	NAC	2.18165	1	-1.83654	1	0.629614	1.35607	1.07266	0.453716
Solyc07g053610	Homeodomain-like transcriptional regulator (AHRD V3.3 *** AT5G44180.3)	HB-other	-2.04079	0.0315028	-1.62531	0.276353	16.6426	7.1632	15.3264	8.13065	down		Down in CA4 only
Solyc07g053630	Two-component response regulator-like APRR2 (AHRD V3.3 *** A0A151SET7_CAJCA)	G2-like	-1.98358	2.882e-10	-2.55952	7.197e-16	98.3744	43.8704	94.4479	31.9202		down	Down CLN only (strict)
Solyc07g053680	LOW QUALITY:NAC transcription factor (AHRD V3.3 *** B3VK71_TOBAC)	NAC	1.69026	1	1	1	0	0.0814281	0	0
Solyc07g053740	Ethylene Response Factor F.4	ERF	-3.49676	3.7e-70	1.39157	3.398e-17	298.843	75.6157	430.483	519.383	down		Down in CA4 only (strict)
Solyc07g053750	Zinc finger transcription factor 50	C3H	-2.29937	1	-1.78437	1	0.264828	0.0353547	0.104553	0
Solyc07g053810	Squamosa promoter binding protein 4	SBP	-1.43038	1	1.2098	1	0.802303	0.461331	1.36565	1.45658
Solyc07g054220	Ethylene-responsive transcription factor ERF053 (AHRD V3.3 *** A0A0B2RF70_GLYSO)	ERF	7.30847	6.852e-19	18.8191	1.936e-89	5.48769	36.2692	6.41104	106.655	up	up	universal Up
Solyc07g054380	Homeobox-leucine zipper protein family (AHRD V3.3 *-* AT4G37790.1)	HD-ZIP	1.03378	1	1.03892	1	0.0260613	0.0278485	0.0262708	0.0281597
Solyc07g054630	B3 domain-containing transcription factor VRN1 (AHRD V3.3 *** A0A0B0PU79_GOSAR)	B3	3.01935	0.121266	4.16655	0.009865	1.86195	5.21788	1.60392	6.15954		up	Up CLN only
Solyc07g054840	R2R3MYB transcription factor 41	MYB	1.49321	1	1.50911	1	0	0.0581821	0	0.0588323
Solyc07g054960	R2R3MYB transcription factor 66	MYB	1	1	1	1	0	0	0	0
Solyc07g054980	R2R3MYB transcription factor 85	MYB	1	1	1	1	0	0	0	0
Solyc07g055000	R2R3MYB transcription factor 72	MYB	-1.51774	1	-3.58425	1	0.127164	0.033973	0.630036	0.0690722
Solyc07g055100	Transcription factor, putative (AHRD V3.3 *-* B9S9B5_RICCO)	Trihelix	1.01737	1	-1.46503	1	0.71119	0.642939	1.21934	0.684871
Solyc07g055280	WRKY transcription factor 78	WRKY	-2.80805	0.253989	-3.76197	0.0595033	5.03508	1.5123	5.76857	1.24452
Solyc07g055710	SolycHsfA4b	HSF	-2.81834	0.0479531	-2.22438	0.002329	8.7874	2.68565	22.1648	8.57502	down	down	universal Down
Solyc07g055920	Tomato AGAMOUS-like 1	MIKC_MADS	1.64291	1	1	1	0	0.0758424	0	0
Solyc07g056280	WRKY transcription factor 30	WRKY	-1.60832	0.400454	1.63167	0.290771	12.325	6.74322	8.57089	12.197
Solyc07g062050	SH2 domain protein A (AHRD V3.3 *** AT1G17040.1)	STAT	-3.01524	0.493854	-1.7892	0.718215	3.20847	0.863682	4.07336	1.92274
Solyc07g062160	Zinc finger, B-box (AHRD V3.3 *** A0A103Y421_CYNCS)	DBB	2.19051	0.0004113	2.74199	7.349e-08	12.8401	25.0537	14.4273	34.497	up	up	universal Up
Solyc07g062200	bHLH transcription factor 088	bHLH	1.28274	1	1	1	0	0.0333538	0	0
Solyc07g062260	Brassinazole-resistant 1 protein (AHRD V3.3 *** G7IR04_MEDTR)	BES1	-1.59307	1	-1.73039	0.973774	4.02721	2.19526	4.40495	2.15814
Solyc07g062680	lanceolate	TCP	-5.47543	5.02e-10	-6.98848	3.06e-13	25.4606	4.02236	30.6837	3.70738	down	down	universal Down
Solyc07g062710	BZIP family transcription factor (AHRD V3.3 *** G8A005_MEDTR)	bZIP	-3.09536	2.714e-06	-15.4293	2.736e-32	27.8024	7.87605	53.5389	2.90018	down	down	universal Down
Solyc07g062790	Homeobox-leucine zipper protein family (AHRD V3.3 *-* AT1G69780.1)	HD-ZIP	-5.7436	1	1	1	0.631756	0	0	0
Solyc07g062840	goblet	NAC	-1.1065	1	-1.76177	1	1.18251	0.935251	0.54891	0.220145
Solyc07g062980	Squamosa promoter-binding protein, putative (AHRD V3.3 *** B9T4B7_RICCO)	SBP	1.56501	1	1.13228	1	0.528122	0.79875	0.894495	0.89334
Solyc07g063410	JA2-like	NAC	3.83176	3.152e-07	6.27412	6.897e-16	6.07024	20.9367	5.83428	32.3438	up	up	universal Up
Solyc07g063420	NAC domain transcription factor	NAC	-1.15797	1	3.65164	0.003398	2.45673	1.86314	2.92408	9.56336		up	Up CLN only
Solyc07g063670	LOW QUALITY:mediator of RNA polymerase II transcription subunit (AHRD V3.3 --* AT4G28840.2)	NZZ/SPL	1	1	1	1	0	0	0	0
Solyc07g063830	bHLH transcription factor142	bHLH	-1.7588	1	2.56914	0.149909	2.04156	0.977271	2.25292	5.19924
Solyc07g063840	LOW QUALITY:DNA-binding storekeeper protein-related transcriptional regulator (AHRD V3.3 --* AT2G25650.1)	GeBP	1	1	1	1	0	0	0	0
Solyc07g063940	SCARECROW	GRAS	-3.07854	3.934e-05	1.82838	0.0149355	21.6688	6.15494	14.2717	22.7179	down		Down in CA4 only (strict)
Solyc07g063970	C2H2-like zinc finger protein (AHRD V3.3 *** G7JF39_MEDTR)	C2H2	-1.50148	0.686353	-2.52052	0.0799796	9.12004	5.34076	8.77084	2.94705
Solyc07g064000	LOW QUALITY:DNA-binding storekeeper protein-related transcriptional regulator (AHRD V3.3 --* AT2G25650.1)	GeBP	1	1	1	1	0	0	0	0
Solyc07g064040	bHLH transcription factor143	bHLH	-1.33334	0.0181944	-1.91583	9.314e-10	88.5496	58.7957	103.873	46.9489
Solyc07g064890	Ethylene Response Factor F.2	ERF	1.15736	0.241643	1.2959	0.0128028	111.692	114.519	92.6249	104.096
Solyc07g065260	WRKY transcription factor 18	WRKY	1.399	0.57961	1.30404	0.776489	11.6823	14.5235	12.6424	14.3277
Solyc07g065270	GRAS7	GRAS	1.81766	0.002807	1.76617	0.001331	19.7181	31.8429	24.0894	36.9733
Solyc07g065500	CCAAT-binding transcription factor	NF-YB	3.76363	1.184e-39	2.30199	2.073e-11	37.4267	125.095	34.5748	69.1509	up	up	universal Up
Solyc07g065570	Nuclear transcription factor Y subunit B (AHRD V3.3 *-* B7FGV1_MEDTR)	NF-YB	1	1	1	1	0	0	0	0
Solyc07g065580	Nuclear transcription factor Y subunit B (AHRD V3.3 *-* B7FGV1_MEDTR)	NF-YB	1.05608	1	1.9199	1	0.0492169	0.0526541	0	0.106302
Solyc07g066160	LOW QUALITY:Tapetum-specific zinc finger protein 1 (AHRD V3.3 *** P93716_PETHY)	C2H2	1.97609	1	1.7844	1	0.458715	0.918058	0.348347	0.629525
Solyc07g066220	WRKY transcription factor 2	WRKY	2.17075	6.197e-06	1.72605	0.007074	20.0174	38.6269	19.8742	29.8233	up		Up CA4 only (strict)
Solyc07g066250	GRAS family transcription factor (AHRD V3.3 *** A0A061F3B6_THECC)	GRAS	1.28801	1	1	1	0	0.0339758	0	0
Solyc07g066330	NAC domain-containing protein (AHRD V3.3 *** W0C8Y8_9FABA)	NAC	3.1699	0.00483	-1.28683	1	3.38256	9.75346	11.4589	7.69409	up		Up in CA4 only
Solyc08g005050	transcription factor MYC1	bHLH	-1.38298	0.0854261	1.71105	0.0005952	47.4742	30.3734	31.5204	46.8387
Solyc08g005170	SolycHsfA1a	HSF	-1.26527	0.946737	-1.11254	1	14.1525	9.8829	12.873	10.0195
Solyc08g005260	Myb family transcription factor family protein (AHRD V3.3 *** U5GMY7_POPTR)	G2-like	-1.15888	1	-1.11297	1	4.43307	3.37216	5.04115	3.91506
Solyc08g005290	BZIP transcription factor family protein (AHRD V3.3 *** G7KB04_MEDTR)	bZIP	1.18899	1	1.29358	1	8.68348	9.16742	8.59604	9.67399
Solyc08g005430	Growth-regulating factor (AHRD V3.3 *** A0A072TW62_MEDTR)	GRF	1.8164	0.22225	1.53022	0.778937	5.8327	9.48054	5.61811	7.51428
Solyc08g005780	Beta-amylase (AHRD V3.3 *** K4CI67_SOLLC)	BES1	1.02658	1	-1.30211	1	3.65997	3.33119	3.61333	2.37894
Solyc08g005870	R2R3MYB transcription factor 8	MYB	-2.64864	1	-5.24028	0.429492	1.33856	0.374214	1.34061	0.128282
Solyc08g005900	Trihelix transcription factor GT-3a-like protein (AHRD V3.3 *** G7K6R0_MEDTR)	Trihelix	3.211	3.835e-11	4.95048	3.05e-26	14.3113	40.9648	14.8888	64.3557	up	up	universal Up
Solyc08g006020	NAC domain protein, (AHRD V3.3 *-* A0A061F8R9_THECC)	NAC	1.47923	1	1.08195	1	0.0681589	0.145838	0.146852	0.147215
Solyc08g006025	NAC domain-containing protein (AHRD V3.3 *-* I6YR01_9CARY)	NAC	1	1	1	1	0	0	0	0
Solyc08g006110	BZIP transcription factor (AHRD V3.3 *** G7I545_MEDTR)	bZIP	1.47888	0.233028	-1.1155	1	14.4775	19.0211	15.1219	11.7404
Solyc08g006190	transcriptional factor B3 family protein (AHRD V3.3 *** AT1G26680.4)	B3	1.21946	1	1.45736	1	0	0.0258892	0	0.0528521
Solyc08g006200	Transcriptional factor B3 family protein (AHRD V3.3 *** AT2G24700.1)	B3	1.21689	1	-1.13443	1	0	0.0255862	0.0522445	0.0262318
Solyc08g006210	Transcriptional factor B3 family protein (AHRD V3.3 *** AT2G24700.1)	B3	-1.19635	1	-3.06454	1	0.233508	0.153525	0.275191	0
Solyc08g006220	Transcriptional factor B3 family protein (AHRD V3.3 *-* AT2G24700.1)	B3	-1.19932	1	-1.94713	0.551586	4.57689	3.36066	6.10494	2.66196
Solyc08g006230	Transcriptional factor B3 family protein (AHRD V3.3 *-* AT4G00260.1)	B3	-1.49017	1	-7.61807	0.0239464	2.89659	1.68294	4.89617	0.456797		down	Down-CLN-only
Solyc08g006240	Transcriptional factor B3 family protein (AHRD V3.3 *** AT2G24700.1)	B3	-2.31826	1	-2.6634	1	0.303874	0.0490236	0.221721	0
Solyc08g006260	Transcriptional factor B3 family protein (AHRD V3.3 *-* AT4G00260.1)	B3	1.24273	1	-2.08759	0.655735	2.73801	3.04252	3.82798	1.5295
Solyc08g006280	Transcriptional factor B3 family protein (AHRD V3.3 *-* AT4G00260.1)	B3	1	1	-1.78238	1	0	0	0.132324	0.0136368
Solyc08g006320	WRKY transcription factor 11	WRKY	-2.44387	6.395e-12	-1.06178	1	76.6393	27.7077	127.506	104.101	down		Down in CA4 only
Solyc08g006490	transcriptional factor B3 family protein (AHRD V3.3 *** AT4G31690.1)	B3	1	1	1	1	0	0	0	0
Solyc08g006530	CONSTANS-like protein (AHRD V3.3 *** Q0MQL9_SOLTU)	CO-like	-2.30778	4.39e-13	-2.03131	3.523e-10	91.6702	35.1177	94.4734	40.2616	down	down	universal Down
Solyc08g007020	NAC domain protein (AHRD V3.3 *-* I6YQY9_9CARY)	NAC	1	1	-1.79331	1	0	0	0.105744	0
Solyc08g007170	LOW QUALITY:Transcription factor, putative (AHRD V3.3 *-* A0A061DWU0_THECC)	Trihelix	-1.71758	0.0785549	-1.03639	1	20.4354	10.4893	20.7633	17.3644
Solyc08g007190	GATA transcription factor, putative (AHRD V3.3 *** B9SYZ6_RICCO)	GATA	-1.12519	1	-1.75126	0.973774	4.43535	3.47845	4.12931	1.9946
Solyc08g007230	Ethylene-responsive transcription factor (AHRD V3.3 *** A0A024CAT9_BRAJU)	ERF	8.27468	5.823e-05	8.29087	0.002072	0.974097	7.99773	0.592435	5.10076	up	up	universal Up
Solyc08g007270	Homeobox-leucine zipper family protein (AHRD V3.3 *** B9GYL8_POPTR)	HD-ZIP	-1.16468	1	1.40358	1	4.62256	3.49887	5.12736	6.28569
Solyc08g007820	C-repeat binding factor (AHRD V3.3 *** A0A0B5KMN4_ACTCH)	ERF	-1.30028	1	-2.78654	0.103601	3.27748	2.20541	6.30818	1.88849
Solyc08g007830	C-repeat binding factor (AHRD V3.3 *** E7D090_PRUPE)	ERF	-10.0386	0.743247	-7.28921	1	1.20377	0	0.838316	0
Solyc08g007840	Dehydration-responsive element binding factor (AHRD V3.3 *** X2JR99_POPNI)	ERF	-4.01928	1	1	1	0.593706	0.0422236	0	0
Solyc08g007960	LOW QUALITY:Nuclear transcription factor Y protein (AHRD V3.3 *** G7ITK9_MEDTR)	NF-YC	1	1	1	1	0	0	0	0
Solyc08g008280	WRKY transcription factor 53	WRKY	-19.0113	0.000108	-90.0749	1.042e-14	7.22362	0.224797	19.8081	0.0763711	down	down	universal Down
Solyc08g008285	LOW QUALITY:WRKY family transcription factor (AHRD V3.3 *-* AT4G11070.2)	WRKY	1	1	1	1	0	0	0	0
Solyc08g008305	Ethylene-responsive transcription factor ERF061 (AHRD V3.3 *** A0A0B2R037_GLYSO)	ERF	-1.2774	1	-1.19133	1	1.60988	1.09069	1.80105	1.29208
Solyc08g008380	Auxin Response Factor 9B	ARF	-1.20259	1	-1.59625	0.973774	3.47319	2.5383	4.11423	2.19132
Solyc08g008410	Plant regulator RWP-RK family protein (AHRD V3.3 *** G7IAL8_MEDTR)	Nin-like	-1.33995	0.944106	3.56387	2.025e-09	10.9374	7.20017	9.83026	30.6685		up	Up CLN only
Solyc08g008480	Myb transcription factor,R2R3MYB transcription factor 4	MYB	-17.5497	5.895e-05	-1.02457	1	7.65963	0.27535	1.62968	1.37618	down		Down in CA4 only
Solyc08g008485	Myb transcription factor (AHRD V3.3 *** S8DZZ2_9LAMI)	MYB	-2.67953	1	-3.19537	0.996657	1.48227	0.416047	1.46598	0.318343
Solyc08g008500	Dof zinc finger protein (AHRD V3.3 *** A0A0B6VI93_TOBAC)	Dof	-4.6336	0.274468	-3.34514	0.996657	2.32389	0.351729	1.46298	0.298138
Solyc08g008600	bHLH transcription factor 055	bHLH	3.5117	1	1	1	0	0.296296	0	0
Solyc08g008660	NAC domain-containing protein, putative (AHRD V3.3 *** A0A061G3T7_THECC)	NAC	-1.54825	1	-1.46523	1	0.0730163	0	0.106715	0.0264493
Solyc08g013690	B3 domain-containing protein (AHRD V3.3 *** A0A1D1Z5C9_9ARAE)	B3	-1.25099	1	1.12933	1	4.216	2.96148	6.08798	5.97545
Solyc08g013700	B3 domain-containing protein (AHRD V3.3 *** A0A1D1Z5C9_9ARAE)	B3	-1.22807	1	-2.25967	1	2.90921	2.0764	0.954312	0.301712
Solyc08g013900	Plant regulator RWP-RK family protein (AHRD V3.3 *** AT2G43500.9)	Nin-like	2.33245	1	3.60801	0.577975	0.596724	1.39002	0.627281	2.26347
Solyc08g014030	GRAS family transcription factor (AHRD V3.3 *** A0A061EK79_THECC)	GRAS	-3.36157	0.007244	-5.98034	0.0005093	10.6343	2.71923	9.26698	1.24715	down	down	universal Down
Solyc08g022080	BZIP transcription factor (AHRD V3.3 *-* Q93YM7_TOBAC)	bZIP	1.64091	0.0352775	1.38055	0.249613	17.7217	25.8334	21.1565	25.3653
Solyc08g028850	LOW QUALITY:NAC domain-containing protein, putative (AHRD V3.3 --* B9T476_RICCO)	NAC	1	1	-1.95953	1	0	0	0.127899	0
Solyc08g029090	B3 domain-containing protein family (AHRD V3.3 *-* A0A151RF19_CAJCA)	B3	-1.33702	1	-1.4191	1	5.88015	3.86582	6.47599	3.92211
Solyc08g041820	Homeobox protein knotted-1, putative (AHRD V3.3 *** B9RNZ6_RICCO)	TALE	-2.66834	1.441e-14	-4.69824	1.496e-29	80.2573	26.5679	90.0376	16.5232	down	down	universal Down
Solyc08g048370	TCP transcription factor 29	TCP	-2.44924	0.355954	-2.41908	0.351376	4.53323	1.56963	4.46459	1.53221
Solyc08g048390	TCP transcription factor 24	TCP	1.89007	0.105054	-1.02535	1	7.80244	13.1675	15.4239	13.0382
Solyc08g059770	LOW QUALITY:Zinc finger family protein (AHRD V3.3 --* B9HQP7_POPTR)	C2H2	1	1	1	1	0	0	0	0
Solyc08g060840	FAR1 (AHRD V3.3 *** A0A178UYQ0_ARATH)	FAR1	1.35598	0.59072	1.87671	0.0136014	12.267	14.7755	12.9237	21.128
Solyc08g061130	BZIP transcription factor (AHRD V3.3 *** L0MZN5_MALDO)	bZIP	1.91923	0.003417	6.32444	3.316e-17	15.5177	26.4883	6.28449	35.0726		up	Up CLN only (strict)
Solyc08g061140	overexpressor of cationic peroxidase 3 (AHRD V3.3 *** AT5G11270.1)	HB-other	-1.10917	1	-1.52595	0.405473	13.0621	10.4196	14.4369	8.16224
Solyc08g062200	Plant regulator RWP-RK family protein (AHRD V3.3 *-* AT1G64530.1)	Nin-like	1	1	2.4277	1	0	0	0	0.164982
Solyc08g062210	Nuclear transcription factor Y subunit (AHRD V3.3 *-* A0A0K9P8V1_ZOSMR)	NF-YA	1.05723	1	-1.74475	0.339917	9.33673	8.75017	11.4372	5.63364
Solyc08g062490	WRKY transcription factor 50	WRKY	-6.01809	0.434474	-8.12798	0.0239464	2.07234	0.20665	4.90235	0.42155		down	Down-CLN-only
Solyc08g062510	Homeobox leucine zipper protein (AHRD V3.3 *** A0A072UAM9_MEDTR)	HD-ZIP	1	1	1.17369	1	0	0	0	0.0200709
Solyc08g062530	Homeobox-leucine zipper family protein (AHRD V3.3 *-* B9GU68_POPTR)	HB-other	1	1	1	1	0	0	0	0
Solyc08g062780	bHLH transcription factor 089	bHLH	8.53943	0.250449	4.70226	0.73962	0.0998734	1.64484	0.106586	0.862332
Solyc08g062960	SolycHsfA2	HSF	190.478	2.491e-121	198.002	1.495e-108	1.41599	261.256	1.20865	230.237	up	up	universal Up
Solyc08g063040	Zinc-finger protein	C2H2	-5.2485	5.987e-10	-5.58371	1.372e-09	27.0924	4.47677	24.8776	3.76769	down	down	universal Down
Solyc08g065380	Myb transcription factor family protein, putative (AHRD V3.3 *** A0A061GL43_THECC)	MYB_related	1.202	1	-1.55201	1	0	0.0238294	0.0735797	0
Solyc08g065420	bell-like homeodomain protein 4	TALE	1.29016	1	-1.17499	1	3.06071	3.53194	2.71583	1.98661
Solyc08g065910	blind-like5	MYB	3.89266	1	1	1	0	0.341237	0	0
Solyc08g065940	Zinc finger CCCH domain-containing protein (AHRD V3.3 *** R4QQJ8_CUCME)	C3H	-1.59102	8.35e-05	-3.28365	3.15e-18	83.3846	46.3787	77.7898	20.4575		down	Down CLN only (strict)
Solyc08g066190	Myb domain-containing protein (AHRD V3.3 *-* W9SD24_9ROSA)	MYB_related	1.15986	1	1.17862	1	0.0338491	0.0536329	0.0512119	0.0729688
Solyc08g066500	Homeobox leucine-zipper protein (AHRD V3.3 *** Q8H964_ZINVI)	HD-ZIP	-3.79438	0.0364906	-3.73807	0.0387888	6.69308	1.47556	6.00463	1.30796	down	down	universal Down
Solyc08g066510	GATA transcription factor (AHRD V3.3 *** K4CLM7_SOLLC)	GATA	1.42866	1	-1.22435	1	0.289876	0.417391	0.309881	0.198247
Solyc08g066660	Ethylene-responsive transcription factor TINY (AHRD V3.3 *** TINY_ARATH)	ERF	-1.65091	0.576531	-1.61409	0.941432	7.90194	4.19311	6.17169	3.27089
Solyc08g067150	Tesmin/TSO1-like CXC domain-containing protein (AHRD V3.3 *-* AT3G22780.1)	CPP	-2.76323	0.253989	-3.37556	0.0903778	4.89883	1.49506	5.21409	1.2578
Solyc08g067230	MADS box transcription factor (AHRD V3.3 *** G3EIU8_9SOLA)	MIKC_MADS	1.05394	1	-1.05246	1	0.0555269	0.0581992	0.116325	0.0900602
Solyc08g067340	WRKY transcription factor 46	WRKY	-1.80101	1	-4.10451	6.262e-10	1.91241	0.888085	33.2933	6.94469		down	Down-CLN-only
Solyc08g067360	WRKY transcription factor 45	WRKY	-1.06497	1	1.22049	1	0.198504	0.157905	2.05442	2.19925
Solyc08g068320	Myb (AHRD V3.3 *** Q948S5_TOBAC)	MYB	-4.75103	0.166655	-2.64258	0.824038	3.48194	0.556022	2.11135	0.620833
Solyc08g068380	NAC domain containing protein 82 (AHRD V3.3 --* AT5G09330.5)	NAC	1.30876	1	1.16764	1	2.18913	2.57418	2.12479	2.17024
Solyc08g068540	B3 domain-containing protein (AHRD V3.3 *** W9QJE4_9ROSA)	B3	11.6107	0.003766	3.83466	0.672997	0.347566	4.82619	0.372749	1.56674	up		Up-ca4 only
Solyc08g068545	B3 domain-containing transcription factor VRN1 (AHRD V3.3 *-* A0A0B2QZW5_GLYSO)	B3	11.6905	0.003766	3.27895	0.672997	0.330772	4.68627	0.445281	1.52914	up		Up-ca4 only
Solyc08g068760	LOW QUALITY:Growth-regulating factor-like protein (AHRD V3.3 *-* A0A072US13_MEDTR)	GRF	1	1	1	1	0	0	0	0
Solyc08g069160	sequence-specific DNA binding transcription factor (AHRD V3.3 *** AT4G31270.1)	Trihelix	3.56598	7.761e-05	3.22381	0.0004092	4.72003	15.2115	4.85234	13.8185	up	up	universal Up
Solyc08g074300	NAC domain-containing protein (AHRD V3.3 *-* I6YR01_9CARY)	NAC	1	1	-2.32927	1	0	0	0.177184	0
Solyc08g074860	Eukaryotic translation initiation factor 3 subunit G (AHRD V3.3 *-* M1CY77_SOLTU)	bZIP	3.39852	1	1.62651	1	0	0.282945	0	0.0723983
Solyc08g075110	bHLH transcription factor145	bHLH	1	1	1	1	0	0	0	0
Solyc08g075950	Growth-regulating factor (AHRD V3.3 *** A0A072TW62_MEDTR)	GRF	1.05585	1	1.01983	1	2.89341	2.7126	2.25456	1.99563
Solyc08g076010	Myb family transcription factor family protein (AHRD V3.3 *** B9GZU3_POPTR)	G2-like	2.58982	1	3.68556	0.996657	0.155058	0.543243	0.277605	1.19733
Solyc08g076100	GBF9G-box binding	bZIP	1.24412	0.867042	1.44144	0.287326	18.4462	20.3564	15.0616	18.8726
Solyc08g076230	GAGA-binding transcriptional activator (AHRD V3.3 *** H1ZN90_SOLLC)	BBR-BPC	2.43077	0.254627	1.04624	1	2.45271	5.44969	4.41586	4.01066
Solyc08g076330	LOW QUALITY:Far1-related sequence 5-like protein (AHRD V3.3 *-* A0A0B0N4Q1_GOSAR)	FAR1	-1.4433	1	1	1	0.413519	0.217547	0	0
Solyc08g076370	Homeobox-leucine zipper family protein (AHRD V3.3 *** B9GZI9_POPTR)	HD-ZIP	-6.8846	6.437e-06	-8.00683	3.573e-05	13.828	1.67825	11.0363	1.09383	down	down	universal Down
Solyc08g076400	Myb family transcription factor family protein (AHRD V3.3 *** U5GMY7_POPTR)	G2-like	-1.29999	1	-1.43156	0.902728	9.95649	6.75674	7.86729	4.72952
Solyc08g076590	SolycHsfA1c	HSF	1.28305	1	1.16688	1	3.36504	3.85767	3.61534	3.67663
Solyc08g076700	R2R3MYB transcription factor 107	MYB	1	1	1	1	0	0	0	0
Solyc08g076710	R2R3MYB transcription factor 39	MYB	-1.16374	1	1.52965	1	0.0716593	0.0379444	0.0508312	0.128614
Solyc08g076810	RING/U-box superfamily protein (AHRD V3.3 *-* AT4G17920.1)	bHLH	-1.13189	1	-2.24194	0.455705	3.31408	2.5797	5.42294	2.033
Solyc08g076820	bHLH transcription factor146	bHLH	-4.17595	2.469e-11	-13.8672	4.242e-25	36.5233	7.65727	43.0831	2.58622	down	down	universal Down
Solyc08g076930	jasmonic acid 3	bHLH	-1.41451	0.0389201	2.1592	1.21e-13	53.2127	33.2871	50.6133	94.8769		up	Up CLN only (strict)
Solyc08g077000	LOW QUALITY:Zinc finger, C2H2 (AHRD V3.3 *** A0A103XFH7_CYNCS)	C2H2	-4.24082	0.434474	1.06454	1	2.18278	0.365759	1.20631	1.12075
Solyc08g077060	Zinc finger, LSD1-type (AHRD V3.3 *** A0A103XQX8_CYNCS)	LSD	3.36642	3.624e-22	3.25492	1.694e-20	26.2303	78.4941	26.2788	74.4147	up	up	universal Up
Solyc08g077110	NAC domain protein, (AHRD V3.3 *** A0A061GAH7_THECC)	NAC	-2.04048	1	1.15846	1	1.72719	0.689613	1.8042	1.8303
Solyc08g077230	two-component response regulator-like APRR2-like	ARR-B	-1.63185	0.163055	-2.83777	0.0002292	18.4184	9.95175	20.8004	6.27971		down	Down-CLN-only
Solyc08g077960	GATA transcription factor, putative (AHRD V3.3 *** B9SYZ6_RICCO)	GATA	1.04248	1	-1.04181	1	8.91925	8.24095	9.4891	7.89172
Solyc08g078170	Ethylene-responsive transcription factor (AHRD V3.3 *** A0A024CAT9_BRAJU)	ERF	1.12928	1	4.57932	0.73962	0.290338	0.305668	0.117151	0.878712
Solyc08g078180	Ethylene Response Factor A.1	ERF	1.0571	1	5.65198	0.27025	0.0590464	0.062024	0.317255	2.0921
Solyc08g078190	ethylene-responsive transcription factor	ERF	1.01049	1	-1.72043	0.0277714	13.3262	11.929	25.7032	12.9037
Solyc08g078300	Homeobox-leucine zipper family protein (AHRD V3.3 *** B9MUS1_POPTR)	HD-ZIP	-3.45832	0.00483	-1.29447	1	10.9685	2.72545	9.59185	6.39761	down		Down in CA4 only
Solyc08g078340	MYB transcription factor (AHRD V3.3 *** T2DNE9_PHAVU)	MYB_related	-1.26049	0.780751	-1.02091	1	23.1949	16.2749	22.2705	18.9094
Solyc08g078410	ethylene-responsive transcription factor (AHRD V3.3 *-* AT5G07580.1)	ERF	6.17199	0.16755	-1.33551	1	0.374603	2.65805	0.201094	0.101508
Solyc08g078420	ethylene-responsive transcription factor (AHRD V3.3 *-* AT5G07580.1)	ERF	29.5302	0.006676	-2.5611	1	0	3.36561	0.503749	0.100083	up		Up in CA4 only
Solyc08g078590	LOW QUALITY:Zinc finger family protein (AHRD V3.3 *** B9IBW4_POPTR)	C2H2	1.67864	1	-1.75022	1	0.2943	0.517646	0.315104	0.106548
Solyc08g078800	GRAS family transcription factor (AHRD V3.3 *** A0A061GBD8_THECC)	GRAS	-2.121	0.0293945	-1.42974	0.494808	15.0922	6.2404	14.4221	8.71026	down		Down in CA4 only
Solyc08g079100	CRABS CLAW 1b	YABBY	-3.02989	7.613e-05	-3.70558	9.298e-07	21.9674	6.34294	25.06	5.77855	down	down	universal Down
Solyc08g079120	NAC domain protein, (AHRD V3.3 *** A0A061G3J0_THECC)	NAC	-1.3417	1	1.39408	1	0.404073	0.236718	0.142918	0.218269
Solyc08g079270	R2R3MYB transcription factor 42	MYB	-1.99368	1	1.40015	1	0.810455	0.301278	0.767869	0.978319
Solyc08g079800	Growth-regulating factor (AHRD V3.3 *-* B6UGM8_MAIZE)	GRF	-3.60881	0.0221793	-9.90076	0.0003188	7.66992	1.79727	7.66531	0.567311	down	down	universal Down
Solyc08g080100	MADS box transcription factor (AHRD V3.3 *** C3PTE7_POPTO)	MIKC_MADS	1.21804	1	-1.39252	1	1.7405	1.90354	4.07223	2.50267
Solyc08g080120	Homeobox protein knotted-1, putative (AHRD V3.3 *** B9RC00_RICCO)	TALE	-2.43303	0.0002521	-2.29775	0.001053	25.7739	9.31371	24.719	9.26123	down	down	universal Down
Solyc08g080150	TCP transcription factor 20	TCP	-3.23411	0.043449	-3.87211	7.852e-06	7.90992	2.0849	19.2537	4.22507	down	down	universal Down
Solyc08g080290	Dehydration responsive element binding transcription factor (AHRD V3.3 *** W6FIY4_9ROSA)	ERF	-3.60422	1	-2.30315	1	0.781058	0.106714	0.853553	0.255906
Solyc08g080400	GRAS family transcription factor (AHRD V3.3 *** A0A061G628_THECC)	GRAS	-1.3685	1	1.41512	1	5.25116	3.36707	3.51957	4.36588
Solyc08g080540	SolycHsfB2b	HSF	4.94952	2.414e-19	1.75546	0.0172729	10.7929	47.7833	16.1192	24.6188	up		Up CA4 only (strict)
Solyc08g080580	Myb (AHRD V3.3 *** Q948S4_TOBAC)	MYB	1.94184	0.724021	1.47569	1	2.17407	3.85053	2.31665	3.01873
Solyc08g081140	bHLH transcription factor 090	bHLH	-1.70485	0.063141	-2.06904	0.036587	20.8168	10.7667	15.8048	6.56262		down	Down-CLN-only
Solyc08g081495	Mitogen-activated protein kinase (AHRD V3.3 *** A0A0V0I7N7_SOLCH)	MYB_related	-8.04715	0.0352775	-1.23421	1	3.89782	0.325733	3.7165	2.58864	down		Down in CA4 only
Solyc08g081500	LETHM1	MYB	1	1	-1.30579	1	0	0	0.0407602	0
Solyc08g081610	WRKY family transcription factor, putative (AHRD V3.3 *** A0A061G6N0_THECC)	WRKY	-5.92553	0.677836	-1.20643	1	1.76366	0.165578	1.49595	1.05521
Solyc08g081630	WRKY transcription factor 56	WRKY	1.60512	1	-1.30511	1	0.0184262	0.0975822	0.0406695	0
Solyc08g081650	Ethylene-responsive transcription factor (AHRD V3.3 *-* W9RJN8_9ROSA)	AP2	1.08728	1	2.0277	0.939862	1.23874	1.20329	1.09126	2.03708
Solyc08g081670	Ethylene-responsive transcription factor (AHRD V3.3 *-* W9RJN8_9ROSA)	AP2	2.41559	0.132183	1.84022	0.499012	3.23278	7.08398	3.93957	6.38213
Solyc08g081960	Solanum Lycopersicum Cytokinin Response Factor 2	ERF	-2.2842	0.488428	-2.99525	0.390745	4.2145	1.56797	2.727	0.71232
Solyc08g082110	WRKY transcription factor 54	WRKY	-25.7439	2.707e-06	-12.9078	3.299e-11	9.47315	0.212556	20.5102	1.27094	down	down	universal Down
Solyc08g082210	AP2/EREBP transcription factor	ERF	-5.1334	8.974e-05	-1.62619	0.340321	12.5713	2.07419	13.1816	6.98277	down		Down in CA4 only
Solyc08g082630	Auxin Response Factor 9A	ARF	-1.3451	1	-1.82951	0.461815	7.67914	5.02653	6.66393	3.10541
Solyc08g082750	Plant regulator RWP-RK family protein (AHRD V3.3 *** G7IAL8_MEDTR)	Nin-like	-1.0245	1	1.54673	0.0544574	21.8093	18.8532	20.7146	27.8398
Solyc08g082890	R2R3MYB transcription factor 9	MYB	-1.36913	1	1.29406	1	1.72249	1.08257	0.814274	0.947497
Solyc08g082910	Dof zinc finger protein (AHRD V3.3 *** W9RTF5_9ROSA)	Dof	-1.4393	1	-2.19646	1	1.93279	1.15346	2.18938	0.801203
Solyc08g083130	Homeobox-leucine zipper protein (AHRD V3.3 *** K4MNF8_MEDSA)	HD-ZIP	1.22188	1	-3.05129	1	0.708132	0.792586	0.680072	0.115538
Solyc08g083170	LOW QUALITY:bHLH transcription factor 056	bHLH	2.58658	1	1	1	0	0.187164	0	0
Solyc08g083230	Growth-regulating factor (AHRD V3.3 *-* G7J891_MEDTR)	GRF	-7.3959	0.100821	-6.40801	0.0993439	3.02693	0.260502	3.13183	0.326181
Solyc08g083400	B3 domain-containing protein (AHRD V3.3 *-* W9RW19_9ROSA)	B3	-1.24654	1	-1.06024	1	1.74416	1.21603	1.39666	1.13547
Solyc09g005030	Homeodomain-like superfamily protein (AHRD V3.3 *-* AT2G40260.1)	G2-like	1.64528	1	1.99308	1	1.0955	1.67263	1.34423	2.43742
Solyc09g005070	LOW QUALITY:bHLH transcription factor148	bHLH	1	1	1	1	0	0	0	0
Solyc09g005370	MYB transcription factor (AHRD V3.3 *-* K9JGB9_SOYBN)	G2-like	1	1	1	1	0	0	0	0
Solyc09g005560	Trihelix transcription factor GT-3b (AHRD V3.3 *** W9RYU5_9ROSA)	Trihelix	-1.42767	1	1.69468	1	0.518686	0.286469	0.344957	0.587083
Solyc09g007260	AP2-like ethylene-responsive transcription factor (AHRD V3.3 *** G7IU38_MEDTR)	AP2	3.18905	0.0009476	5.03262	0.000134	4.63014	13.3372	2.23776	10.2293	up	up	universal Up
Solyc09g007290	Nuclear transcription factor Y subunit B (AHRD V3.3 *** G7L1Q2_MEDTR)	NF-YB	2.93562	1.374e-17	1.9194	2.109e-06	28.4075	74.0955	33.9161	56.5429	up		Up CA4 only (strict)
Solyc09g007500	DNA-binding protein S1FA, putative (AHRD V3.3 *** B9SGP8_RICCO)	S1Fa-like	1.43162	0.009869	1.35453	0.0333728	47.7505	60.6023	52.5936	61.8017
Solyc09g007550	Zinc finger family protein (AHRD V3.3 *** B9IJ27_POPTR)	C2H2	1.29584	1	-1.33193	1	3.75687	4.34706	3.50666	2.25365
Solyc09g007570	Myb family transcription factor family protein (AHRD V3.3 *** B9H5N1_POPTR)	MYB_related	3.67167	0.003467	1.25863	1	2.82635	9.50711	3.54619	3.89934	up		Up in CA4 only
Solyc09g007580	Myb family transcription factor family protein (AHRD V3.3 *** B9H5N1_POPTR)	MYB_related	1	1	1	1	0	0	0	0
Solyc09g007810	Auxin Response Factor 16A	ARF	-1.66999	0.25474	1.35345	0.860643	14.5156	7.65176	9.32647	10.9842
Solyc09g007990	Telomere repeat-binding factor like-protein (AHRD V3.3 *-* A0A0K1SBG8_REHGL)	MYB_related	1.38805	0.718238	1.02046	1	10.6148	13.0964	12.1652	10.7646
Solyc09g008030	TCP transcription factor 19	TCP	1.83168	0.826179	-2.7717	0.173306	2.74065	4.54463	5.44296	1.6286
Solyc09g008100	TSL-kinase interacting 1-like protein (AHRD V3.3 *** A0A0B0MZG4_GOSAR)	MYB_related	2.16551	0.0157855	2.82249	0.000157	7.81659	15.1307	7.60454	18.8184	up	up	universal Up
Solyc09g008250	blind-like1	MYB	-4.18575	5.564e-05	-1.36639	0.74676	15.9101	3.27703	12.8042	8.09295	down		Down in CA4 only
Solyc09g008390	R2R3MYB transcription factor 22	MYB	1	1	1	1	0	0	0	0
Solyc09g008440	Zinc finger family protein (AHRD V3.3 *** B9N876_POPTR)	C2H2	-1.73011	1	-3.10556	0.20068	3.02667	1.49979	4.5708	1.19763
Solyc09g008810	Homeobox leucine zipper protein (AHRD V3.3 *** A0A072U315_MEDTR)	HD-ZIP	-1.19645	1	-6.75138	0.672997	1.78079	1.29899	1.8526	0.139449
Solyc09g008850	Uridylate kinase (AHRD V3.3 *** W9SIW1_9ROSA)	Trihelix	1.62047	0.489243	1.4401	0.828069	6.4281	9.2998	6.49841	8.164
Solyc09g009100	SolycHsfA3	HSF	11.2885	4.026e-114	11.5813	2.681e-71	15.097	152.168	21.4957	217.046	up	up	universal Up
Solyc09g009120	Pre-mRNA cleavage complex 2 protein Pcf11 (AHRD V3.3 *** W9R453_9ROSA)	C2H2	1.02551	1	-1.17123	1	12.4421	11.3049	11.0121	8.13423
Solyc09g009200	Growth-regulating factor (AHRD V3.3 *** G7L5Z0_MEDTR)	GRF	-1.01213	1	-2.18342	1	2.61432	2.2865	1.09203	0.370965
Solyc09g009240	Dehydration responsive element binding transcription factor (AHRD V3.3 *** W6FFV1_9ROSA)	ERF	1	1	1	1	0	0	0	0
Solyc09g009250	Trihelix transcription factor GT-2-like protein (AHRD V3.3 *** A0A0B0PED7_GOSAR)	Trihelix	-2.05611	1	-1.81406	1	1.50825	0.589156	0.822283	0.341112
Solyc09g009490	Abscisic acid insensitive (AHRD V3.3 *** B3U2B5_CUCSA)	bZIP	-1.38117	1	-2.95605	1	1.94159	1.21261	0.840834	0.170131
Solyc09g009760	LOW QUALITY:BZIP transcription factor family protein (AHRD V3.3 *-* B9MTQ4_POPTR)	bZIP	1.48985	1	-1.05545	1	0	0.0577854	0.116741	0.08982
Solyc09g010160	NAC domain protein, (AHRD V3.3 *-* A0A061GU56_THECC)	NAC	-9.85099	0.743247	-2.76863	1	1.17878	0	0.689795	0.142175
Solyc09g010230	B3 domain-containing protein family (AHRD V3.3 *** A0A151U3H1_CAJCA)	B3	1.60026	0.437914	2.09811	0.0453756	5.91017	8.4482	6.81284	12.5191		up	Up CLN only
Solyc09g010340	Two-component response regulator (AHRD V3.3 *-* W9RS74_9ROSA)	G2-like	1	1	1	1	0	0	0	0
Solyc09g010490	LOB domain protein (AHRD V3.3 *-* A0A072U5D5_MEDTR)	LBD	1	1	1.65826	1	0	0	0	0.0760669
Solyc09g010670	Transcription factor DP (AHRD V3.3 *** AT5G02470.3)	E2F/DP	1.08443	1	-2.30794	0.455705	3.70694	3.57067	5.45051	1.98191
Solyc09g010680	Dof zinc finger protein (AHRD V3.3 *** W9S882_9ROSA)	Dof	-1.15621	1	1.85022	0.0148598	11.0575	8.45514	13.3843	21.5672
Solyc09g010820	MYB family protein (AHRD V3.3 *** A0A067KKV6_JATCU)	MYB	2.15222	0.0357912	2.31525	0.0222702	6.20262	11.9604	5.89848	11.9914	up	up	universal Up
Solyc09g010840	phantastica	MYB	-2.78431	1.207e-10	-3.89659	8.66e-21	54.5554	17.2799	74.3659	16.4596	down	down	universal Down
Solyc09g010920	GRAS family transcription factor (AHRD V3.3 *** A0A072U0I2_MEDTR)	GRAS	1.63763	0.308991	3.30436	1.2e-06	7.61074	11.115	8.01758	23.2342		up	Up CLN only
Solyc09g010960	WRKY transcription factor 49	WRKY	1.38429	1	-1.39688	1	0.180231	0.266323	0.219488	0.103388
Solyc09g011120	LOW QUALITY:Zinc finger, C2H2 (AHRD V3.3 *** A0A103Y6E0_CYNCS)	C2H2	1	1	1	1	0	0	0	0
Solyc09g011380	BEL1-like homeodomain protein (AHRD V3.3 *** G7L5K2_MEDTR)	TALE	-1.45328	0.411612	-1.896	0.0459872	16.7192	10.1535	17.8701	8.11645
Solyc09g011780	R2R3MYB transcription factor 1	MYB	-2.00675	1	1.43321	1	2.13197	0.881849	1.54344	1.96779
Solyc09g014250	MYB transcription factor (AHRD V3.3 *** Q66RN1_HEVBR)	MYB	-1.37901	1	1.48154	0.612979	6.96215	4.43951	6.99787	9.04374
Solyc09g014622	Asymmetric leaves 2 (AHRD V3.3 --* A0A1C9U0W5_9FABA)	LBD	1	1	1	1	0	0	0	0
Solyc09g014629	LOB domain family protein (AHRD V3.3 --* D7L9U4_ARALL)	LBD	1	1	1	1	0	0	0	0
Solyc09g014633	LOB domain protein (AHRD V3.3 *** A0A072U5D5_MEDTR)	LBD	1	1	1	1	0	0	0	0
Solyc09g014635	LOB domain protein (AHRD V3.3 *** A0A072U5D5_MEDTR)	LBD	1	1	2.105	1	0	0	0	0.127692
Solyc09g014637	LOB domain protein (AHRD V3.3 *-* A0A072U5D5_MEDTR)	LBD	1	1	1	1	0	0	0	0
Solyc09g014690	LOB domain protein (AHRD V3.3 *-* A0A072U5D5_MEDTR)	LBD	1	1	1	1	0	0	0	0
Solyc09g014700	LOB domain-containing protein, putative (AHRD V3.3 *-* B9RUK4_RICCO)	LBD	1	1	1	1	0	0	0	0
Solyc09g014990	WRKY transcription factor 33	WRKY	-3.56056	0.0003036	-1.59579	0.0003522	15.2987	3.72104	72.94	39.5828	down		Down in CA4 only (strict)
Solyc09g015110	Homeobox-leucine zipper family protein (AHRD V3.3 *-* U5GMZ5_POPTR)	HB-other	1	1	1	1	0	0	0	0
Solyc09g015770	WRKY transcription factor 81	WRKY	-4.67691	1.986e-14	-2.32024	5.887e-26	43.1829	8.0857	186.309	69.5472	down	down	universal Down
Solyc09g018150	LOW QUALITY:bHLH transcription factor149	bHLH	1	1	1	1	0	0	0	0
Solyc09g018460	LOW QUALITY:GRAS5	GRAS	2.01183	1	3.18043	0.824038	0.276131	0.611428	0.57819	1.84618
Solyc09g025310	NAC domain protein, (AHRD V3.3 *** A0A061DNM9_THECC)	NAC	1.13515	1	-1.04788	1	1.01862	1.04015	1.04454	0.858898
Solyc09g055650	R2R3MYB transcription factor 100	MYB	1	1	1	1	0	0	0	0
Solyc09g057550	Homeobox leucine zipper protein (AHRD V3.3 *-* G7IAP3_MEDTR)	HB-other	1	1	1	1	0	0	0	0
Solyc09g057710	bHLH transcription factor 057	bHLH	1.00566	1	1.10207	1	2.60208	2.31855	2.02563	1.94714
Solyc09g057767	ZF-HD homeobox protein (AHRD V3.3 *-* A0A0B2PBF3_GLYSO)	ZF-HD	1	1	1	1	0	0	0	0
Solyc09g057875	Far-red impaired responsive (FAR1) family protein (AHRD V3.3 *-* AT3G07500.1)	FAR1	-1.05259	1	-1.3127	1	11.3884	9.57755	3.21806	2.09776
Solyc09g057880	Far-red impaired responsive (FAR1) family protein (AHRD V3.3 *** AT2G43280.1)	FAR1	1.625	0.777559	-1.54466	0.941432	3.87438	5.65038	6.13569	3.4029
Solyc09g058994	LOW QUALITY:Homeobox-leucine zipper family protein (AHRD V3.3 *-* B9GU68_POPTR)	HB-other	1	1	1	1	0	0	0	0
Solyc09g059510	Ethylene-responsive transcription factor-like protein (AHRD V3.3 *** W9RYM6_9ROSA)	ERF	-3.21095	5.455e-07	-4.11655	4.659e-07	29.2465	7.98663	23.4489	4.85082	down	down	universal Down
Solyc09g059520	SolycHsfA8	HSF	1.71942	0.0964502	1.63254	0.305011	9.88567	15.1408	7.57813	10.7985
Solyc09g060160	Homeobox leucine zipper protein (AHRD V3.3 *-* G7IKH9_MEDTR)	HB-other	1	1	1	1	0	0	0	0
Solyc09g060180	Zinc finger CCCH domain-containing protein (AHRD V3.3 --* A0A0K9NPI2_ZOSMR)	C3H	1	1	1	1	0	0	0	0
Solyc09g060183	ZF-HD homeobox protein family (AHRD V3.3 *-* A0A151SB96_CAJCA)	ZF-HD	1	1	1	1	0	0	0	0
Solyc09g061950	LOW QUALITY:MADS-box transcription factor family protein (AHRD V3.3 *-* AT4G36590.1)	M-type_MADS	1	1	1.74716	1	0	0	0	0.0863403
Solyc09g064920	basic helix-loop-helix (bHLH) DNA-binding superfamily protein (AHRD V3.3 *-* AT1G03040.2)	bHLH	1.01584	1	-2.25796	0.547781	3.74007	3.36716	4.55984	1.68636
Solyc09g065100	bHLH transcription factor 150	bHLH	2.49371	1	1.14046	1	0.0141015	0.207355	0.0141677	0.0302395
Solyc09g065660	SolycHsfA7	HSF	8.29718	8.477e-17	31.389	5.011e-28	3.9788	30.1024	1.06477	32.4867	up	up	universal Up
Solyc09g065670	Zinc finger family protein (AHRD V3.3 *** B9H8D5_POPTR)	C2H2	-1.45793	1	1.01693	1	0.885504	0.500935	1.02742	0.90775
Solyc09g065820	bHLH transcription factor 059	bHLH	-2.60916	0.0002028	-1.24606	0.903862	24.4592	8.23072	20.3722	14.151	down		Down in CA4 only
Solyc09g066010	WRKY transcription factor 24	WRKY	1.51285	0.814088	1.04846	1	4.42115	5.98496	4.43558	4.03733
Solyc09g066030	Homeobox leucine zipper protein (AHRD V3.3 *** A0A072UAM9_MEDTR)	HD-ZIP	1	1	1	1	0	0	0	0
Solyc09g066045	Homeobox-leucine zipper protein (AHRD V3.3 *-* A0A059UE00_9POAL)	HB-other	1	1	1	1	0	0	0	0
Solyc09g066060	Homeobox-leucine zipper family protein (AHRD V3.3 *-* B9N3B2_POPTR)	HB-other	1	1	1	1	0	0	0	0
Solyc09g066250	LOW QUALITY:Zinc finger, C2H2 (AHRD V3.3 *** A0A124SIE2_CYNCS)	C2H2	1	1	1	1	0	0	0	0
Solyc09g066260	LOB domain-containing protein, putative (AHRD V3.3 *** B9S4L6_RICCO)	LBD	1	1	1	1	0	0	0	0
Solyc09g066270	LOB domain-containing protein, putative (AHRD V3.3 *** B9T847_RICCO)	LBD	1	1	1	1	0	0	0	0
Solyc09g066340	Ethylene-responsive transcription factor (AHRD V3.3 *** W9R427_9ROSA)	ERF	1	1	-1.86641	1	0	0	0.115487	0
Solyc09g066350	Ethylene-responsive transcription factor (AHRD V3.3 *** W9R427_9ROSA)	ERF	1	1	1	1	0	0	0	0
Solyc09g066360	Ethylene Response Factor C.3	ERF	3.28111	0.395326	4.70469	0.0633432	0.785339	2.55152	0.988262	4.45892
Solyc09g066450	GRAS family transcription factor (AHRD V3.3 *** A0A061DWK6_THECC)	GRAS	1	1	1	1	0	0	0	0
Solyc09g072830	Myb-like transcription factor family protein (AHRD V3.3 *** G7KXD8_MEDTR)	G2-like	-1.09933	1	1.26296	0.79915	16.9796	13.6703	16.0848	17.6418
Solyc09g074560	CONSTANS-like zinc finger protein (AHRD V3.3 *** A0A0H3YNS5_9ROSI)	CO-like	2.34451	0.004576	3.73972	2.838e-07	7.8524	16.4655	6.65628	21.897	up	up	universal Up
Solyc09g074640	Zinc finger transcription factor 54	C3H	2.71978	2.666e-07	1.10304	1	13.8097	33.4716	15.4918	14.8262	up		Up in CA4 only
Solyc09g074690	Homeobox LUMINIDEPENDENS-like protein (AHRD V3.3 *-* A0A0B0NNT5_GOSAR)	HB-other	2.64768	0.001341	3.90956	7.872e-07	6.88878	16.35	5.65259	19.4949	up	up	universal Up
Solyc09g074760	Nuclear transcription factor Y protein (AHRD V3.3 *** A0A072TR10_MEDTR)	NF-YB	-6.46756	0.434474	-7.8456	0.165036	1.49383	0.104861	2.84122	0.213127
Solyc09g074780	Zinc finger protein (AHRD V3.3 *** E9NZV2_PHAVU)	C2H2	-1.91784	1	-1.62073	1	0.170409	0.022248	0.340208	0.137721
Solyc09g074810	basic helix-loop-helix (bHLH) DNA-binding superfamily protein (AHRD V3.3 *** AT5G51790.2)	bHLH	-1.39034	1	-1.23826	1	0.288192	0.150483	0.91994	0.62184
Solyc09g075420	ethylene response factor E.1	ERF	5.29644	1.767e-92	7.02919	2.076e-96	32.4157	152.582	23.4051	143.325	up	up	universal Up
Solyc09g075610	GATA transcription factor, putative (AHRD V3.3 *** B9RNI7_RICCO)	GATA	2.04681	0.084854	1.29522	1	6.03152	11.0586	4.43201	5.01074
Solyc09g075640	Protein FAR1-RELATED SEQUENCE 11 (AHRD V3.3 *** A0A0B2PUA0_GLYSO)	FAR1	1.75601	0.363389	1.35168	1	4.78742	7.5356	4.32542	5.1093
Solyc09g082505	Tesmin/TSO1-like CXC domain-containing protein (AHRD V3.3 *-* AT3G22780.1)	CPP	2.18084	0.002738	1.32387	0.713799	10.4355	20.2976	13.0957	15.0676	up		Up in CA4 only
Solyc09g082670	SolycHsfA6a	HSF	6.88163	0.250449	28.1446	0.0002735	0.126326	1.46386	0.08056	5.10242		up	Up CLN only
Solyc09g083220	bHLH transcription factor 060	bHLH	-1.28163	0.493854	-1.74932	0.004338	30.5824	21.1102	37.4694	18.5199
Solyc09g083360	Basic helix-loop-helix (BHLH) family transcription factor (AHRD V3.3 --* A0A0K9PZ13_ZOSMR)	bHLH	-1.82586	1	-2.43944	1	1.5493	0.698239	0.485055	0.104194
Solyc09g089550	Zinc finger family protein (AHRD V3.3 *-* B9HF11_POPTR)	ZF-HD	1.47643	1	1.23952	1	2.6506	3.52257	3.15149	3.41423
Solyc09g089590	LOW QUALITY:Zinc finger, C2H2 (AHRD V3.3 *** A0A103XIR7_CYNCS)	C2H2	1	1	1	1	0	0	0	0
Solyc09g089600	LOW QUALITY:Zinc finger, C2H2 (AHRD V3.3 *** A0A103XID6_CYNCS)	C2H2	1	1	1	1	0	0	0	0
Solyc09g089870	bHLH transcription factor 061	bHLH	-1.24843	0.664311	-2.99493	9.553e-09	28.3638	20.1007	41.2326	11.8586		down	Down-CLN-only
Solyc09g089910	Ethylene-responsive transcription factor (AHRD V3.3 *** W9R427_9ROSA)	ERF	4.44839	1	35.1052	0.001862	0	0.406795	0	3.94114		up	Up CLN only
Solyc09g089920	Ethylene-responsive transcription factor (AHRD V3.3 *** W9R427_9ROSA)	ERF	1	1	1	1	0	0	0	0
Solyc09g089930	ethylene responsive factor E.2	ERF	-1.74565	0.0226299	1.74298	6.994e-07	26.2195	13.2537	52.2824	79.0877
Solyc09g090130	R2R3MYB transcription factor 15	MYB	-1.63979	0.464529	-1.09912	1	10.0243	5.36877	21.1039	16.6355
Solyc09g090260	LOW QUALITY:C2H2 and C2HC zinc fingers superfamily protein (AHRD V3.3 --* AT3G01030.1)	C2H2	1.95727	1	1	1	0	0.112926	0	0
Solyc09g090790	R2R3MYB transcription factor 79	MYB	2.90037	1	1.14708	1	0.0156387	0.264357	0.0677202	0.0843414				10fp-cln
Solyc09g090835	GRAS family transcription factor, putative (AHRD V3.3 *-* A0A061DR51_THECC)	GRAS	3.63097	1	4.50007	0.73962	0.0495568	0.46975	0.156082	1.01339
Solyc09g091250	GATA transcription factor, putative (AHRD V3.3 *** B9RWP4_RICCO)	GATA	-5.0584	1.091e-14	-3.37115	1.89e-09	41.3422	7.14467	38.4519	9.8072	down	down	universal Down
Solyc09g091760	bHLH transcription factor 151	bHLH	-2.3482	0.488428	-3.09239	0.824038	4.3728	1.58173	2.16822	0.529665
Solyc09g091880	Myb family transcription factor APL (AHRD V3.3 *** A0A0B0NIP7_GOSAR)	G2-like	1.02863	1	-1.35671	1	2.18697	1.99598	3.839	2.42275
Solyc09g091950	Ethylene-responsive transcription factor ERF062 (AHRD V3.3 *** ERF62_ARATH)	ERF	1.29157	1	1	1	0	0.0343961	0	0
Solyc09g097870	bHLH transcription factor 062	bHLH	-2.52856	4.141e-06	-2.15062	0.0001164	34.9336	12.1661	36.1047	14.4924	down	down	universal Down
Solyc09g098110	bHLH transcription factor 092	bHLH	-1.61138	0.23284	-1.25247	0.978711	15.578	8.51836	15.1591	10.4696
Solyc10g005010	NAC domain-containing protein, putative (AHRD V3.3 *** B9SVG2_RICCO)	NAC	-1.42126	1	1.74267	1	0.381853	0.203016	0.161685	0.330095
Solyc10g005080	Late elongated hypocotyl (AHRD V3.3 *** J9PV71_NICAT)	MYB_related	-96.5684	1.959e-56	-38.7289	6.237e-29	71.8019	0.541851	38.9379	0.759044	down	down	universal Down
Solyc10g005240	R2R3MYB transcription factor 67	MYB	2.10707	1	1.04285	1	0	0.130598	0.0312579	0.0332114
Solyc10g005330	Homeobox-leucine zipper family protein (AHRD V3.3 *** B9GU68_POPTR)	HD-ZIP	-3.66743	9.791e-12	-5.39991	3.884e-14	43.914	10.5204	38.2937	6.05379	down	down	universal Down
Solyc10g005460	MYB transcription factor (AHRD V3.3 *** A0A0U3IU11_MESCR)	MYB	1.65556	1	2.56359	1	0.117313	0.249367	0.0611067	0.316495
Solyc10g005550	R2R3MYB transcription factor 63	MYB	1.91524	1	2.89897	1	0	0.107968	0	0.219442
Solyc10g005680	WRKY transcription factor 15	WRKY	1	1	1.59115	1	0	0	0	0.0683124
Solyc10g005760	R2R3MYB transcription factor 80	MYB	1	1	1	1	0	0	0	0
Solyc10g006130	EAR motif SlERF36	ERF	-1.08725	0.638688	1.00827	1	181.029	147.471	221.873	193.943
Solyc10g006510	bHLH transcription factor152	bHLH	-1.11618	1	1.19461	1	8.47399	6.7124	9.25331	9.60571
Solyc10g006640	bHLH transcription factor153	bHLH	-1.03288	1	1.07943	1	1.83878	1.57311	2.36781	2.22497
Solyc10g006830	B3 domain-containing protein family (AHRD V3.3 *-* A0A151T7I8_CAJCA)	B3	1.56876	0.400454	-1.23043	1	7.85407	10.9807	8.19884	5.75515
Solyc10g006880	NAC domain protein (AHRD V3.3 *** Q56UP7_SOLLC)	NAC	1	1	1	1	0	0	0	0
Solyc10g007103	Homeobox-leucine zipper protein family (AHRD V3.3 *-* AT1G69780.1)	HD-ZIP	-3.39766	1	-1.6598	1	0.319322	0	0.0879479	0
Solyc10g007130	Sequence-specific DNA-binding transcription factor (AHRD V3.3 *** G7LDQ2_MEDTR)	HB-other	1.9919	0.0315028	1.5841	0.395711	8.38739	14.9153	7.93749	10.9682
Solyc10g007970	WRKY transcription factor 77	WRKY	1	1	-1.65699	1	0	0	0.0875735	0
Solyc10g008160	Two-component response regulator-like APRR2 (AHRD V3.3 *** A0A151SET7_CAJCA)	G2-like	-1.59356	0.736977	-1.8892	0.302504	7.70321	4.23781	9.32439	4.22451
Solyc10g008245	basic helix-loop-helix (bHLH) DNA-binding superfamily protein (AHRD V3.3 *** AT4G20970.1)	bHLH	1	1	1	1	0	0	0	0
Solyc10g008250	Basic helix-loop-helix transcription factor (AHRD V3.3 *** A0A0H3YBT5_SALMI)	bHLH	2.49409	1	2.26115	1	0.0878071	0.370234	0.0707966	0.284518
Solyc10g008260	bHLH transcription factor 093	bHLH	-5.42039	1	-1.40434	1	0.588711	0	0.0538957	0
Solyc10g008270	bHLH transcription factor 094	bHLH	-1.1469	1	1.68172	0.698217	4.98902	3.83798	3.29383	4.88103
Solyc10g008780	LOW QUALITY:TCP transcription factor 30	TCP	-1.02451	1	-1.71058	1	0.640978	0.551348	1.05398	0.486166
Solyc10g008880	Zinc finger transcription factor 56	VOZ	-1.26781	1	1.10647	1	12.8179	8.9304	13.9308	13.3753
Solyc10g009080	Squamosa promoter binding protein 3	SBP	-2.28669	0.154141	-5.17768	2.59e-08	8.20014	3.11	22.0482	3.59846		down	Down-CLN-only
Solyc10g009110	ethylene response factor F.5	ERF	-3.06151	2.146e-22	1.04208	1	103.078	29.7433	211.085	190.704	down		Down in CA4 only
Solyc10g009270	bHLH transcription factor154	bHLH	-1.90409	0.724021	-1.21761	1	4.11931	1.86025	1.23153	0.856194
Solyc10g009290	bHLH transcription factor155	bHLH	-5.05327	8.501e-06	-2.42217	0.0585112	15.8593	2.68528	10.2381	3.59656	down		Down in CA4 only
Solyc10g009360	Dof zinc finger protein (AHRD V3.3 *** W9RTF5_9ROSA)	Dof	-2.56888	1	-2.66572	0.996657	1.56343	0.467032	1.45935	0.402398
Solyc10g009440	Transcription factor (AHRD V3.3 *-* A0A0H5LIB4_COFCA)	NF-YB	1	1	1	1	0	0	0	0
Solyc10g009550	LOW QUALITY:WRKY transcription factor 42	WRKY	-2.05137	0.275569	-3.80326	0.001239	7.29977	3.09151	12.7541	2.82209		down	Down-CLN-only	10fp-cln
Solyc10g011910	WRKY transcription factor 25	WRKY	1.14252	1	1.97596	0.271286	2.68051	2.7295	3.76659	6.56508
Solyc10g012180	LOW QUALITY:Transcription factor, MADS-box (AHRD V3.3 *-* A0A118JYH5_CYNCS)	M-type_MADS	1	1	1	1	0	0	0	0
Solyc10g012200	LOW QUALITY:Transcription factor, MADS-box (AHRD V3.3 *-* A0A118JYH5_CYNCS)	M-type_MADS	1	1	1	1	0	0	0	0
Solyc10g012380	LOW QUALITY:Transcription factor, MADS-box (AHRD V3.3 *-* A0A118JYH5_CYNCS)	M-type_MADS	1	1	1	1	0	0	0	0
Solyc10g017640	MADS-box transcription factor (AHRD V3.3 *-* G7L1F7_MEDTR)	M-type_MADS	-2.68046	1	3.06742	1	0.223805	0	0	0.238908
Solyc10g018000	Homeobox leucine zipper protein (AHRD V3.3 *** A0A072UAM9_MEDTR)	HD-ZIP	1	1	1	1	0	0	0	0
Solyc10g018070	LOW QUALITY:MADS-box transcription factor family protein (AHRD V3.3 *-* AT4G36590.1)	M-type_MADS	1	1	1	1	0	0	0	0
Solyc10g018080	Transcription factor, MADS-box (AHRD V3.3 *** A0A103Y0X6_CYNCS)	M-type_MADS	1	1	1	1	0	0	0	0
Solyc10g018194	MADS-box transcription factor family protein (AHRD V3.3 *-* A0A072TZT1_MEDTR)	M-type_MADS	1	1	1	1	0	0	0	0
Solyc10g018355	LOW QUALITY:Mads box protein, putative (AHRD V3.3 *-* B9RFR5_RICCO)	M-type_MADS	-1.3994	1	1	1	0.0531918	0	0	0
Solyc10g018510	bHLH transcription factor 063	bHLH	1.49594	1	1.05504	1	0	0.0585038	0.0588196	0.0601603
Solyc10g018560	GATA transcription factor (AHRD V3.3 *** K4CYY0_SOLLC)	GATA	-1.61385	1	1	1	0.0817524	0	0	0
Solyc10g018710	LOW QUALITY:TCP transcription factor 1 (AHRD V3.3 *** G3BGU2_SOLLC)	TCP	1	1	1	1	0	0	0	0
Solyc10g018780	Squamosa promoter binding protein 8a	SBP	2.12866	0.0642076	1.03439	1	6.05858	11.5566	7.24613	6.50198
Solyc10g019150	LOW QUALITY:myb-like transcription factor family protein (AHRD V3.3 *-* AT5G47390.1)	MYB_related	1	1	1	1	0	0	0	0
Solyc10g019260	R2R3MYB transcription factor 120	MYB	1	1	1	1	0	0	0	0
Solyc10g038000	Zinc finger transcription factor 57	C3H	2.62091	2.562e-05	2.02144	0.003608	10.6341	24.8784	12.9113	22.7446	up	up	universal Up
Solyc10g039363	TCP transcription factor 19 (AHRD V3.3 *** G3BGV9_SOLLC)	TCP	1	1	1	1	0	0	0	0
Solyc10g044680	R2R3MYB transcription factor 55	MYB	-1.1989	1	-1.04257	1	0.0505579	0.0177824	0.377475	0.30917
Solyc10g044967	MADS-box transcription factor (AHRD V3.3 *** A0A059Q1L5_9POAL)	MIKC_MADS	1	1	1	1	0	0	0	0
Solyc10g047040	zinc finger protein	C3H	10.1362	1.801e-05	9.26682	6.164e-16	0.840953	8.62811	3.21582	26.7905	up	up	universal Up
Solyc10g047060	NAC domain-containing protein, putative (AHRD V3.3 *** B9SQZ6_RICCO)	NAC	1.76204	1	-1.74135	1	0.118829	0.275358	0.0988183	0
Solyc10g047640	GATA transcription factor, putative (AHRD V3.3 *** B9S9L8_RICCO)	GATA	1.90377	0.0424586	2.11972	0.008018	9.4308	16.0097	9.38178	17.37		up	Up CLN only (strict)
Solyc10g049720	bHLH transcription factor 156	bHLH	1.25883	1	2.06169	1	0	0.0305336	0	0.122687
Solyc10g049780	LOW QUALITY:bHLH transcription factor157	bHLH	-1.37993	1	-1.41892	1	0.050599	0	0.0558399	0
Solyc10g049870	Zinc finger protein, putative (AHRD V3.3 *** B9SNA3_RICCO)	C2H2	1.47279	1	1.27175	1	1.76117	2.35328	1.61889	1.81628
Solyc10g050210	Abscisic acid responsive element-binding factor 1 family protein (AHRD V3.3 *** U5GLH1_POPTR)	bZIP	3.39246	1	3.9179	1	0.248331	1.02844	0.10113	0.680683
Solyc10g050405	Two-component response regulator (AHRD V3.3 *-* A0A072UH21_MEDTR)	G2-like	1	1	1	1	0	0	0	0
Solyc10g050420	two-component response regulator (AHRD V3.3 *-* AT3G62670.1)	G2-like	1	1	1	1	0	0	0	0
Solyc10g050900	LOW QUALITY:MADS-box transcription factor family protein (AHRD V3.3 *** AT4G36590.1)	M-type_MADS	1	1	1	1	0	0	0	0
Solyc10g050970	Ethylene Response Factor D.4	ERF	2.327	1	3.11271	0.0714965	0.555989	1.30253	2.05695	5.7949
Solyc10g052470	Myb family transcription factor family protein (AHRD V3.3 *** B9H0R6_POPTR)	MYB_related	-10.7491	0.100821	-3.3467	1	3.26818	0.162319	0.960967	0.167903
Solyc10g053890	LOW QUALITY:B3 domain-containing protein (AHRD V3.3 *-* W9S5V1_9ROSA)	B3	1	1	1	1	0	0	0	0
Solyc10g054010	LOW QUALITY:BZIP transcription factor (AHRD V3.3 *** C0KYN1_SOLLC)	bZIP	-2.28574	0.254627	-2.04282	0.427212	5.90775	2.223	6.36151	2.64073
Solyc10g054070	Lateral root primordium protein-related (AHRD V3.3 *** A0A061E6J8_THECC),Pfam:PF05142	SRS	-1.55419	1	1.34219	1	0.073808	0	0.237462	0.315853
Solyc10g054915	Ethylene-responsive transcription factor (AHRD V3.3 *** F1DGA5_COFAR)	ERF	1	1	1	1	0	0	0	0
Solyc10g055410	R2R3MYB transcription factor 32	MYB	1.18098	0.794736	-1.78209	0.006136	34.8113	36.4363	33.0799	16.0418
Solyc10g055550	BZIP transcription factor (AHRD V3.3 *** B7FIL7_MEDTR)	bZIP	1.85024	1	1.5195	1	0	0.1003	0.0316841	0.10177
Solyc10g055760	NAC domain protein NAC6	NAC	-14.4827	1.68e-12	-5.56199	2.056e-23	20.9169	1.16946	62.0469	9.5764	down	down	universal Down
Solyc10g074680	Transcription factor GRAS (AHRD V3.3 *** A0A103Y639_CYNCS)	GRAS	-1.16441	1	-1.49667	1	3.17844	2.40118	2.52978	1.42702
Solyc10g074945	LOW QUALITY:WRKY transcription factor (AHRD V3.3 *-* A0A0A0LF31_CUCSA)	WRKY	1	1	1	1	0	0	0	0
Solyc10g075035	B3 domain-containing protein (AHRD V3.3 *** A0A0B2SFE8_GLYSO)	B3	-1.06758	1	-2.51526	0.0799796	8.48672	7.0339	8.7045	2.93059
Solyc10g076370	Dehydration-responsive element binding protein (AHRD V3.3 *-* G9JKP4_LEYCH)	ERF	4.61881	0.16755	3.34858	1	0.529543	2.59335	0.201425	0.856139
Solyc10g076380	Dehydration responsive element binding transcription factor (AHRD V3.3 *-* W6FJ00_9ROSA)	ERF	1.71198	1	1.75183	1	0	0.0839904	0	0.0868802
Solyc10g076390	Beta-amylase (AHRD V3.3 *-* A0A0K9PI68_ZOSMR)	BES1	1	1	1.25372	1	0	0	0	0.0293199
Solyc10g076460	MYB-like transcription factor family protein (AHRD V3.3 *** G7KSC8_MEDTR)	G2-like	-1.95167	1	-1.44216	1	0.26159	0.0611993	0.425082	0.220105
Solyc10g076820	Myb family transcription factor family protein (AHRD V3.3 *** B9HCK2_POPTR)	MYB	-1.24349	1	-3.3695	0.672997	0.362071	0.23481	1.59789	0.32986
Solyc10g076920	BZIP transcription factor (AHRD V3.3 *** A0A0K2JKR5_GOSHI)	bZIP	1.52142	1	1.56577	1	1.09573	1.53814	1.56396	2.18834
Solyc10g077110	transcription factor IIIA	C2H2	-2.3937	9.743e-05	-1.73884	0.0169466	30.1309	11.081	29.4022	14.6101	down		Down in CA4 only (strict)
Solyc10g078285	BZIP transcription factor family protein (AHRD V3.3 *** B9IHM4_POPTR)	bZIP	1.20265	1	1.66902	1	1.49124	1.61247	1.54839	2.31775
Solyc10g078290	BZIP transcription factor family protein (AHRD V3.3 *** B9IHM4_POPTR)	bZIP	1.1977	1	1.58265	1	1.52867	1.64506	1.55807	2.2051
Solyc10g078310	Two-component response regulator (AHRD V3.3 *** W9S6Z7_9ROSA)	G2-like	2.12757	1.542e-05	1.32398	0.497281	19.9496	37.7285	18.9889	21.8331	up		Up in CA4 only
Solyc10g078380	bHLH transcription factor 064	bHLH	-1.43913	1	-1.61648	1	0.963396	0.556961	1.02264	0.504383
Solyc10g078430	Transcription factor DP (AHRD V3.3 *** AT5G03415.1)	E2F/DP	-1.19871	1	-1.3971	1	9.3264	6.87201	7.58389	4.67318
Solyc10g078610	Ethylene-responsive transcription factor (AHRD V3.3 *** W9RCL9_9ROSA)	ERF	-2.45242	1	2.62851	1	0.331639	0.0499165	0.0522065	0.307154
Solyc10g078670	BZIP transcription factor family protein (AHRD V3.3 *** A0A061EYD6_THECC)	bZIP	-1.16037	1	1	1	0.0213585	0	0	0
Solyc10g078700	Squamosa promoter binding protein 15	SBP	-2.36481	1	-2.16181	1	1.33248	0.431011	1.65763	0.60265				10fp-cln	10fp-ca4
Solyc10g078720	Myb family transcription factor family protein (AHRD V3.3 *** B9HAD3_POPTR)	G2-like	-2.84675	1	-2.5603	0.824038	1.02971	0.243864	2.21491	0.679565
Solyc10g078750	Zinc finger transcription factor 59	C3H	2.35427	0.0193344	2.49994	0.011191	5.57081	11.7767	5.22266	11.4924	up	up	universal Up
Solyc10g078970	LOW QUALITY:Zinc finger family protein (AHRD V3.3 *** B9HA00_POPTR)	C2H2	-1.50577	1	1	1	0.0673587	0	0	0
Solyc10g078990	LOW QUALITY:Zinc finger family protein (AHRD V3.3 *** B9HA00_POPTR)	C2H2	-2.33947	1	-1.47914	1	0.178392	0	0.0638668	0
Solyc10g079050	BHLH transcription factor o95	bHLH	-1.56187	1	-1.39896	1	2.68417	1.47981	2.92864	1.78193
Solyc10g079070	bHLH transcription factor 065	bHLH	-4.42398	6.87e-10	-5.77572	3.047e-15	31.4429	6.20415	40.086	5.9214	down	down	universal Down
Solyc10g079120	Zinc finger transcription factor 60	C3H	1.47688	0.249843	1.66946	0.0873942	14.9657	19.6339	12.8805	18.7197
Solyc10g079150	Nuclear transcription factor Y subunit (AHRD V3.3 *-* A0A0K9P8V1_ZOSMR)	NF-YA	1.57259	1	1.11777	1	0.0801344	0.179169	0.0527794	0.0647551
Solyc10g079220	LOW QUALITY:NAC domain protein (AHRD V3.3 *-* A0A0K9P3V9_ZOSMR)	NAC	1	1	1	1	0	0	0	0
Solyc10g079380	SolycHsfB3b	HSF	1.90266	1	1.04879	1	0	0.106484	0.521377	0.479696
Solyc10g079650	bHLH transcription factor 066	bHLH	1	1	1	1	0	0	0	0
Solyc10g079660	bHLH transcription factor 067	bHLH	1	1	1	1	0	0	0	0
Solyc10g079680	bHLH transcription factor 068	bHLH	1	1	1	1	0	0	0	0
Solyc10g080030	MADS-box transcription factor (AHRD V3.3 *** A0A072VJL7_MEDTR)	MIKC_MADS	1	1	1	1	0	0	0	0
Solyc10g080200	Zinc finger AN1 and C2H2 domain-containing stress-associated protein 16 (AHRD V3.3 *** W9RRL3_9ROSA)	C2H2	1.23829	1	1.46929	1	3.67036	4.05388	2.99739	3.87228
Solyc10g080260	Zinc finger transcription factor 62	C3H	1.04613	1	1.37452	0.611786	15.9997	14.8312	12.7747	15.266
Solyc10g080280	RING/FYVE/PHD zinc finger superfamily protein, putative (AHRD V3.3 *** A0A061GYX1_THECC)	MYB_related	1.33974	0.880735	1.04946	1	9.55312	11.3767	10.7323	9.77018
Solyc10g080310	Dehydration responsive element binding transcription factor (AHRD V3.3 *-* W6FTE8_9ROSA)	ERF	3.76775	1	-1.58757	1	0	0.326502	0.0783204	0
Solyc10g080460	Myb family transcription factor family protein (AHRD V3.3 *** B9HAD3_POPTR)	G2-like	1.25785	1	1.8605	1	0.101112	0.143073	0.141366	0.327454
Solyc10g080480	Zinc finger transcription factor 63	C3H	1.58657	0.326344	1.98947	0.0599927	9.18179	12.9726	7.04062	12.2576
Solyc10g080540	homeobox leucine zipper protein (AHRD V3.3 *** AT5G06710.1)	HD-ZIP	1.03779	1	1.30805	1	1.98318	1.82746	0.928645	1.08868
Solyc10g080650	Ethylene-responsive transcription factor (AHRD V3.3 *-* W9RCL9_9ROSA)	ERF	1	1	1	1	0	0	0	0
Solyc10g080770	NPR1-interactor protein 1	bZIP	1.92636	0.005605	3.72153	1.937e-12	14.3395	24.5768	11.84	38.5143		up	Up CLN only (strict)
Solyc10g080920	Myb family transcription factor family protein (AHRD V3.3 *** B9GRM8_POPTR)	MYB_related	-4.02918	0.234102	-2.57984	0.0577762	3.99969	0.790592	9.25532	3.03943
Solyc10g080960	Two-component response regulator (AHRD V3.3 *** W9S6Z7_9ROSA)	G2-like	-1.31734	1	-3.24157	0.0328046	4.19835	2.79451	7.4101	1.90188		down	Down-CLN-only
Solyc10g081320	LOW QUALITY:R2R3MYB transcription factor 69	MYB	-5.22318	1	1.07825	1	0.562446	0	0.0900688	0.093236
Solyc10g081350	BZIP transcription factor (AHRD V3.3 *** Q32WR6_MALDO)	bZIP	1.18394	1	1.7577	0.0388339	14.8433	15.5877	13.2115	20.2195
Solyc10g081490	R2R3MYB transcription factor 60	MYB	-1.30667	1	-1.74756	0.570815	8.15002	5.49706	7.83239	3.8361
Solyc10g081840	Nuclear transcription factor Y subunit (AHRD V3.3 *-* A0A0K9P8V1_ZOSMR)	NF-YA	1.07873	1	-2.79019	0.672997	1.86182	1.78825	1.64296	0.436342
Solyc10g083210	B3 domain-containing protein family (AHRD V3.3 *** A0A151U3H1_CAJCA)	B3	1.2661	0.614695	1.10524	1	20.9066	23.4774	20.795	19.9374
Solyc10g083340	Myb family transcription factor APL (AHRD V3.3 *** A0A0B2R6R9_GLYSO)	G2-like	-1.7012	1	2.74735	0.173306	2.30989	1.15407	1.83614	4.57523
Solyc10g083450	NAC domain protein (AHRD V3.3 *** A0JBY8_9ASPA)	NAC	-4.02232	0.274468	-5.4429	0.165036	2.34523	0.42781	2.83253	0.356836
Solyc10g083510	Growth-regulating factor (AHRD V3.3 *** A0A072U430_MEDTR)	GRF	-4.92518	0.0650765	-7.53515	0.0591867	4.09451	0.642359	3.60912	0.315018
Solyc10g083560	Dehydration responsive element binding transcription factor (AHRD V3.3 *** W6FFV1_9ROSA)	ERF	1	1	1	1	0	0	0	0
Solyc10g083563	Trihelix transcription factor GT-2-like protein (AHRD V3.3 *-* A0A0B0PED7_GOSAR)	Trihelix	1	1	1	1	0	0	0	0
Solyc10g083567	Trihelix transcription factor GT-2 (AHRD V3.3 *-* A0A0B2SLE3_GLYSO)	Trihelix	-1.81419	1	-1.87603	1	0.239465	0.0639751	0.256756	0.06469
Solyc10g083900	R2R3MYB transcription factor 27	MYB	5.1364	1	3.08109	1	0.0506813	0.718539	0.0533878	0.383093
Solyc10g084180	Zinc finger family protein (AHRD V3.3 *** S8C619_9LAMI)	C2H2	-8.31089	1.7e-15	-3.19565	3.311e-06	32.8899	3.40159	26.5104	7.11256	down	down	universal Down
Solyc10g084220	FAR1-related sequence 7 (AHRD V3.3 *** AT3G06250.3)	FAR1	1.17291	1	-1.38857	1	2.16192	2.26646	3.18647	1.9571
Solyc10g084340	AP2-like ethylene-responsive transcription factor (AHRD V3.3 *** A0A072VME8_MEDTR)	AP2	-2.1494	1	-1.0557	1	0.765793	0.252499	1.09625	0.894147
Solyc10g084370	MYB transcription factor (AHRD V3.3 *** B5TV64_CAMSI)	MYB_related	-10.0686	1.75e-38	-3.61866	5.329e-12	67.4335	5.8261	45.5995	10.8409	down	down	universal Down
Solyc10g084380	WRKY transcription factor 44	WRKY	-5.12865	1.934e-06	-4.47102	2.185e-05	16.7204	2.79279	15.7364	2.96161	down	down	universal Down
Solyc10g084910	C2H2 zinc finger protein (AHRD V3.3 *-* A5JUQ4_SOYBN)	C2H2	1.28536	1	1	1	0	0.0336634	0	0
Solyc10g085560	Histone deacetylase HDT1 (AHRD V3.3 *** HDT1_SOLCH)	C2H2	-1.04231	1	-1.01191	1	9.14435	7.76616	8.66035	7.41825
Solyc10g085620	Myb family transcription factor APL (AHRD V3.3 *** A0A0B2R6R9_GLYSO)	G2-like	1.76825	0.419393	3.92749	2.573e-10	5.28102	8.36203	8.67652	29.881		up	Up CLN only
Solyc10g086130	Auxin Response Factor 16B	ARF	1	1	1	1	0	0	0	0
Solyc10g086250	R2R3MYB transcription factor 75	MYB	5.8351	3.04e-05	11.5957	5.888e-17	2.10668	11.4588	2.47495	26.1045	up	up	universal Up
Solyc10g086260	anthocyanin 1	MYB_related	1.49513	1	1.52563	1	0	0.0584084	0	0.0607407				10fp-cln	10fp-ca4
Solyc10g086270	R2R3MYB transcription factor 28	MYB	6.79381	0.0146405	12.7771	7.819e-08	0.696119	4.87252	0.907904	11.4178	up	up	universal Up
Solyc10g086290	R2R3MYB transcription factor 114	MYB	1	1	1	1	0	0	0	0
Solyc10g086370	GAI-like protein 1 (AHRD V3.3 *** A1YWN9_9ROSI)	GRAS	1.0838	1	1.9714	1	0.108437	0.113985	0.173182	0.408237
Solyc10g086380	GAI-like protein 1 (AHRD V3.3 *** A1YWN9_9ROSI)	GRAS	-4.43123	1	1.29832	1	1.45396	0.199289	1.12896	1.30519
Solyc10g086440	Dof zinc finger protein (AHRD V3.3 *** W9S882_9ROSA)	Dof	-1.32995	1	1.98325	0.601799	2.02777	1.32125	2.44236	4.31292
Solyc10g086530	GRAS family transcription factor (AHRD V3.3 *** A0A072U0I2_MEDTR)	GRAS	5.77097	0.0601464	5.20391	0.163631	0.508432	3.16177	0.62201	3.29198
Solyc10g086640	BEL1-like homeodomain protein (AHRD V3.3 *** G7L5K2_MEDTR)	TALE	-2.12674	1	-5.1205	0.996657	1.36207	0.50479	1.56468	0.171922
Solyc11g005120	MADS-box transcription factor (AHRD V3.3 *** G7IA45_MEDTR)	MIKC_MADS	1	1	1	1	0	0	0	0
Solyc11g005380	Trihelix transcription factor GT-2 (AHRD V3.3 *** W9RGP4_9ROSA)	Trihelix	1.46539	0.0327203	1.71645	0.0001094	32.2367	41.8977	36.9567	55.0765
Solyc11g005610	LOW QUALITY:GRAS family transcription factor (AHRD V3.3 *** G7LD66_MEDTR)	GRAS	1.23933	1	1	1	0.0281458	0.0591303	0	0
Solyc11g005780	bHLH transcription factor158	bHLH	1	1	1	1	0	0	0	0
Solyc11g005920	NAC domain protein, (AHRD V3.3 *-* A0A061FNG1_THECC)	NAC	2.03401	0.001035	4.03992	3.095e-14	15.165	27.444	11.712	41.371	up	up	universal Up
Solyc11g006050	Ethylene-responsive transcription factor (AHRD V3.3 *** F1DGA5_COFAR)	ERF	1	1	1	1	0	0	0	0
Solyc11g006245	zinc finger (C2H2 type) family protein (AHRD V3.3 *** AT4G12240.1)	C2H2	1.82836	0.662148	1.53817	1	2.78368	4.60588	2.98593	4.04395
Solyc11g006720	MYB-like transcription factor family protein (AHRD V3.3 *** G7ZYT0_MEDTR)	MYB	1.16762	0.482356	2.02127	4.113e-11	63.8653	66.0715	50.3663	88.376		up	Up CLN only
Solyc11g008000	NAC domain protein, (AHRD V3.3 *** A0A061FNG1_THECC)	NAC	-1.15	1	1.15573	0.996657	32.8102	25.256	29.7797	29.8559
Solyc11g008010	NAC domain protein, (AHRD V3.3 *** A0A061FQ99_THECC)	NAC	3.65892	8.697e-31	4.69716	1.104e-56	30.699	99.8071	31.0546	126.886	up	up	universal Up
Solyc11g008560	AP2-like ethylene-responsive transcription factor (AHRD V3.3 *** A0A0K9PVT8_ZOSMR)	AP2	1	1	1	1	0	0	0	0
Solyc11g008830	Asymmetric leaves 2 (AHRD V3.3 *** A7L4B2_CARPA)	LBD	-1.26416	1	-3.22461	0.672997	2.62029	1.81132	1.64185	0.361693
Solyc11g008900	Zinc finger transcription factor 65	C3H	-1.08975	1	1.14104	0.938077	43.5556	35.3927	41.2767	40.8477
Solyc11g010270	Homeobox associated leucine zipper protein (AHRD V3.3 *** A0A072TTL6_MEDTR)	HD-ZIP	-4.11717	2.184e-114	-4.90447	9.602e-134	239.981	51.54	263.182	46.4295	down	down	universal Down
Solyc11g010340	bHLH transcription factor 069	bHLH	-4.32825	1	-2.94575	1	0.605787	0.033261	0.610072	0.103216
Solyc11g010570	jointless	MIKC_MADS	-2.72583	0.001341	-5.65357	4.515e-07	18.1396	5.81981	18.6765	2.76881	down	down	universal Down
Solyc11g010710	AP2-like ethylene-responsive transcription factor (AHRD V3.3 *** G7JWC7_MEDTR)	AP2	-3.27417	1	-2.22584	1	0.921524	0.167364	0.911087	0.291217
Solyc11g010940	Dof zinc finger protein (AHRD V3.3 *** W9T134_9ROSA)	Dof	-2.40555	0.827201	1.0976	1	2.1142	0.709556	1.6773	1.60731
Solyc11g011050	R2R3MYB transcription factor 43	MYB	-4.62186	0.0256031	-3.59468	0.005185	5.6696	0.994115	10.3551	2.41397	down	down	universal Down
Solyc11g011260	GAI	GRAS	-3.37814	5.711e-28	-3.24062	4.473e-27	114.076	29.8281	117.821	31.44	down	down	universal Down
Solyc11g011740	Ethylene-responsive transcription factor (AHRD V3.3 *** F2Y9E9_COFAR)	ERF	2.40583	1	-3.49603	1	0	0.165841	0.670176	0.0836853
Solyc11g011750	Ethylene-responsive transcription factor (AHRD V3.3 *** F1DGA5_COFAR)	ERF	2.48345	1	2.55695	1	0	0.174998	0	0.179919
Solyc11g011770	Myb family transcription factor-like protein (AHRD V3.3 *** A0A0K9Q0J8_ZOSMR)	G2-like	-1.06728	1	-2.07775	0.547781	3.4605	2.86452	4.50662	1.82045
Solyc11g011890	Zinc finger protein, putative (AHRD V3.3 *** B9T5L7_RICCO)	C2H2	-1.7291	1	1.01038	1	0.446678	0.179076	0.359026	0.315686
Solyc11g011940	Homeobox-leucine zipper family protein (AHRD V3.3 *-* B9N3B2_POPTR)	HD-ZIP	-1.40357	1	1.1383	1	0.102856	0.0309911	0.0157805	0.0315543
Solyc11g012510	GRAS1	GRAS	1.60089	0.254627	5.17018	2.056e-23	10.3404	14.7337	12.2767	55.5089		up	Up CLN only
Solyc11g012720	Trihelix transcription factor GT-2 (AHRD V3.3 *** A0A0B2S925_GLYSO)	Trihelix	1.1493	1	-1.32285	1	4.55097	4.65052	5.12508	3.33056
Solyc11g012750	Transcription factor (AHRD V3.3 *-* A0A0H5LIB4_COFCA)	NF-YB	1	1	1	1	0	0	0	0
Solyc11g012980	Ethylene-responsive transcription factor (AHRD V3.3 *** A0A0K9P1G2_ZOSMR)	ERF	1.74039	1	-2.58959	0.692033	1.19457	1.92886	2.85244	0.884004
Solyc11g013150	GRAS family transcription factor (AHRD V3.3 *** A0A061FHT3_THECC)	GRAS	-3.53236	0.0920486	-2.36168	0.408148	5.33148	1.25233	4.84806	1.71303
Solyc11g013480	Auxin Response Factor 17	ARF	1.91667	0.662148	3.40787	0.0545025	1.91358	3.35684	1.78482	5.55136
Solyc11g013560	LOW QUALITY:myb-like transcription factor family protein (AHRD V3.3 *-* AT5G61620.1)	MYB_related	1.60519	1	1	1	0	0.0713925	0	0
Solyc11g013620	myb-like transcription factor family protein (AHRD V3.3 *-* AT5G61620.1)	MYB_related	1	1	1	1	0	0	0	0
Solyc11g013675	LOW QUALITY:myb-like transcription factor family protein (AHRD V3.3 *-* AT5G61620.1)	MYB_related	1	1	1	1	0	0	0	0
Solyc11g016910	Nuclear transcription factor Y subunit C-4 (AHRD V3.3 *-* NFYC4_ARATH)	NF-YC	1	1	1	1	0	0	0	0
Solyc11g016920	Nuclear transcription factor Y subunit C-2 (AHRD V3.3 *-* NFYC2_ARATH)	NF-YC	1	1	1	1	0	0	0	0
Solyc11g017100	LOW QUALITY:GRAS family transcription factor	GRAS	1	1	1	1	0	0	0	0
Solyc11g017140	Protein SENSITIVE TO PROTON RHIZOTOXICITY 1 (AHRD V3.3 *** W9QXR9_9ROSA)	C2H2	-1.1198	1	-1.24644	0.75962	18.9268	14.9585	26.0179	18.0735
Solyc11g017210	Transposon-like element Lyt2-2 DNA (AHRD V3.3 *-* D5MNY6_SOLLC)	FAR1	4.95004	1	2.34998	1	0	0.465973	0.0406515	0.238821
Solyc11g017360	Myb family transcription factor (AHRD V3.3 *-* D7M1F0_ARALL)	MYB_related	4.28962	0.001522	4.28745	0.0002292	2.44548	9.67991	2.75091	10.6049	up	up	universal Up
Solyc11g017470	NAC domain-containing protein, putative (AHRD V3.3 *** B9S2X2_RICCO)	NAC	1.56869	0.001544	3.16209	1.937e-39	40.1417	55.8436	54.4844	149.61		up	Up CLN only (strict)
Solyc11g018660	NAC domain-containing protein, putative (AHRD V3.3 *** B9SLE9_RICCO)	NAC	1.88052	1	1.87909	1	0.0698311	0.22019	0.122639	0.301372
Solyc11g020320	LOW QUALITY:MADS-box transcription factor family protein (AHRD V3.3 *** A0A072U6V5_MEDTR)	M-type_MADS	-1.37749	1	1	1	0.050275	0	0	0
Solyc11g020620	LOW QUALITY:MADS-box transcription factor family protein (AHRD V3.3 *-* G7KHI3_MEDTR)	M-type_MADS	6.79226	1	7.78246	0.73962	0	0.683294	0	0.78377
Solyc11g020660	LOW QUALITY:Mads box protein, putative (AHRD V3.3 *-* B9RKR2_RICCO)	M-type_MADS	1	1	1.40952	1	0	0	0	0.0473237
Solyc11g020670	TCP transcription factor 12	TCP	-3.30216	0.0005676	-4.37513	5.905e-12	15.8323	4.16457	37.8063	7.40225	down	down	universal Down
Solyc11g020950	BZIP family transcription factor family protein (AHRD V3.3 *** B9N898_POPTR)	bZIP	1.18797	1	1	1	0	0.0221739	0	0
Solyc11g022470	Myb family transcription factor family protein (AHRD V3.3 *** B9N3W8_POPTR)	G2-like	-1.39433	0.520441	-1.42295	0.46041	17.3653	10.9981	15.8113	9.59876
Solyc11g022480	LOW QUALITY:NAC domain protein (AHRD V3.3 -** A0A0K9Q0W9_ZOSMR)	NAC	1.08524	1	2.00244	1	0.107082	0.112989	0	0.11584
Solyc11g028020	Tomato AGAMOUS like 11	MIKC_MADS	1	1	1	1	0	0	0	0
Solyc11g032100	Tomato AGAMOUS 12	MIKC_MADS	-5.24504	0.006301	-4.10809	0.003786	7.31441	1.13976	9.11454	1.83604	down	down	universal Down
Solyc11g039750	MYB transcription factor (AHRD V3.3 *-* B9I4W4_POPTR)	MYB_related	1	1	-2.02538	1	0	0	0.136677	0
Solyc11g042560	Ethylene-responsive transcription factor ERF021 family (AHRD V3.3 *** A0A151SD08_CAJCA)	ERF	-1.59878	1	-3.48538	1	0.0797466	0	0.331287	0
Solyc11g042580	Ethylene-responsive transcription factor ERF021 (AHRD V3.3 *** ERF21_ARATH)	ERF	1	1	2.56317	1	0	0	0	0.180638
Solyc11g044320	Myb transcription factor (AHRD V3.3 *** A0A072VG04_MEDTR)	MYB_related	1.15514	1	-1.11816	1	8.72829	8.94897	9.88368	7.65089
Solyc11g044367	MADS-box transcription factor family protein (AHRD V3.3 *** G7IWT8_MEDTR)	M-type_MADS	1	1	1	1	0	0	0	0
Solyc11g044560	ABA responsive transcription factor (AHRD V3.3 *** G5EM38_SOLLC)	bZIP	1.58937	0.0642143	1.77597	0.004111	17.5912	24.8345	19.5887	30.2496
Solyc11g044750	mtDNA-binding protein WHIRLY2-like	Whirly	-1.35196	0.981429	-1.84425	0.256134	8.80494	5.73801	9.83971	4.57253
Solyc11g045310	MADS box protein (AHRD V3.3 *** Q84KS1_TOBAC)	M-type_MADS	1.29347	1	1.70166	0.483367	5.84195	6.72778	5.01261	7.47588
Solyc11g045350	Plant regulator RWP-RK family protein (AHRD V3.3 *** AT2G43500.9)	Nin-like	1.97804	0.0162528	2.22154	0.008455	9.8583	17.3879	8.0565	15.6575		up	Up CLN only (strict)
Solyc11g045450	B3 domain-containing protein family (AHRD V3.3 *-* A0A151RF19_CAJCA)	B3	1	1	1	1	0	0	0	0
Solyc11g045530	LOB domain-containing protein, putative (AHRD V3.3 *** B9RI26_RICCO)	LBD	1.32373	1	1.61424	1	0.378386	0.481851	0.440083	0.686852
Solyc11g045640	LOW QUALITY:TCP transcription factor 1 (AHRD V3.3 *** G3BGU2_SOLLC)	TCP	1	1	1	1	0	0	0	0
Solyc11g045680	Ethylene-responsive transcription factor, putative (AHRD V3.3 *-* B9RGV0_RICCO)	ERF	1	1	1	1	0	0	0	0
Solyc11g045690	Ethylene-responsive transcription factor, putative (AHRD V3.3 *** B9RGV0_RICCO)	ERF	1	1	1	1	0	0	0	0
Solyc11g050730	LOW QUALITY:myb-like transcription factor family protein (AHRD V3.3 *-* AT5G47390.1)	MYB_related	1	1	1	1	0	0	0	0
Solyc11g051000	LOW QUALITY:Protein FAR1-RELATED SEQUENCE 5 (AHRD V3.3 *-* A0A151SFR9_CAJCA)	FAR1	1	1	1	1	0	0	0	0
Solyc11g056650	bHLH transcription factor 096	bHLH	1.77968	0.43066	-1.04982	1	4.4423	7.09472	4.29883	3.5445
Solyc11g061750	AP2-like ethylene-responsive transcription factor (AHRD V3.3 *** G7JCJ4_MEDTR)	AP2	1	1	1	1	0	0	0	0
Solyc11g062060	Protein TRANSPARENT TESTA 1 (AHRD V3.3 *** A0A1D1ZJL0_9ARAE)	C2H2	-1.02276	1	1.53385	1	0.143263	0.121448	0	0.0616912
Solyc11g064800	Lateral root primordium (LRP) protein-like protein (AHRD V3.3 *** AT5G12330.4)	SRS	1.02942	1	1.33331	1	8.39792	7.6609	6.44971	7.49376
Solyc11g064953	BZIP transcription factor (AHRD V3.3 *-* Q9SQK1_TOBAC)	bZIP	1.58703	0.867042	-1.24053	1	3.27113	4.6676	4.14894	2.87708
Solyc11g064990	SolycHsfB4b	HSF	2.89652	1	1.88472	1	0	0.223726	0	0.102237
Solyc11g065110	Homeobox leucine zipper protein (AHRD V3.3 *** G7K365_MEDTR)	HB-other	-1.28026	1	-1.10622	1	9.99369	6.88843	6.59671	5.15874
Solyc11g065540	NAC domain protein (AHRD V3.3 *-* A0JBY8_9ASPA)	NAC	1	1	1	1	0	0	0	0
Solyc11g065700	Nuclear transcription factor Y subunit A-1-like protein (AHRD V3.3 *** A0A172ELD3_MORAL)	NF-YA	2.80014	4.62e-06	2.24497	0.00446	10.2627	25.6665	8.8215	17.3128	up	up	universal Up
Solyc11g065840	R2R3MYB transcription factor 46	MYB	2.72714	1	1.69169	1	0.161779	0.594538	0.143915	0.290994
Solyc11g066050	LOW QUALITY:Dof zinc finger protein (AHRD V3.3 *** Q9M4G1_SOLTU)	Dof	-1.22309	1	-1.21166	1	14.8349	10.7219	10.5863	7.55432
Solyc11g066230	LOW QUALITY:Two-component response regulator (AHRD V3.3 *-* W9QMB4_9ROSA)	ARR-B	1	1	1	1	0	0	0	0
Solyc11g066400	Zinc finger family protein (AHRD V3.3 *** B9HQP7_POPTR)	C2H2	1.67023	1	1.96679	0.254207	2.72041	4.10371	4.3834	7.5858
Solyc11g066420	LOW QUALITY:Protein SENSITIVE TO PROTON RHIZOTOXICITY 1 (AHRD V3.3 *** A0A151SAJ5_CAJCA)	C2H2	-1.80943	1	-1.13556	1	0.1078	0	0.576618	0.426421
Solyc11g067163	LOW QUALITY:AGAMOUS-like MADS-box protein (AHRD V3.3 --* AT5G26865.1)	M-type_MADS	1	1	1	1	0	0	0	0
Solyc11g067280	MYB-CC type transfactor	G2-like	1.06751	1	1.1878	1	16.8994	15.9873	21.1253	21.7754
Solyc11g068370	bZIP transcription factor family protein (AHRD V3.3 *** AT1G08320.4)	bZIP	-1.29847	1	-1.75259	1	0.03975	0	0.230193	0.0642452
Solyc11g068480	Nuclear factor Y (AHRD V3.3 *** A0A061GVH6_THECC)	NF-YB	-1.02103	1	-1.07391	1	9.57684	8.30566	9.43054	7.60506
Solyc11g068620	NAC-domain protein	NAC	-4.47128	0.0160146	-2.19136	0.145559	6.55125	1.20622	9.18917	3.57257	down		Down in CA4 only
Solyc11g068750	NAC domain protein, (AHRD V3.3 *** A0A061GVZ7_THECC)	NAC	1.23173	1	1.02008	1	3.54474	3.89474	4.58899	4.06061
Solyc11g068800	Transcription factor (E2F) (AHRD V3.3 *** Q9FNS0_OXYRB)	E2F/DP	-2.27322	0.0667139	-1.8156	0.388628	11.7376	4.5075	8.86726	4.18217
Solyc11g068950	BEL1-related homeotic protein 11 (AHRD V3.3 *** Q8LLE3_SOLTU)	TALE	1.18255	0.636619	-1.66917	0.005855	39.7527	41.6609	40.8448	21.1678
Solyc11g069030	blind	MYB_related	1	1	1	1	0	0	0	0
Solyc11g069190	auxin response factor 4	ARF	-2.29101	0.0004113	-3.07846	3.018e-05	27.9202	10.7282	23.3224	6.48994	down	down	universal Down
Solyc11g069240	Zinc finger family protein (AHRD V3.3 *** S8C619_9LAMI)	C2H2	-1.40537	1	1.224	1	0.186223	0.0833443	0.191982	0.229603
Solyc11g069340	Zinc finger transcription factor 69	C3H	-1.01718	1	1.11433	1	19.7844	17.2264	16.2526	15.7142
Solyc11g069470	Homeobox leucine-zipper protein (AHRD V3.3 *** Q8H962_ZINVI)	HD-ZIP	1.54892	0.0375809	1.94403	0.000181	22.4192	30.8235	21.475	36.3022
Solyc11g069500	Auxin Response Factor 10A	ARF	-1.71126	0.638399	-1.76946	0.536545	6.65872	3.39759	7.45203	3.60084
Solyc11g069510	GATA transcription factor (AHRD V3.3 *** V7C3K3_PHAVU)	GATA	-1.2097	0.545621	-2.08041	3.996e-05	44.3771	32.4734	42.4184	17.6164		down	Down-CLN-only
Solyc11g069770	LOW QUALITY:MADS-box transcription factor family protein (AHRD V3.3 *** G7IU48_MEDTR)	M-type_MADS	5.45077	0.743247	3.53548	0.577975	0.0772618	0.89807	0.66591	2.33404
Solyc11g069850	Telomere repeat-binding factor like-protein (AHRD V3.3 *-* A0A0K1SB99_REHGL)	MYB_related	-1.22976	1	-1.65433	1	0.949867	0.662125	0.977196	0.466386
Solyc11g069890	BEL1-like homeodomain 8, putative (AHRD V3.3 *** A0A061GYR6_THECC)	TALE	2.57623	0.827201	3.67307	0.429492	0.721785	1.83301	0.46225	1.78085
Solyc11g070070	Zinc finger transcription factor 70	C3H	-1.91205	1	1.98597	1	0.43903	0.147112	0.408465	0.817198
Solyc11g071300	Myb (AHRD V3.3 *** Q948S6_TOBAC)	MYB	-2.57951	1	-2.73836	1	0.880449	0.230098	0.92952	0.220919
Solyc11g071500	Myb family transcription factor family protein (AHRD V3.3 *-* B9H5N1_POPTR)	MYB_related	3.273	0.234102	2.68602	0.692033	1.07487	3.3843	1.04644	2.6316
Solyc11g071810	fasciated	YABBY	-4.10139	9.064e-05	-17.717	3.606e-09	14.6676	3.07852	14.4046	0.595822	down	down	universal Down
Solyc11g072060	MYB-related transcription factor (AHRD V3.3 *** A0A059PSR6_SALMI)	MYB	1.41566	1	-1.1005	1	0.99335	1.29464	1.30784	1.01973
Solyc11g072140	Protein kinase family protein (AHRD V3.3 *** B5RHV5_MUSBA)	NF-YC	1.21439	1	1.81337	1	0.0749854	0.10595	0.120598	0.283582
Solyc11g072150	Nuclear transcription factor Y subunit C8 (AHRD V3.3 *** I3TAY5_MEDTR)	NF-YC	3.29489	1.867e-06	5.74256	6.029e-17	7.92883	23.4109	7.2649	36.716	up	up	universal Up
Solyc11g072210	Zinc finger family protein (AHRD V3.3 *** B9GEM8_POPTR)	C2H2	1.77549	1	4.48279	1	0	0.091482	0	0.402466
Solyc11g072320	Arginine/serine-rich splicing factor RSP41, putative (AHRD V3.3 *-* Q0KIM7_SOLDE)	ARR-B	1.71191	0.117498	1.54443	0.322162	10.7086	16.3219	9.51133	12.7979
Solyc11g072330	Two-component response regulator (AHRD V3.3 *-* W9QMB4_9ROSA)	ARR-B	1.59535	1	1.28176	1	0.738744	1.11415	1.04474	1.19349
Solyc11g072470	LOB domain-containing protein, putative (AHRD V3.3 *** B9SK21_RICCO)	LBD	1.62134	1	3.35192	0.0807628	1.18745	1.77863	1.71989	5.26963
Solyc11g072500	Dof domain, zinc finger family protein (AHRD V3.3 *** Q6L3K2_SOLDE)	Dof	2.07056	0.00151	1.67802	0.0751024	13.6528	25.1658	13.2361	19.3334	up		Up-ca4 only	10fp-cln
Solyc11g072600	APETALA2d	AP2	2.88139	2.998e-17	4.74204	5.405e-22	28.6772	73.4127	13.4268	55.631	up	up	universal Up
Solyc11g072770	WUSCHEL-related homeobox protein (AHRD V3.3 *-* A0A097I3L1_ROSCN)	WOX	-5.15822	1	-1.53106	1	0.553795	0	0.315514	0.138572
Solyc11g072790	WUSCHEL-like homeobox protein (AHRD V3.3 *-* F6MIV6_ORYSJ)	WOX	-1.45384	1	-1.49084	1	0.561809	0.305461	0.334159	0.156272
Solyc11g073060	Zinc finger family protein (AHRD V3.3 *** B9HM54_POPTR)	C2H2	1.40775	1	-1.77255	0.182668	3.36708	4.24663	12.747	6.18412
Solyc11g073120	R2R3MYB transcription factor 58	MYB	-5.45508	3.125e-15	-5.04543	4.136e-20	39.8712	6.37771	56.7969	9.66658	down	down	universal Down
Solyc12g005210	LOW QUALITY:MADS-box transcription factor family protein (AHRD V3.3 --* AT3G05860.3)	M-type_MADS	1	1	1	1	0	0	0	0
Solyc12g005340	GRAS family transcription factor (AHRD V3.3 *** D4QD66_DIACA)	GRAS	-1.18831	0.660744	-1.21553	0.335914	48.8054	36.3607	65.3918	46.6181
Solyc12g005420	Zinc finger, B-box (AHRD V3.3 *** A0A103Y421_CYNCS)	DBB	1.21803	1	1.02495	1	0.0251679	0.0528741	0.0269909	0.0268663
Solyc12g005640	R2R3MYB transcription factor 68	MYB	2.51169	1	1.50933	1	0.440227	1.15773	0	0.0588568
Solyc12g005830	Homeobox-leucine zipper family protein (AHRD V3.3 *** B9GU68_POPTR)	HD-ZIP	1.15423	1	1.16373	1	0	0.0181944	0	0.0189209
Solyc12g005890	MYB-related transcription factor (AHRD V3.3 *** A0A075BMI0_SALMI)	MYB	1	1	1	1	0	0	0	0
Solyc12g005960	Ethylene-responsive transcription factor, putative (AHRD V3.3 *-* B9SYX3_RICCO)	ERF	1.21186	1	1.50561	0.83959	4.3136	4.65532	4.78356	6.30229
Solyc12g006120	Nuclear transcription factor Y protein (AHRD V3.3 *** G7K4Q5_MEDTR)	NF-YB	7.03027	1.722e-39	8.7549	3.171e-56	12.3412	77.5617	10.1389	77.8505	up	up	universal Up
Solyc12g006170	WRKY transcription factor 14	WRKY	1.43547	0.590066	1.33787	0.796567	9.93282	12.6808	10.4605	12.1717
Solyc12g006240	CONSTANS-like zinc finger protein (AHRD V3.3 *** A0A023GS52_SOYBN)	CO-like	44.8447	2.009e-16	41.9973	7.507e-16	0.335462	18.4974	0.356614	17.7216	up	up	universal Up
Solyc12g006280	Homeodomain-like superfamily protein (AHRD V3.3 *-* AT2G40260.1)	G2-like	-1.3716	1	-1.83899	1	1.30537	0.811037	1.06377	0.448766
Solyc12g006800	Two-component response regulator (AHRD V3.3 *** W9R8R3_9ROSA)	G2-like	1.56258	0.437914	1.44771	0.677396	7.18644	10.013	7.9841	10.0724
Solyc12g007070	SolycHsfC1	HSF	7.1761	1.105e-13	11.8199	9.376e-18	4.12502	26.9486	2.52119	27.0853	up	up	universal Up
Solyc12g007180	Tesmin/TSO1-like CXC domain-containing protein (AHRD V3.3 *** A0A061GMK6_THECC)	CPP	1.11555	1	2.14561	0.178422	4.56612	4.52549	3.37057	6.40205
Solyc12g007300	LOW QUALITY:B3 domain-containing protein, putative (AHRD V3.3 *** A0A061GNJ5_THECC)	B3	7.42321	5.253e-09	9.50207	1.127e-09	2.40441	16.5672	1.86106	16.3134	up	up	universal Up
Solyc12g008350	dehydration responsive element binding protein 2	ERF	-1.08682	1	-1.34535	0.972976	6.04272	4.91542	11.7719	7.55612
Solyc12g008660	Zinc finger transcription factor 73	C3H	3.15843	1.443e-07	2.49115	0.001191	9.8828	27.903	8.0191	17.491	up	up	universal Up
Solyc12g008670	blind-like4	MYB	1.71003	1	-2.81348	1	0.142824	0.300092	0.241727	0
Solyc12g008800	Myb-like transcription factor family protein, putative (AHRD V3.3 *** A0A061GMU9_THECC)	MYB_related	4.15188	2.247e-05	1.31965	1	3.78834	14.3038	6.093	7.00767	up		Up in CA4 only
Solyc12g008830	GATA-like transcription factor (AHRD V3.3 *** I3VFF1_TOBAC)	GATA	1.83118	0.0265159	1.47706	0.419977	11.6956	19.0682	10.2282	13.1525
Solyc12g008930	Basic helix loop helix (BHLH) DNA-binding family protein (AHRD V3.3 *** G7IIK9_MEDTR)	bHLH	-2.43737	1	-2.99311	1	0.19143	0	0.354045	0.0255973
Solyc12g009050	Nuclear transcription factor Y subunit (AHRD V3.3 *-* A0A0K9P8V1_ZOSMR)	NF-YA	-1.41454	1	-1.60377	1	0.457612	0.251979	0.66575	0.316376
Solyc12g009240	Ethylene-responsive transcription factor ERF017 (AHRD V3.3 *** ERF17_ARATH)	ERF	-2.63625	0.0356728	-4.57157	2.44e-11	10.3371	3.39998	34.5923	6.46971	down	down	universal Down
Solyc12g009390	Zinc finger transcription factor 75	C3H	-1.31566	1	-1.0274	1	2.99833	1.99031	2.73115	2.30151
Solyc12g009490	Ethylene-responsive transcription factor (AHRD V3.3 *-* W9QRX0_9ROSA)	ERF	1.10567	1	1.49822	1	0.164447	0.173519	0.36296	0.529011
Solyc12g009580	CRABS CLAW 5b	YABBY	-9.74442	1.268e-26	-6.32016	2.023e-18	53.3541	4.74401	44.792	6.04687	down	down	universal Down
Solyc12g010170	bHLH transcription factor 070	bHLH	4.02484	1	1.92302	1	0.102279	0.721459	0.178927	0.40496				10fp-cln
Solyc12g010330	Two-component response regulator (AHRD V3.3 *** W9RL08_9ROSA)	ARR-B	-1.14263	1	-1.09653	1	12.149	9.4031	11.0396	8.718
Solyc12g010410	Homeobox protein knotted-1, putative (AHRD V3.3 *** B9RNZ6_RICCO)	HB-other	-3.33217	1	-1.63684	1	0.551069	0.0639219	1.51796	0.75902				10fp-cln
Solyc12g010490	AP2-like ethylene-responsive transcription factor family (AHRD V3.3 *** A0A151UF47_CAJCA)	AP2	1	1	1	1	0	0	0	0
Solyc12g010800	BZIP family transcription factor (AHRD V3.3 *** G7ZUL8_MEDTR)	bZIP	-39.7555	2.171e-14	-41.1622	3.179e-08	21.1202	0.355564	11.9839	0.139649	down	down	universal Down
Solyc12g010810	LOB domain family protein (AHRD V3.3 *-* U5FT53_POPTR)	LBD	1	1	1	1	0	0	0	0
Solyc12g010890	sequence-specific DNA binding transcription factor (AHRD V3.3 *** AT3G58630.2)	Trihelix	1.88122	0.597215	1.99301	0.358655	3.43551	5.82862	3.51407	6.18643
Solyc12g011190	Plant regulator RWP-RK family protein (AHRD V3.3 *-* AT2G43500.9)	Nin-like	1.1988	1	-1.82085	0.392659	4.9486	5.27815	7.34587	3.44542
Solyc12g011200	WRKY transcription factor 28	WRKY	-1.38607	1	-3.26979	1	0.385908	0.213755	0.973563	0.17791
Solyc12g011240	LOW QUALITY:Myb family transcription factor family protein (AHRD V3.3 *-* B9II05_POPTR)	G2-like	1.51482	1	1	1	0	0.0607318	0	0
Solyc12g011260	Myb family transcription factor family protein (AHRD V3.3 *-* B9II05_POPTR)	G2-like	1	1	1	1	0	0	0	0
Solyc12g013620	jasmonic acid 2	NAC	4.63189	2.142e-42	11.0668	5.776e-76	26.9042	110.81	24.4136	235.393	up	up	universal Up
Solyc12g013660	ethylene-responsive transcription factor (AHRD V3.3 *-* AT5G07580.1)	ERF	1	1	1	1	0	0	0	0
Solyc12g014140	SlTCP3	TCP	1.10233	1	-1.53045	0.248128	12.2823	12.0045	18.0591	10.1898
Solyc12g014610	WRKY transcription factor 20	WRKY	-3.18684	0.007244	-1.90745	0.12085	10.6182	2.87031	12.4267	5.59297	down		Down in CA4 only
Solyc12g016150	LOW QUALITY:AGAMOUS-like MADS-box protein (AHRD V3.3 -** AT5G26865.1)	M-type_MADS	1	1	1	1	0	0	0	0
Solyc12g016170	LOW QUALITY:AGAMOUS-like MADS-box protein (AHRD V3.3 --* AT5G26865.1)	M-type_MADS	1.56162	1	1	1	0	0.0662529	0	0
Solyc12g016180	LOW QUALITY:AGAMOUS-like MADS-box protein (AHRD V3.3 --* AT5G26865.1)	M-type_MADS	1	1	1	1	0	0	0	0
Solyc12g017300	LOW QUALITY:AGAMOUS-like MADS-box protein (AHRD V3.3 --* AT5G26865.1)	M-type_MADS	1	1	1	1	0	0	0	0
Solyc12g017370	Myb family transcription factor APL (AHRD V3.3 *** V9LXI2_TOBAC)	G2-like	1.78772	0.0898088	2.03728	0.009708	8.46506	13.4973	10.7022	19.0221		up	Up CLN only
Solyc12g017400	NAC domain-containing protein, putative (AHRD V3.3 *** B9S679_RICCO)	NAC	1	1	1	1	0	0	0	0				10fp-cln
Solyc12g017410	Zinc finger transcription factor 76	C3H	-1.07921	1	-1.19672	1	11.2034	9.1866	12.2748	8.87325
Solyc12g017855	LOW QUALITY:MADS-box transcription factor family protein (AHRD V3.3 *** A0A072UHG6_MEDTR)	M-type_MADS	1	1	1	1	0	0	0	0
Solyc12g019773	MYB transcription factor (AHRD V3.3 --* R4QSR3_CUCME)	MYB_related	1	1	1	1	0	0	0	0
Solyc12g019810	Myb transcription factor (AHRD V3.3 *-* G7K587_MEDTR)	MYB_related	1	1	1	1	0	0	0	0
Solyc12g019820	MYB transcription factor (AHRD V3.3 *-* E5GB86_CUCME)	MYB_related	1	1	1	1	0	0	0	0
Solyc12g019840	MYB-RELATED transcription factor (AHRD V3.3 *-* F1DJU8_MAIZE)	MYB_related	1	1	1	1	0	0	0	0
Solyc12g019900	LOW QUALITY:MYB-related transcription factor (AHRD V3.3 *-* A0A059PRP0_SALMI)	MYB_related	1	1	1	1	0	0	0	0
Solyc12g019910	LOW QUALITY:Myb transcription factor (AHRD V3.3 *-* G7K587_MEDTR)	MYB_related	1	1	1	1	0	0	0	0
Solyc12g027650	Nuclear transcription factor Y protein (AHRD V3.3 *** G7LE45_MEDTR)	NF-YB	-1.49851	1	1	1	0.0663919	0	0	0
Solyc12g036430	basic helix-loop-helix (bHLH) DNA-binding superfamily protein (AHRD V3.3 *-* AT1G49770.1)	bHLH	1	1	1	1	0	0	0	0
Solyc12g036470	bHLH transcription factor 071	bHLH	-3.89579	0.100465	2.28139	0.939862	4.46173	0.926752	1.0501	2.225
Solyc12g036480	NAC domain protein, (AHRD V3.3 *** A0A061FUV1_THECC)	NAC	-1.13459	1	1	1	0.0179241	0	0	0				10fp-cln
Solyc12g036745	LOW QUALITY:AP2/B3 transcription factor family protein, putative (AHRD V3.3 *-* A0A061GZ08_THECC)	B3	1	1	1	1	0	0	0	0
Solyc12g038440	LOW QUALITY:Ethylene-responsive transcription factor, putative (AHRD V3.3 *-* B9RVV2_RICCO)	ERF	1	1	1	1	0	0	0	0
Solyc12g038450	Ethylene-responsive transcription factor, putative (AHRD V3.3 *-* B9RVV2_RICCO)	ERF	1	1	1	1	0	0	0	0
Solyc12g038510	MADS-box transcription factor (AHRD V3.3 *** G5DFD9_MALDO)	MIKC_MADS	1	1	-1.29325	1	0	0	0.039088	0
Solyc12g038657	Protein FAR1-RELATED SEQUENCE 5 (AHRD V3.3 *** A0A151RKW8_CAJCA)	FAR1	1	1	1.5565	1	0	0	0	0.0643081
Solyc12g040230	LOW QUALITY:Zinc finger transcription factor 78	C3H	1	1	1	1	0	0	0	0
Solyc12g042010	LOW QUALITY:Transcription factor, putative (AHRD V3.3 *** B9TBR8_RICCO)	bHLH	-3.08157	1	-2.09524	1	1.08056	0.23091	1.27266	0.46618
Solyc12g042011	MADS-box transcription factor family protein (AHRD V3.3 *** G7J813_MEDTR)	M-type_MADS	1	1	1	1	0	0	0	0
Solyc12g042012	MADS-box transcription factor family protein (AHRD V3.3 *** G7J813_MEDTR)	M-type_MADS	1	1	1	1	0	0	0	0
Solyc12g042014	MADS-box transcription factor family protein (AHRD V3.3 *** G7J813_MEDTR)	M-type_MADS	1	1	1	1	0	0	0	0
Solyc12g042016	MADS-box transcription factor family protein (AHRD V3.3 *** A0A072VM54_MEDTR)	M-type_MADS	1	1	1	1	0	0	0	0
Solyc12g042077	Auxin response factor (AHRD V3.3 *** K4DF01_SOLLC)	ARF	1.08916	1	-1.12293	1	21.7337	20.978	22.3104	17.2118
Solyc12g042210	Ethylene-responsive transcription factor (AHRD V3.3 *** W9S0J2_9ROSA)	ERF	-3.7491	1	-4.24905	0.73962	0.788748	0.0998485	0.933392	0.10208
Solyc12g042590	WRKY transcription factor 43	WRKY	-1.25205	1	-1.27759	1	0.0335676	0	0.0370007	0
Solyc12g043090	Transcription factor, putative (AHRD V3.3 *-* B9SQC7_RICCO)	Trihelix	1.02117	1	-1.05492	1	18.4552	16.6956	21.4299	17.6052
Solyc12g044390	ethylene-responsive transcription factor (AHRD V3.3 *-* AT5G07580.1)	ERF	-1.54185	1	1.1292	1	0.840266	0.441262	0.56481	0.567852
Solyc12g044410	Homeobox leucine-zipper protein (AHRD V3.3 *** Q76CL1_ZINVI)	HD-ZIP	-1.18094	1	-1.11339	1	11.8881	8.89858	10.1209	7.86885
Solyc12g044610	Myb transcription factor (AHRD V3.3 *** B1Q4U5_BRUGY)	MYB_related	3.10097	3.3e-12	2.47607	5.106e-08	17.2099	47.5189	19.5492	42.135	up	up	universal Up
Solyc12g044645	AP2/B3 transcription factor family protein (AHRD V3.3 *-* AT1G51120.1)	B3	1	1	1	1	0	0	0	0
Solyc12g049300	R2R3MYB transcription factor 54	MYB	1	1	-1.1515	1	0	0	0.0201946	0
Solyc12g049320	Nodulation signaling pathway 1-like protein (AHRD V3.3 *** A0MSK8_NICBE)	GRAS	2.80063	1	2.11028	1	0.076408	0.401959	0.0804843	0.275547
Solyc12g049350	R2R3MYB transcription factor 11	MYB	-1.06293	1	-1.17688	1	0.872635	0.720205	0.688174	0.489572				10fp-cln
Solyc12g049560	Ethylene-responsive transcription factor (AHRD V3.3 *** I6MBV0_JATCU)	ERF	3.45963	1.769e-10	3.61966	5.088e-10	11.4791	35.4668	10.2268	32.3949	up	up	universal Up	10fp-cln
Solyc12g056430	Dehydration-responsive element binding factor (AHRD V3.3 *** X2JR99_POPNI)	ERF	1	1	1	1	0	0	0	0
Solyc12g056460	MADS box transcription factor (AHRD V3.3 *** C3PTE7_POPTO)	MIKC_MADS	1.24944	1	-1.87878	0.771394	4.74746	5.28347	4.4967	2.0209
Solyc12g056510	Trihelix transcription factor GT-2 (AHRD V3.3 *** A0A0B2SAG9_GLYSO)	Trihelix	-3.10164	1.191e-08	-3.32199	1.028e-09	38.1424	10.8128	40.085	10.3802	down	down	universal Down
Solyc12g056590	Ethylene Response Factor D.2	ERF	1.44178	1	8.11399	2.753e-06	2.24875	2.92394	1.36345	10.4131		up	Up CLN only
Solyc12g056750	WRKY transcription factor 61	WRKY	-1.63296	1	1.64104	1	0.0842985	0	0.566084	0.879438
Solyc12g056790	NAC Transcription Factor	NAC	-1.99097	0.0153875	-1.54488	0.182174	20.4086	9.02089	21.3204	11.9236
Solyc12g056860	bZIP transcription factor family protein (AHRD V3.3 *** AT1G77920.1)	bZIP	-2.61771	0.011413	-1.97443	0.0665716	13.0289	4.33573	13.9767	6.07989	down		Down in CA4 only
Solyc12g056980	Ethylene-responsive element binding-factor (AHRD V3.3 *** K9UTK3_JATCU)	ERF	1.70595	0.002898	-1.14234	1	24.5355	37.1582	29.5768	22.4319
Solyc12g077540	Trihelix transcription factor GT-1 (AHRD V3.3 *** TGT1_ARATH)	Trihelix	1.78069	0.43066	1.17988	1	4.26937	6.82604	4.33611	4.45614				10fp-cln
Solyc12g087830	MADS-box transcription factor (AHRD V3.3 *** F1T119_9ERIC)	MIKC_MADS	-2.32756	7.105e-05	-1.58132	0.008265	32.3275	12.2351	46.3078	25.3452	down		Down in CA4 only (strict)
Solyc12g087855	basic helix-loop-helix (bHLH) DNA-binding superfamily protein (AHRD V3.3 *-* AT1G22490.1)	bHLH	-2.92696	1	-1.22708	1	0.343168	0.0261871	0.105099	0.0528686
Solyc12g087970	Myb family transcription factor family protein (AHRD V3.3 *** B9GN48_POPTR)	MYB_related	-2.05866	0.304894	-1.20382	1	7.82907	3.30788	7.48911	5.37378
Solyc12g088080	AGAMOUS MADS box factor transcription factor (AHRD V3.3 *-* E9NW24_MUSAC)	M-type_MADS	1	1	1	1	0	0	0	0				10fp-cln
Solyc12g088090	MADS-box transcription factor (AHRD V3.3 *** G7IS85_MEDTR)	MIKC_MADS	1	1	-1.44006	1	0	0	0.0586579	0
Solyc12g088130	basic helix-loop-helix (bHLH) DNA-binding superfamily protein (AHRD V3.3 *** AT5G10570.1)	bHLH	1	1	1	1	0	0	0	0
Solyc12g088390	Zinc-finger protein (AHRD V3.3 *** Q40899_PETHY)	C2H2	-10.468	1.318e-08	-40.6351	1.602e-44	15.8362	1.2333	60.8615	1.18575	down	down	universal Down
Solyc12g088610	LOW QUALITY:MYB-related transcription factor (AHRD V3.3 *-* A0A059PRP0_SALMI)	MYB_related	1	1	1	1	0	0	0	0
Solyc12g088790	bHLH transcription factor159	bHLH	1	1	1	1	0	0	0	0
Solyc12g089040	mature anther-specific protein LAT61	BES1	-1.31827	0.198038	1.00476	1	43.0909	28.9248	39.543	34.4451				10fp-cln
Solyc12g089170	Myb family transcription factor family protein (AHRD V3.3 *** A9PAX0_POPTR)	MYB_related	1	1	1	1	0	0	0	0
Solyc12g089190	Myb family transcription factor family protein (AHRD V3.3 *** B9H0R6_POPTR)	MYB_related	1	1	1	1	0	0	0	0
Solyc12g089240	Zinc finger, B-box (AHRD V3.3 *** A0A103XBE6_CYNCS)	DBB	2.32503	0.129964	3.55023	0.014164	3.82694	8.03764	2.23434	7.17163		up	Up CLN only	10fp-cln
Solyc12g096070	Growth-regulating factor (AHRD V3.3 *** A0A072TW62_MEDTR)	GRF	1.08162	1	1.39433	1	3.13529	3.01341	2.90388	3.55577					10fp-ca4
Solyc12g096200	R2R3MYB transcription factor 6	MYB	-2.31595	1	-6.30067	1	0.672559	0.190198	0.70655	0
Solyc12g096350	WRKY transcription factor 10	WRKY	-4.79628	0.274468	-6.24616	0.0239464	2.43469	0.356262	4.76817	0.564745		down	Down-CLN-only		10fp-ca4
Solyc12g096500	CONSTANS-like protein (AHRD V3.3 *** Q0MQL9_SOLTU)	CO-like	-1.85837	1.965e-20	-1.71343	1.166e-13	236.263	112.557	201.395	101.852				10fp-cln	10fp-ca4
Solyc12g098370	Myb family transcription factor APL (AHRD V3.3 *** A0A0B0NIP7_GOSAR)	G2-like	-1.22911	0.918627	-2.03914	0.0120684	20.4377	14.7065	19.698	8.31575		down	Down-CLN-only
Solyc12g098460	AP2/B3 transcription factor family protein (AHRD V3.3 *-* AT1G50680.1)	B3	1	1	1	1	0	0	0	0				10fp-cln	10fp-ca4
Solyc12g098520	SolycHsfA5	HSF	3.45035	4.552e-14	4.79456	1.383e-25	15.8043	48.5902	15.1355	63.3507	up	up	universal Up		10fp-ca4
Solyc12g098620	bHLH transcription factor 072	bHLH	-1.30556	1	1.02464	1	0.0843317	0.0296052	0.0309634	0.0303522					10fp-ca4
Solyc12g099120	Abscisic acid induced MYB1	MYB	-1.92466	1	1.96711	1	0.182225	0.0271889	0	0.111757					10fp-ca4
Solyc12g099130	R2R3MYB transcription factor 108	MYB	-1.35161	1	1.43786	1	0.046828	0	0	0.0505984					10fp-ca4
Solyc12g099140	R2R3MYB transcription factor 45	MYB	1.28969	1	4.32525	0.996657	0.365236	0.451407	0.256951	1.34776					10fp-ca4
Solyc12g099220	LOW QUALITY:GRAS family transcription factor, putative (AHRD V3.3 *** A0A061EWU1_THECC)	GRAS	1.53035	1	-1.28151	1	0.0479637	0.12758	0.0758732	0.0259434				10fp-cln	10fp-ca4
Solyc12g099345	calmodulin-binding transcription activator (AHRD V3.3 *-* AT3G16940.2)	CAMTA	1.27337	1	1.21707	1	1.16939	1.35121	0.887241	0.961236				10fp-cln	10fp-ca4
Solyc12g099370	GATA transcription factor, putative (AHRD V3.3 *** B9RZK8_RICCO)	GATA	1.62401	0.0665142	3.63125	2.971e-11	15.1829	21.914	11.4062	36.2117		up	Up CLN only		10fp-ca4
Solyc12g099380	Two-component response regulator (AHRD V3.3 *** W9RS74_9ROSA)	ARR-B	1	1	1	1	0	0	0	0					10fp-ca4
Solyc12g099760	Homeobox leucine zipper protein (AHRD V3.3 *** G7K365_MEDTR)	HB-other	2.47288	9.129e-06	2.83278	8.432e-07	13.2477	29.1913	11.6456	28.8115	up	up	universal Up
Solyc12g099900	SCL3 (scarecrow-like 3)	GRAS	1.80157	0.0554656	6.51625	8.376e-22	10.4759	16.8116	7.67251	43.981		up	Up CLN only
Solyc12g100040	LOW QUALITY:Transcription factor, putative (AHRD V3.3 *** B9RIA5_RICCO)	Trihelix	2.7351	4.492e-08	2.39066	4.766e-05	14.7703	35.988	12.5271	26.1238	up	up	universal Up	10fp-cln	10fp-ca4
Solyc12g100140	Basic helix-loop-helix (BHLH) DNA-binding superfamily (AHRD V3.3 *-* A0A0K9PC85_ZOSMR)	bHLH	2.75567	0.0006501	2.4397	0.008482	6.88011	17.0006	6.42452	13.7547	up	up	universal Up
Solyc12g100150	LOB domain-containing protein, putative (AHRD V3.3 *** B9RI26_RICCO)	LBD	-1.76127	1	-1.63617	1	0.212929	0.0560961	0.0847972	0
